# Supplementary material for: Single-crystal structure determination of two new ternary bis­muthides: Rh6Mn5Bi18 and RhMnBi3
Source: Acta Crystallogr C Struct Chem. 2018 Jun 28;74(Pt 7):863–9. doi: 10.1107/S2053229618009087 (PMC6038359; doi:10.1107/S2053229618009087)
Supplement: Supplementary file 1 [file c-74-00863-sup1.cif]

##############################################################################
#                                                                            #
# This CIF contains the data in a paper accepted for publication in          #
# Acta Crystallographica Section C. It conforms to the requirements of       #
# Notes for Authors for Acta Crystallographica Section C, and has been       #
# peer reviewed under the auspices of the IUCr Commission on Journals.       #
#                                                                            #
# Full details of the Crystallographic Information File format               #
# are given in the paper "The Crystallographic Information File (CIF):       #
# a New Standard Archive File for Crystallography" by S. R. Hall, F. H.      #
# Allen and I. D. Brown [Acta Cryst. (1991), A47, 655-685].                  #
#                                                                            #
# The current version of the core CIF dictionary is obtainable from          #
# ftp://ftp.iucr.org/pub/cif_core.dic.                                       #
#                                                                            #
# Software is freely available for graphical display of the structure(s)     #
# in this CIF. For information consult the CIF software page                 #
# http://www.iucr.org/resources/cif/software.                                #
#                                                                            #
# This file may be used for bona fide research purposes within the           #
# scientific community so long as proper attribution is given to the journal # 
# article from which it was obtained.                                        #
#                                                                            #
##############################################################################
data_Rh6Mn5Bi18
_audit_creation_method     'SHELXL-2014/7'
_chemical_name_systematic
;
Hexarhodium pentamanganese octadecabismuthide
;
_chemical_name_common     ?
_chemical_formula_moiety     'Bi18 Mn5 Rh6'
_chemical_formula_sum     'Bi18 Mn5 Rh6'
_chemical_formula_iupac     'Rh6 Mn5 Bi18'
_chemical_formula_weight     4653.80
_chemical_melting_point     ?
_shelx_space_group_comment
;
The symmetry employed for this shelxl refinement is uniquely defined
by the following loop, which should always be used as a source of
symmetry information in preference to the above space-group names.
They are only intended as comments.
;
_space_group_crystal_system     tetragonal
_space_group_name_H-M_alt     'P 42/m n m'
_space_group_name_Hall     '-P 4n 2n'
loop_
    _space_group_symop_operation_xyz
    'x, y, z'
    '-x, -y, z'
    '-y+1/2, x+1/2, z+1/2'
    'y+1/2, -x+1/2, z+1/2'
    '-x+1/2, y+1/2, -z+1/2'
    'x+1/2, -y+1/2, -z+1/2'
    'y, x, -z'
    '-y, -x, -z'
    '-x, -y, -z'
    'x, y, -z'
    'y-1/2, -x-1/2, -z-1/2'
    '-y-1/2, x-1/2, -z-1/2'
    'x-1/2, -y-1/2, z-1/2'
    '-x-1/2, y-1/2, z-1/2'
    '-y, -x, z'
    'y, x, z'
_cell_length_a     18.526(3)
_cell_length_b     18.526(3)
_cell_length_c     4.1722(11)
_cell_angle_alpha     90
_cell_angle_beta     90
_cell_angle_gamma     90
_cell_volume     1432.0(6)
_cell_formula_units_Z     2
_cell_measurement_reflns_used     21380
_cell_measurement_theta_min     3
_cell_measurement_theta_max     34.8
_cell_measurement_temperature     293(2)
_exptl_crystal_description     'needle like crystal'
_exptl_crystal_colour     gray
_exptl_crystal_size_max     0.16
_exptl_crystal_size_mid     .03
_exptl_crystal_size_min     .02
_exptl_crystal_density_diffrn     10.793
_exptl_crystal_density_meas     ?
_exptl_crystal_density_method     ?
_exptl_crystal_F_000     3778
_exptl_absorpt_coefficient_mu     115.568
_exptl_absorpt_correction_type     multi-scan
_exptl_absorpt_process_details     ?
_shelx_estimated_absorpt_T_min     ?
_shelx_estimated_absorpt_T_max     ?
_exptl_absorpt_correction_T_min     0.009
_exptl_absorpt_correction_T_max     0.011
_diffrn_ambient_temperature     293(2)
_diffrn_radiation_type     MoK\a
_diffrn_radiation_wavelength     0.71073
_diffrn_measurement_device_type     'Nonius KappaCCD'
_diffrn_measurement_method     'Omega'
_diffrn_detector_area_resol_mean     ?
_diffrn_reflns_number     21380
_diffrn_reflns_av_R_equivalents     0.1685
_diffrn_reflns_theta_min     3.110
_diffrn_reflns_theta_max     34.789
_diffrn_reflns_theta_full     25.242
_diffrn_measured_fraction_theta_max     0.997
_diffrn_measured_fraction_theta_full     0.995
_diffrn_reflns_limit_h_min     -29
_diffrn_reflns_limit_h_max     29
_diffrn_reflns_limit_k_min     -29
_diffrn_reflns_limit_k_max     29
_diffrn_reflns_limit_l_min     -6
_diffrn_reflns_limit_l_max     6
_refine_special_details     ?
_reflns_number_total     1784
_reflns_number_gt     1297
_reflns_threshold_expression     'I > 2\s(I)'
_refine_ls_structure_factor_coef     Fsqd
_refine_ls_matrix_type     full
_refine_ls_R_factor_all     0.0771
_refine_ls_R_factor_gt     0.0441
_refine_ls_wR_factor_gt     0.0772
_refine_ls_wR_factor_ref     0.0879
_refine_ls_goodness_of_fit_ref     1.049
_refine_ls_restrained_S_all     1.049
_refine_ls_number_reflns     1784
_refine_ls_number_parameters     50
_refine_ls_number_restraints     0
_refine_ls_hydrogen_treatment     undef
_refine_ls_weighting_scheme     calc
_refine_ls_weighting_details
             'w=1/[\s^2^(Fo^2^)+(0.0130P)^2^+93.0000P] where P=(Fo^2^+2Fc^2^)/3'
_atom_sites_solution_hydrogens     .
_atom_sites_solution_primary     ?
_atom_sites_solution_secondary     ?
_refine_ls_shift/su_max     0.001
_refine_ls_shift/su_mean     0.000
_refine_diff_density_max     4.238
_refine_diff_density_min     -3.658
_refine_ls_extinction_method     none
_refine_ls_extinction_coef     .
loop_
    _atom_type_symbol
    _atom_type_description
    _atom_type_scat_dispersion_real
    _atom_type_scat_dispersion_imag
    _atom_type_scat_source
    'Mn' 'Mn' 0.3368 0.7283
                         'International Tables Vol C Tables 4.2.6.8 and 6.1.1.4'
    'Rh' 'Rh' -1.1178 0.9187
                         'International Tables Vol C Tables 4.2.6.8 and 6.1.1.4'
    'Bi' 'Bi' -4.1077 10.2566
                         'International Tables Vol C Tables 4.2.6.8 and 6.1.1.4'
_computing_data_collection
;
COLLECT (Hooft, 1999)
;
_computing_cell_refinement
;
DENZO and SCALEPACK (Otwinowski & Minor, 1997
;
_computing_data_reduction
;
DENZO and SCALEPACK (Otwinowski & Minor, 1997
;
_computing_structure_solution
;
SHELXS97 (Sheldrick, 2008)
;
_computing_structure_refinement
;
SHELXL2014 (Sheldrick, 2015)
;
_computing_molecular_graphics
;
CrystalMaker (CrystalMaker, 2009)
;
_computing_publication_material
;
SHELXL2014 (Sheldrick, 2015)
;
loop_
    _atom_site_type_symbol
    _atom_site_label
    _atom_site_fract_x
    _atom_site_fract_y
    _atom_site_fract_z
    _atom_site_U_iso_or_equiv
    _atom_site_adp_type
    _atom_site_calc_flag
    _atom_site_occupancy
    _atom_site_disorder_assembly
    _atom_site_disorder_group
    Bi Bi1 0.17112(3) 0.82888(3) 0.0000 0.0212(2) Uani d 1 . .
    Bi Bi2 0.08340(3) 0.25924(3) 0.0000 0.01802(14) Uani d 1 . .
    Bi Bi3 0.37210(3) 0.50115(3) 0.0000 0.01935(14) Uani d 1 . .
    Bi Bi4 0.08560(4) 0.56218(4) 0.0000 0.02587(17) Uani d 1 . .
    Bi Bi5 0.20740(4) 0.41210(4) 0.0000 0.02015(15) Uani d 1 . .
    Rh Rh1 0.10090(7) 0.10090(7) 0.0000 0.0195(4) Uani d 1 . .
    Rh Rh2 0.18578(7) 0.67667(7) 0.0000 0.0187(3) Uani d 1 . .
    Mn Mn1 0.0000 0.0000 0.0000 0.0261(12) Uani d 1 . .
    Mn Mn2 0.24406(14) 0.24406(14) 0.0000 0.0177(7) Uani d 1 . .
    Mn Mn3 0.33193(14) 0.66807(14) 0.0000 0.0182(7) Uani d 1 . .
loop_
    _atom_site_aniso_label
    _atom_site_aniso_U_11
    _atom_site_aniso_U_22
    _atom_site_aniso_U_33
    _atom_site_aniso_U_12
    _atom_site_aniso_U_13
    _atom_site_aniso_U_23
    Bi1 0.0180(2) 0.0180(2) 0.0277(5) 0.0010(3) 0.000 0.000
    Bi2 0.0156(3) 0.0175(3) 0.0209(3) -0.0003(2) 0.000 0.000
    Bi3 0.0178(3) 0.0173(3) 0.0230(3) -0.0002(2) 0.000 0.000
    Bi4 0.0241(3) 0.0236(3) 0.0298(4) -0.0041(3) 0.000 0.000
    Bi5 0.0215(3) 0.0172(3) 0.0217(3) -0.0024(2) 0.000 0.000
    Rh1 0.0188(5) 0.0188(5) 0.0208(10) -0.0030(6) 0.000 0.000
    Rh2 0.0166(5) 0.0198(6) 0.0198(7) 0.0014(5) 0.000 0.000
    Mn1 0.0257(16) 0.0257(16) 0.027(3) -0.008(2) 0.000 0.000
    Mn2 0.0187(10) 0.0187(10) 0.0157(18) 0.0027(13) 0.000 0.000
    Mn3 0.0168(10) 0.0168(10) 0.021(2) 0.0017(13) 0.000 0.000
_geom_special_details
;
 All esds (except the esd in the dihedral angle between two l.s. planes)
 are estimated using the full covariance matrix.  The cell esds are taken
 into account individually in the estimation of esds in distances, angles
 and torsion angles; correlations between esds in cell parameters are only
 used when they are defined by crystal symmetry.  An approximate (isotropic)
 treatment of cell esds is used for estimating esds involving l.s. planes.
;
loop_
    _geom_bond_atom_site_label_1
    _geom_bond_atom_site_label_2
    _geom_bond_site_symmetry_2
    _geom_bond_distance
    _geom_bond_publ_flag
    Bi1 Rh2 . 2.8329(16) ?
    Bi1 Rh2 15_665 2.8329(16) ?
    Bi1 Mn2 3 3.048(3) ?
    Bi1 Mn2 3_554 3.048(3) ?
    Bi1 Bi5 3_554 3.4342(7) ?
    Bi1 Bi5 5 3.4342(7) ?
    Bi1 Bi5 3 3.4342(7) ?
    Bi1 Bi5 5_554 3.4342(7) ?
    Bi2 Rh2 11_566 2.8939(11) ?
    Bi2 Rh2 11_565 2.8939(11) ?
    Bi2 Rh1 . 2.9513(14) ?
    Bi2 Mn2 . 2.990(2) ?
    Bi2 Mn3 11_566 3.1089(7) ?
    Bi2 Mn3 11_565 3.1089(7) ?
    Bi2 Bi3 11_565 3.5489(9) ?
    Bi2 Bi3 11_566 3.5489(9) ?
    Bi2 Bi4 11_566 3.5733(9) ?
    Bi2 Bi4 11_565 3.5733(9) ?
    Bi2 Bi5 . 3.6465(11) ?
    Bi3 Rh1 3 2.8315(9) ?
    Bi3 Rh1 3_554 2.8315(9) ?
    Bi3 Mn1 3 3.1569(7) ?
    Bi3 Mn1 3_554 3.1569(7) ?
    Bi3 Mn3 . 3.181(3) ?
    Bi3 Bi3 15_665 3.3209(14) ?
    Bi3 Bi3 7 3.3809(14) ?
    Bi3 Bi5 . 3.4687(11) ?
    Bi3 Bi2 3_554 3.5489(9) ?
    Bi3 Bi2 3 3.5489(9) ?
    Bi4 Rh2 . 2.8184(16) ?
    Bi4 Bi5 3 3.4046(9) ?
    Bi4 Bi5 3_554 3.4046(9) ?
    Bi4 Bi4 11_565 3.4692(10) ?
    Bi4 Bi4 11_566 3.4692(10) ?
    Bi4 Bi4 3_554 3.4693(9) ?
    Bi4 Bi4 3 3.4693(10) ?
    Bi4 Bi2 3 3.5734(9) ?
    Bi4 Bi2 3_554 3.5734(9) ?
    Bi4 Bi5 . 3.5808(12) ?
    Bi5 Rh2 11_565 2.8221(11) ?
    Bi5 Rh2 11_566 2.8221(11) ?
    Bi5 Mn2 . 3.186(2) ?
    Bi5 Bi4 11_565 3.4047(9) ?
    Bi5 Bi4 11_566 3.4046(9) ?
    Bi5 Bi1 11_566 3.4341(7) ?
    Bi5 Bi1 11_565 3.4341(7) ?
    Rh1 Mn1 . 2.6435(19) y
    Rh1 Mn3 11_566 2.729(3) y
    Rh1 Mn3 11_565 2.729(3) ?
    Rh1 Bi3 5_544 2.8315(9) ?
    Rh1 Bi3 11_565 2.8315(9) ?
    Rh1 Bi3 5_545 2.8315(9) ?
    Rh1 Bi3 11_566 2.8315(9) ?
    Rh1 Bi2 7 2.9513(14) ?
    Rh2 Mn3 . 2.712(3) y
    Rh2 Mn2 3 2.7568(10) y
    Rh2 Mn2 3_554 2.7568(10) ?
    Rh2 Bi5 3_554 2.8220(11) ?
    Rh2 Bi5 3 2.8220(11) ?
    Rh2 Bi2 3_554 2.8939(11) ?
    Rh2 Bi2 3 2.8939(11) ?
    Mn1 Rh1 9 2.6435(19) ?
    Mn1 Bi3 3_544 3.1570(7) ?
    Mn1 Bi3 13_565 3.1570(7) ?
    Mn1 Bi3 5_545 3.1570(7) ?
    Mn1 Bi3 11_566 3.1570(7) ?
    Mn1 Bi3 3_545 3.1570(7) ?
    Mn1 Bi3 5_544 3.1570(7) ?
    Mn1 Bi3 11_565 3.1570(7) ?
    Mn1 Bi3 13_566 3.1570(7) ?
    Mn2 Rh2 11_566 2.7568(10) ?
    Mn2 Rh2 11_565 2.7568(10) ?
    Mn2 Rh2 5_545 2.7568(10) ?
    Mn2 Rh2 5_544 2.7568(10) ?
    Mn2 Mn3 11_565 2.884(4) y
    Mn2 Mn3 11_566 2.884(4) ?
    Mn2 Bi2 7 2.990(2) ?
    Mn2 Bi1 11_566 3.048(3) ?
    Mn2 Bi1 11_565 3.048(3) ?
    Mn2 Bi5 7 3.186(2) ?
    Mn3 Rh2 15_665 2.712(3) ?
    Mn3 Rh1 3 2.729(3) ?
    Mn3 Rh1 3_554 2.729(3) ?
    Mn3 Mn2 3 2.884(4) ?
    Mn3 Mn2 3_554 2.884(4) ?
    Mn3 Bi2 5 3.1089(7) ?
    Mn3 Bi2 3_554 3.1089(7) ?
    Mn3 Bi2 5_554 3.1089(7) ?
    Mn3 Bi2 3 3.1089(7) ?
    Mn3 Bi3 15_665 3.181(3) ?
loop_
    _geom_angle_atom_site_label_1
    _geom_angle_atom_site_label_2
    _geom_angle_atom_site_label_3
    _geom_angle_site_symmetry_1
    _geom_angle_site_symmetry_3
    _geom_angle
    _geom_angle_publ_flag
    Rh2 Bi1 Rh2 . 15_665 79.00(6) ?
    Rh2 Bi1 Mn2 . 3 55.77(4) ?
    Rh2 Bi1 Mn2 15_665 3 55.77(4) ?
    Rh2 Bi1 Mn2 . 3_554 55.77(4) ?
    Rh2 Bi1 Mn2 15_665 3_554 55.77(4) ?
    Mn2 Bi1 Mn2 3 3_554 86.39(10) ?
    Rh2 Bi1 Bi5 . 3_554 52.46(2) ?
    Rh2 Bi1 Bi5 15_665 3_554 112.58(3) ?
    Mn2 Bi1 Bi5 3 3_554 108.02(4) ?
    Mn2 Bi1 Bi5 3_554 3_554 58.52(2) ?
    Rh2 Bi1 Bi5 . 5 112.58(3) ?
    Rh2 Bi1 Bi5 15_665 5 52.46(2) ?
    Mn2 Bi1 Bi5 3 5 58.52(2) ?
    Mn2 Bi1 Bi5 3_554 5 108.02(4) ?
    Bi5 Bi1 Bi5 3_554 5 163.22(4) ?
    Rh2 Bi1 Bi5 . 3 52.46(2) ?
    Rh2 Bi1 Bi5 15_665 3 112.58(3) ?
    Mn2 Bi1 Bi5 3 3 58.52(2) ?
    Mn2 Bi1 Bi5 3_554 3 108.02(4) ?
    Bi5 Bi1 Bi5 3_554 3 74.81(2) ?
    Bi5 Bi1 Bi5 5 3 102.67(2) ?
    Rh2 Bi1 Bi5 . 5_554 112.58(3) ?
    Rh2 Bi1 Bi5 15_665 5_554 52.46(2) ?
    Mn2 Bi1 Bi5 3 5_554 108.02(4) ?
    Mn2 Bi1 Bi5 3_554 5_554 58.52(2) ?
    Bi5 Bi1 Bi5 3_554 5_554 102.67(2) ?
    Bi5 Bi1 Bi5 5 5_554 74.81(2) ?
    Bi5 Bi1 Bi5 3 5_554 163.22(4) ?
    Rh2 Bi2 Rh2 11_566 11_565 92.25(5) ?
    Rh2 Bi2 Rh1 11_566 . 106.51(4) ?
    Rh2 Bi2 Rh1 11_565 . 106.51(4) ?
    Rh2 Bi2 Mn2 11_566 . 55.85(4) ?
    Rh2 Bi2 Mn2 11_565 . 55.85(4) ?
    Rh1 Bi2 Mn2 . . 78.30(7) ?
    Rh2 Bi2 Mn3 11_566 11_566 53.57(6) ?
    Rh2 Bi2 Mn3 11_565 11_566 111.94(6) ?
    Rh1 Bi2 Mn3 . 11_566 53.46(5) ?
    Mn2 Bi2 Mn3 . 11_566 56.40(6) ?
    Rh2 Bi2 Mn3 11_566 11_565 111.94(6) ?
    Rh2 Bi2 Mn3 11_565 11_565 53.57(6) ?
    Rh1 Bi2 Mn3 . 11_565 53.46(5) ?
    Mn2 Bi2 Mn3 . 11_565 56.40(6) ?
    Mn3 Bi2 Mn3 11_566 11_565 84.29(2) ?
    Rh2 Bi2 Bi3 11_566 11_565 157.13(3) ?
    Rh2 Bi2 Bi3 11_565 11_565 94.24(3) ?
    Rh1 Bi2 Bi3 . 11_565 50.63(2) ?
    Mn2 Bi2 Bi3 . 11_565 111.28(5) ?
    Mn3 Bi2 Bi3 11_566 11_565 103.80(6) ?
    Mn3 Bi2 Bi3 11_565 11_565 56.62(6) ?
    Rh2 Bi2 Bi3 11_566 11_566 94.24(3) ?
    Rh2 Bi2 Bi3 11_565 11_566 157.13(3) ?
    Rh1 Bi2 Bi3 . 11_566 50.63(2) ?
    Mn2 Bi2 Bi3 . 11_566 111.28(5) ?
    Mn3 Bi2 Bi3 11_566 11_566 56.62(6) ?
    Mn3 Bi2 Bi3 11_565 11_566 103.80(6) ?
    Bi3 Bi2 Bi3 11_565 11_566 72.01(2) ?
    Rh2 Bi2 Bi4 11_566 11_566 50.34(3) ?
    Rh2 Bi2 Bi4 11_565 11_566 101.74(3) ?
    Rh1 Bi2 Bi4 . 11_566 144.255(12) ?
    Mn2 Bi2 Bi4 . 11_566 100.67(5) ?
    Mn3 Bi2 Bi4 11_566 11_566 95.78(4) ?
    Mn3 Bi2 Bi4 11_565 11_566 152.16(7) ?
    Bi3 Bi2 Bi4 11_565 11_566 147.94(2) ?
    Bi3 Bi2 Bi4 11_566 11_566 99.273(19) ?
    Rh2 Bi2 Bi4 11_566 11_565 101.74(3) ?
    Rh2 Bi2 Bi4 11_565 11_565 50.34(3) ?
    Rh1 Bi2 Bi4 . 11_565 144.255(13) ?
    Mn2 Bi2 Bi4 . 11_565 100.67(5) ?
    Mn3 Bi2 Bi4 11_566 11_565 152.16(7) ?
    Mn3 Bi2 Bi4 11_565 11_565 95.78(4) ?
    Bi3 Bi2 Bi4 11_565 11_565 99.273(19) ?
    Bi3 Bi2 Bi4 11_566 11_565 147.94(2) ?
    Bi4 Bi2 Bi4 11_566 11_565 71.44(2) ?
    Rh2 Bi2 Bi5 11_566 . 49.50(2) ?
    Rh2 Bi2 Bi5 11_565 . 49.50(2) ?
    Rh1 Bi2 Bi5 . . 134.64(4) ?
    Mn2 Bi2 Bi5 . . 56.35(6) ?
    Mn3 Bi2 Bi5 11_566 . 95.97(7) ?
    Mn3 Bi2 Bi5 11_565 . 95.97(7) ?
    Bi3 Bi2 Bi5 11_565 . 143.415(13) ?
    Bi3 Bi2 Bi5 11_566 . 143.415(13) ?
    Bi4 Bi2 Bi5 11_566 . 56.262(17) ?
    Bi4 Bi2 Bi5 11_565 . 56.262(16) ?
    Rh1 Bi3 Rh1 3 3_554 94.91(4) ?
    Rh1 Bi3 Mn1 3 3 52.05(4) ?
    Rh1 Bi3 Mn1 3_554 3 111.02(3) ?
    Rh1 Bi3 Mn1 3 3_554 111.02(3) ?
    Rh1 Bi3 Mn1 3_554 3_554 52.05(4) ?
    Mn1 Bi3 Mn1 3 3_554 82.72(2) ?
    Rh1 Bi3 Mn3 3 . 53.61(4) ?
    Rh1 Bi3 Mn3 3_554 . 53.61(4) ?
    Mn1 Bi3 Mn3 3 . 100.50(3) ?
    Mn1 Bi3 Mn3 3_554 . 100.50(3) ?
    Rh1 Bi3 Bi3 3 15_665 54.097(16) ?
    Rh1 Bi3 Bi3 3_554 15_665 54.097(16) ?
    Mn1 Bi3 Bi3 3 15_665 58.268(12) ?
    Mn1 Bi3 Bi3 3_554 15_665 58.268(12) ?
    Mn3 Bi3 Bi3 . 15_665 58.53(4) ?
    Rh1 Bi3 Bi3 3 7 109.67(4) ?
    Rh1 Bi3 Bi3 3_554 7 109.67(4) ?
    Mn1 Bi3 Bi3 3 7 57.625(11) ?
    Mn1 Bi3 Bi3 3_554 7 57.625(11) ?
    Mn3 Bi3 Bi3 . 7 148.53(4) ?
    Bi3 Bi3 Bi3 15_665 7 90.0 ?
    Rh1 Bi3 Bi5 3 . 117.76(2) ?
    Rh1 Bi3 Bi5 3_554 . 117.76(2) ?
    Mn1 Bi3 Bi5 3 . 131.073(15) ?
    Mn1 Bi3 Bi5 3_554 . 131.073(15) ?
    Mn3 Bi3 Bi5 . . 104.87(4) ?
    Bi3 Bi3 Bi5 15_665 . 163.398(15) ?
    Bi3 Bi3 Bi5 7 . 106.601(15) ?
    Rh1 Bi3 Bi2 3 3_554 105.90(4) ?
    Rh1 Bi3 Bi2 3_554 3_554 53.69(3) ?
    Mn1 Bi3 Bi2 3 3_554 154.95(2) ?
    Mn1 Bi3 Bi2 3_554 3_554 97.415(18) ?
    Mn3 Bi3 Bi2 . 3_554 54.70(3) ?
    Bi3 Bi3 Bi2 15_665 3_554 100.440(14) ?
    Bi3 Bi3 Bi2 7 3_554 142.039(13) ?
    Bi5 Bi3 Bi2 . 3_554 66.489(17) ?
    Rh1 Bi3 Bi2 3 3 53.69(3) ?
    Rh1 Bi3 Bi2 3_554 3 105.90(4) ?
    Mn1 Bi3 Bi2 3 3 97.415(18) ?
    Mn1 Bi3 Bi2 3_554 3 154.95(2) ?
    Mn3 Bi3 Bi2 . 3 54.70(3) ?
    Bi3 Bi3 Bi2 15_665 3 100.440(14) ?
    Bi3 Bi3 Bi2 7 3 142.039(13) ?
    Bi5 Bi3 Bi2 . 3 66.489(17) ?
    Bi2 Bi3 Bi2 3_554 3 72.00(2) ?
    Rh2 Bi4 Bi5 . 3 52.92(2) ?
    Rh2 Bi4 Bi5 . 3_554 52.92(2) ?
    Bi5 Bi4 Bi5 3 3_554 75.57(3) ?
    Rh2 Bi4 Bi4 . 11_565 132.55(3) ?
    Bi5 Bi4 Bi4 3 11_565 173.51(3) ?
    Bi5 Bi4 Bi4 3_554 11_565 104.875(19) ?
    Rh2 Bi4 Bi4 . 11_566 132.55(3) ?
    Bi5 Bi4 Bi4 3 11_566 104.875(19) ?
    Bi5 Bi4 Bi4 3_554 11_566 173.51(3) ?
    Bi4 Bi4 Bi4 11_565 11_566 73.93(3) ?
    Rh2 Bi4 Bi4 . 3_554 115.18(3) ?
    Bi5 Bi4 Bi4 3 3_554 106.23(3) ?
    Bi5 Bi4 Bi4 3_554 3_554 62.78(2) ?
    Bi4 Bi4 Bi4 11_565 3_554 68.803(14) ?
    Bi4 Bi4 Bi4 11_566 3_554 111.197(14) ?
    Rh2 Bi4 Bi4 . 3 115.18(3) ?
    Bi5 Bi4 Bi4 3 3 62.78(2) ?
    Bi5 Bi4 Bi4 3_554 3 106.23(3) ?
    Bi4 Bi4 Bi4 11_565 3 111.197(14) ?
    Bi4 Bi4 Bi4 11_566 3 68.803(14) ?
    Bi4 Bi4 Bi4 3_554 3 73.93(3) ?
    Rh2 Bi4 Bi2 . 3 52.23(2) ?
    Bi5 Bi4 Bi2 3 3 62.953(18) ?
    Bi5 Bi4 Bi2 3_554 3 105.11(3) ?
    Bi4 Bi4 Bi2 11_565 3 122.58(3) ?
    Bi4 Bi4 Bi2 11_566 3 80.58(2) ?
    Bi4 Bi4 Bi2 3_554 3 166.43(3) ?
    Bi4 Bi4 Bi2 3 3 105.67(2) ?
    Rh2 Bi4 Bi2 . 3_554 52.23(2) ?
    Bi5 Bi4 Bi2 3 3_554 105.11(3) ?
    Bi5 Bi4 Bi2 3_554 3_554 62.953(18) ?
    Bi4 Bi4 Bi2 11_565 3_554 80.58(2) ?
    Bi4 Bi4 Bi2 11_566 3_554 122.58(3) ?
    Bi4 Bi4 Bi2 3_554 3_554 105.67(2) ?
    Bi4 Bi4 Bi2 3 3_554 166.43(3) ?
    Bi2 Bi4 Bi2 3 3_554 71.44(2) ?
    Rh2 Bi4 Bi5 . . 99.75(4) ?
    Bi5 Bi4 Bi5 3 . 127.277(17) ?
    Bi5 Bi4 Bi5 3_554 . 127.277(17) ?
    Bi4 Bi4 Bi5 11_565 . 57.73(2) ?
    Bi4 Bi4 Bi5 11_566 . 57.73(2) ?
    Bi4 Bi4 Bi5 3_554 . 126.471(17) ?
    Bi4 Bi4 Bi5 3 . 126.471(17) ?
    Bi2 Bi4 Bi5 3 . 65.072(17) ?
    Bi2 Bi4 Bi5 3_554 . 65.072(17) ?
    Rh2 Bi5 Rh2 11_565 11_566 95.33(5) ?
    Rh2 Bi5 Mn2 11_565 . 54.21(3) ?
    Rh2 Bi5 Mn2 11_566 . 54.21(4) ?
    Rh2 Bi5 Bi4 11_565 11_565 52.82(3) ?
    Rh2 Bi5 Bi4 11_566 11_565 107.55(4) ?
    Mn2 Bi5 Bi4 . 11_565 100.41(5) ?
    Rh2 Bi5 Bi4 11_565 11_566 107.55(4) ?
    Rh2 Bi5 Bi4 11_566 11_566 52.82(3) ?
    Mn2 Bi5 Bi4 . 11_566 100.41(5) ?
    Bi4 Bi5 Bi4 11_565 11_566 75.57(3) ?
    Rh2 Bi5 Bi1 11_565 11_566 107.02(3) ?
    Rh2 Bi5 Bi1 11_566 11_566 52.75(3) ?
    Mn2 Bi5 Bi1 . 11_566 54.67(4) ?
    Bi4 Bi5 Bi1 11_565 11_566 153.59(3) ?
    Bi4 Bi5 Bi1 11_566 11_566 98.70(2) ?
    Rh2 Bi5 Bi1 11_565 11_565 52.75(3) ?
    Rh2 Bi5 Bi1 11_566 11_565 107.02(3) ?
    Mn2 Bi5 Bi1 . 11_565 54.67(4) ?
    Bi4 Bi5 Bi1 11_565 11_565 98.70(2) ?
    Bi4 Bi5 Bi1 11_566 11_565 153.59(3) ?
    Bi1 Bi5 Bi1 11_566 11_565 74.81(2) ?
    Rh2 Bi5 Bi3 11_565 . 118.89(3) ?
    Rh2 Bi5 Bi3 11_566 . 118.89(3) ?
    Mn2 Bi5 Bi3 . . 106.09(6) ?
    Bi4 Bi5 Bi3 11_565 . 133.563(18) ?
    Bi4 Bi5 Bi3 11_566 . 133.563(18) ?
    Bi1 Bi5 Bi3 11_566 . 68.72(2) ?
    Bi1 Bi5 Bi3 11_565 . 68.72(2) ?
    Rh2 Bi5 Bi4 11_565 . 111.83(3) ?
    Rh2 Bi5 Bi4 11_566 . 111.83(3) ?
    Mn2 Bi5 Bi4 . . 153.25(6) ?
    Bi4 Bi5 Bi4 11_565 . 59.49(2) ?
    Bi4 Bi5 Bi4 11_566 . 59.49(2) ?
    Bi1 Bi5 Bi4 11_566 . 139.601(14) ?
    Bi1 Bi5 Bi4 11_565 . 139.601(14) ?
    Bi3 Bi5 Bi4 . . 100.66(2) ?
    Rh2 Bi5 Bi2 11_565 . 51.24(3) ?
    Rh2 Bi5 Bi2 11_566 . 51.24(3) ?
    Mn2 Bi5 Bi2 . . 51.36(6) ?
    Bi4 Bi5 Bi2 11_565 . 60.784(18) ?
    Bi4 Bi5 Bi2 11_566 . 60.784(18) ?
    Bi1 Bi5 Bi2 11_566 . 93.68(2) ?
    Bi1 Bi5 Bi2 11_565 . 93.68(2) ?
    Bi3 Bi5 Bi2 . . 157.45(3) ?
    Bi4 Bi5 Bi2 . . 101.89(2) ?
    Mn1 Rh1 Mn3 . 11_566 130.15(6) ?
    Mn1 Rh1 Mn3 . 11_565 130.15(6) y
    Mn3 Rh1 Mn3 11_566 11_565 99.69(13) y
    Mn1 Rh1 Bi3 . 5_544 70.33(4) ?
    Mn3 Rh1 Bi3 11_566 5_544 141.27(4) ?
    Mn3 Rh1 Bi3 11_565 5_544 69.75(5) ?
    Mn1 Rh1 Bi3 . 11_565 70.33(4) ?
    Mn3 Rh1 Bi3 11_566 11_565 141.27(4) ?
    Mn3 Rh1 Bi3 11_565 11_565 69.75(5) ?
    Bi3 Rh1 Bi3 5_544 11_565 71.81(3) ?
    Mn1 Rh1 Bi3 . 5_545 70.33(4) ?
    Mn3 Rh1 Bi3 11_566 5_545 69.75(5) ?
    Mn3 Rh1 Bi3 11_565 5_545 141.27(4) ?
    Bi3 Rh1 Bi3 5_544 5_545 94.91(4) ?
    Bi3 Rh1 Bi3 11_565 5_545 140.66(8) ?
    Mn1 Rh1 Bi3 . 11_566 70.33(4) ?
    Mn3 Rh1 Bi3 11_566 11_566 69.75(5) ?
    Mn3 Rh1 Bi3 11_565 11_566 141.27(4) ?
    Bi3 Rh1 Bi3 5_544 11_566 140.66(8) ?
    Bi3 Rh1 Bi3 11_565 11_566 94.91(4) ?
    Bi3 Rh1 Bi3 5_545 11_566 71.81(3) ?
    Mn1 Rh1 Bi2 . 7 128.69(3) ?
    Mn3 Rh1 Bi2 11_566 7 66.23(4) ?
    Mn3 Rh1 Bi2 11_565 7 66.23(4) ?
    Bi3 Rh1 Bi2 5_544 7 75.682(17) ?
    Bi3 Rh1 Bi2 11_565 7 131.92(3) ?
    Bi3 Rh1 Bi2 5_545 7 75.682(17) ?
    Bi3 Rh1 Bi2 11_566 7 131.92(3) ?
    Mn1 Rh1 Bi2 . . 128.69(3) ?
    Mn3 Rh1 Bi2 11_566 . 66.23(4) ?
    Mn3 Rh1 Bi2 11_565 . 66.23(4) ?
    Bi3 Rh1 Bi2 5_544 . 131.92(3) ?
    Bi3 Rh1 Bi2 11_565 . 75.682(17) ?
    Bi3 Rh1 Bi2 5_545 . 131.92(3) ?
    Bi3 Rh1 Bi2 11_566 . 75.682(17) ?
    Bi2 Rh1 Bi2 7 . 102.61(6) ?
    Mn3 Rh2 Mn2 . 3 63.64(8) ?
    Mn3 Rh2 Mn2 . 3_554 63.64(7) ?
    Mn2 Rh2 Mn2 3 3_554 98.35(5) ?
    Mn3 Rh2 Bi4 . . 127.82(7) ?
    Mn2 Rh2 Bi4 3 . 130.64(2) ?
    Mn2 Rh2 Bi4 3_554 . 130.64(2) ?
    Mn3 Rh2 Bi5 . 3_554 130.79(3) ?
    Mn2 Rh2 Bi5 3 3_554 140.44(9) ?
    Mn2 Rh2 Bi5 3_554 3_554 69.65(5) ?
    Bi4 Rh2 Bi5 . 3_554 74.26(3) ?
    Mn3 Rh2 Bi5 . 3 130.79(3) ?
    Mn2 Rh2 Bi5 3 3 69.65(5) ?
    Mn2 Rh2 Bi5 3_554 3 140.44(9) ?
    Bi4 Rh2 Bi5 . 3 74.26(3) ?
    Bi5 Rh2 Bi5 3_554 3 95.33(5) ?
    Mn3 Rh2 Bi1 . . 98.87(7) ?
    Mn2 Rh2 Bi1 3 . 66.07(7) ?
    Mn2 Rh2 Bi1 3_554 . 66.07(7) ?
    Bi4 Rh2 Bi1 . . 133.31(5) ?
    Bi5 Rh2 Bi1 3_554 . 74.79(3) ?
    Bi5 Rh2 Bi1 3 . 74.79(3) ?
    Mn3 Rh2 Bi2 . 3_554 67.27(4) ?
    Mn2 Rh2 Bi2 3 3_554 130.54(9) ?
    Mn2 Rh2 Bi2 3_554 3_554 63.83(6) ?
    Bi4 Rh2 Bi2 . 3_554 77.43(3) ?
    Bi5 Rh2 Bi2 3_554 3_554 79.26(2) ?
    Bi5 Rh2 Bi2 3 3_554 151.58(6) ?
    Bi1 Rh2 Bi2 . 3_554 128.91(3) ?
    Mn3 Rh2 Bi2 . 3 67.27(4) ?
    Mn2 Rh2 Bi2 3 3 63.83(6) ?
    Mn2 Rh2 Bi2 3_554 3 130.54(9) ?
    Bi4 Rh2 Bi2 . 3 77.43(3) ?
    Bi5 Rh2 Bi2 3_554 3 151.58(6) ?
    Bi5 Rh2 Bi2 3 3 79.26(2) ?
    Bi1 Rh2 Bi2 . 3 128.91(3) ?
    Bi2 Rh2 Bi2 3_554 3 92.25(5) ?
    Rh1 Mn1 Rh1 . 9 180.00(8) y
    Rh1 Mn1 Bi3 . 3_544 122.375(12) ?
    Rh1 Mn1 Bi3 9 3_544 57.625(12) ?
    Rh1 Mn1 Bi3 . 13_565 122.375(12) ?
    Rh1 Mn1 Bi3 9 13_565 57.625(12) ?
    Bi3 Mn1 Bi3 3_544 13_565 63.47(2) ?
    Rh1 Mn1 Bi3 . 5_545 57.625(12) ?
    Rh1 Mn1 Bi3 9 5_545 122.375(12) ?
    Bi3 Mn1 Bi3 3_544 5_545 116.53(2) ?
    Bi3 Mn1 Bi3 13_565 5_545 180.00(3) ?
    Rh1 Mn1 Bi3 . 11_566 57.625(12) ?
    Rh1 Mn1 Bi3 9 11_566 122.375(12) ?
    Bi3 Mn1 Bi3 3_544 11_566 180.00(3) ?
    Bi3 Mn1 Bi3 13_565 11_566 116.53(2) ?
    Bi3 Mn1 Bi3 5_545 11_566 63.47(2) ?
    Rh1 Mn1 Bi3 . 3_545 122.375(12) ?
    Rh1 Mn1 Bi3 9 3_545 57.625(11) ?
    Bi3 Mn1 Bi3 3_544 3_545 82.72(2) ?
    Bi3 Mn1 Bi3 13_565 3_545 115.25(2) ?
    Bi3 Mn1 Bi3 5_545 3_545 64.75(2) ?
    Bi3 Mn1 Bi3 11_566 3_545 97.28(2) ?
    Rh1 Mn1 Bi3 . 5_544 57.625(11) ?
    Rh1 Mn1 Bi3 9 5_544 122.375(12) ?
    Bi3 Mn1 Bi3 3_544 5_544 64.75(2) ?
    Bi3 Mn1 Bi3 13_565 5_544 97.28(2) ?
    Bi3 Mn1 Bi3 5_545 5_544 82.72(2) ?
    Bi3 Mn1 Bi3 11_566 5_544 115.25(2) ?
    Bi3 Mn1 Bi3 3_545 5_544 116.53(2) ?
    Rh1 Mn1 Bi3 . 11_565 57.625(12) ?
    Rh1 Mn1 Bi3 9 11_565 122.375(12) ?
    Bi3 Mn1 Bi3 3_544 11_565 97.28(2) ?
    Bi3 Mn1 Bi3 13_565 11_565 64.75(2) ?
    Bi3 Mn1 Bi3 5_545 11_565 115.25(2) ?
    Bi3 Mn1 Bi3 11_566 11_565 82.72(2) ?
    Bi3 Mn1 Bi3 3_545 11_565 180.000(15) ?
    Bi3 Mn1 Bi3 5_544 11_565 63.47(2) ?
    Rh1 Mn1 Bi3 . 13_566 122.375(12) ?
    Rh1 Mn1 Bi3 9 13_566 57.625(11) ?
    Bi3 Mn1 Bi3 3_544 13_566 115.25(2) ?
    Bi3 Mn1 Bi3 13_565 13_566 82.72(2) ?
    Bi3 Mn1 Bi3 5_545 13_566 97.28(2) ?
    Bi3 Mn1 Bi3 11_566 13_566 64.75(2) ?
    Bi3 Mn1 Bi3 3_545 13_566 63.47(2) ?
    Bi3 Mn1 Bi3 5_544 13_566 180.00(3) ?
    Bi3 Mn1 Bi3 11_565 13_566 116.53(2) ?
    Rh2 Mn2 Rh2 11_566 11_565 98.35(5) ?
    Rh2 Mn2 Rh2 11_566 5_545 81.63(5) ?
    Rh2 Mn2 Rh2 11_565 5_545 178.50(17) ?
    Rh2 Mn2 Rh2 11_566 5_544 178.50(17) ?
    Rh2 Mn2 Rh2 11_565 5_544 81.63(5) ?
    Rh2 Mn2 Rh2 5_545 5_544 98.35(5) ?
    Rh2 Mn2 Mn3 11_566 11_565 123.81(11) ?
    Rh2 Mn2 Mn3 11_565 11_565 57.43(5) ?
    Rh2 Mn2 Mn3 5_545 11_565 123.81(11) ?
    Rh2 Mn2 Mn3 5_544 11_565 57.43(5) ?
    Rh2 Mn2 Mn3 11_566 11_566 57.43(5) ?
    Rh2 Mn2 Mn3 11_565 11_566 123.81(11) ?
    Rh2 Mn2 Mn3 5_545 11_566 57.43(5) ?
    Rh2 Mn2 Mn3 5_544 11_566 123.81(11) ?
    Mn3 Mn2 Mn3 11_565 11_566 92.68(15) ?
    Rh2 Mn2 Bi2 11_566 7 120.79(9) ?
    Rh2 Mn2 Bi2 11_565 7 120.79(9) ?
    Rh2 Mn2 Bi2 5_545 7 60.31(4) ?
    Rh2 Mn2 Bi2 5_544 7 60.31(4) ?
    Mn3 Mn2 Bi2 11_565 7 63.89(7) ?
    Mn3 Mn2 Bi2 11_566 7 63.89(7) ?
    Rh2 Mn2 Bi2 11_566 . 60.31(4) ?
    Rh2 Mn2 Bi2 11_565 . 60.31(4) ?
    Rh2 Mn2 Bi2 5_545 . 120.79(9) ?
    Rh2 Mn2 Bi2 5_544 . 120.79(9) ?
    Mn3 Mn2 Bi2 11_565 . 63.89(7) ?
    Mn3 Mn2 Bi2 11_566 . 63.89(7) ?
    Bi2 Mn2 Bi2 7 . 100.79(11) ?
    Rh2 Mn2 Bi1 11_566 11_566 58.16(5) ?
    Rh2 Mn2 Bi1 11_565 11_566 120.56(10) ?
    Rh2 Mn2 Bi1 5_545 11_566 58.16(5) ?
    Rh2 Mn2 Bi1 5_544 11_566 120.56(10) ?
    Mn3 Mn2 Bi1 11_565 11_566 176.85(12) ?
    Mn3 Mn2 Bi1 11_566 11_566 90.47(6) ?
    Bi2 Mn2 Bi1 7 11_566 117.694(15) ?
    Bi2 Mn2 Bi1 . 11_566 117.694(15) ?
    Rh2 Mn2 Bi1 11_566 11_565 120.56(10) ?
    Rh2 Mn2 Bi1 11_565 11_565 58.16(5) ?
    Rh2 Mn2 Bi1 5_545 11_565 120.56(10) ?
    Rh2 Mn2 Bi1 5_544 11_565 58.16(5) ?
    Mn3 Mn2 Bi1 11_565 11_565 90.47(6) ?
    Mn3 Mn2 Bi1 11_566 11_565 176.85(12) ?
    Bi2 Mn2 Bi1 7 11_565 117.694(15) ?
    Bi2 Mn2 Bi1 . 11_565 117.694(15) ?
    Bi1 Mn2 Bi1 11_566 11_565 86.39(10) ?
    Rh2 Mn2 Bi5 11_566 7 122.89(8) ?
    Rh2 Mn2 Bi5 11_565 7 122.89(8) ?
    Rh2 Mn2 Bi5 5_545 7 56.14(4) ?
    Rh2 Mn2 Bi5 5_544 7 56.14(4) ?
    Mn3 Mn2 Bi5 11_565 7 111.89(3) ?
    Mn3 Mn2 Bi5 11_566 7 111.89(3) ?
    Bi2 Mn2 Bi5 7 7 72.295(17) ?
    Bi2 Mn2 Bi5 . 7 173.09(11) ?
    Bi1 Mn2 Bi5 11_566 7 66.81(6) ?
    Bi1 Mn2 Bi5 11_565 7 66.81(6) ?
    Rh2 Mn2 Bi5 11_566 . 56.14(4) ?
    Rh2 Mn2 Bi5 11_565 . 56.14(4) ?
    Rh2 Mn2 Bi5 5_545 . 122.89(8) ?
    Rh2 Mn2 Bi5 5_544 . 122.89(8) ?
    Mn3 Mn2 Bi5 11_565 . 111.89(3) ?
    Mn3 Mn2 Bi5 11_566 . 111.89(3) ?
    Bi2 Mn2 Bi5 7 . 173.09(11) ?
    Bi2 Mn2 Bi5 . . 72.295(17) ?
    Bi1 Mn2 Bi5 11_566 . 66.81(6) ?
    Bi1 Mn2 Bi5 11_565 . 66.81(6) ?
    Bi5 Mn2 Bi5 7 . 114.62(12) ?
    Rh2 Mn3 Rh2 15_665 . 83.27(12) y
    Rh2 Mn3 Rh1 15_665 3 118.81(3) y
    Rh2 Mn3 Rh1 . 3 118.81(3) ?
    Rh2 Mn3 Rh1 15_665 3_554 118.81(3) ?
    Rh2 Mn3 Rh1 . 3_554 118.81(3) ?
    Rh1 Mn3 Rh1 3 3_554 99.69(13) y
    Rh2 Mn3 Mn2 15_665 3 58.93(7) y
    Rh2 Mn3 Mn2 . 3 58.94(7) ?
    Rh1 Mn3 Mn2 3 3 83.82(7) y
    Rh1 Mn3 Mn2 3_554 3 176.49(13) y
    Rh2 Mn3 Mn2 15_665 3_554 58.93(7) ?
    Rh2 Mn3 Mn2 . 3_554 58.93(7) ?
    Rh1 Mn3 Mn2 3 3_554 176.49(13) ?
    Rh1 Mn3 Mn2 3_554 3_554 83.82(7) y
    Mn2 Mn3 Mn2 3 3_554 92.67(15) y
    Rh2 Mn3 Bi2 15_665 5 59.16(3) ?
    Rh2 Mn3 Bi2 . 5 118.15(9) ?
    Rh1 Mn3 Bi2 3 5 60.31(3) ?
    Rh1 Mn3 Bi2 3_554 5 122.04(8) ?
    Mn2 Mn3 Bi2 3 5 59.72(4) ?
    Mn2 Mn3 Bi2 3_554 5 117.81(9) ?
    Rh2 Mn3 Bi2 15_665 3_554 118.15(9) ?
    Rh2 Mn3 Bi2 . 3_554 59.16(3) ?
    Rh1 Mn3 Bi2 3 3_554 122.04(8) ?
    Rh1 Mn3 Bi2 3_554 3_554 60.31(3) ?
    Mn2 Mn3 Bi2 3 3_554 117.81(9) ?
    Mn2 Mn3 Bi2 3_554 3_554 59.72(4) ?
    Bi2 Mn3 Bi2 5 3_554 176.87(14) ?
    Rh2 Mn3 Bi2 15_665 5_554 59.16(3) ?
    Rh2 Mn3 Bi2 . 5_554 118.15(9) ?
    Rh1 Mn3 Bi2 3 5_554 122.04(8) ?
    Rh1 Mn3 Bi2 3_554 5_554 60.31(3) ?
    Mn2 Mn3 Bi2 3 5_554 117.81(9) ?
    Mn2 Mn3 Bi2 3_554 5_554 59.72(4) ?
    Bi2 Mn3 Bi2 5 5_554 84.29(2) ?
    Bi2 Mn3 Bi2 3_554 5_554 95.62(2) ?
    Rh2 Mn3 Bi2 15_665 3 118.15(9) ?
    Rh2 Mn3 Bi2 . 3 59.16(3) ?
    Rh1 Mn3 Bi2 3 3 60.31(3) ?
    Rh1 Mn3 Bi2 3_554 3 122.04(8) ?
    Mn2 Mn3 Bi2 3 3 59.72(4) ?
    Mn2 Mn3 Bi2 3_554 3 117.81(9) ?
    Bi2 Mn3 Bi2 5 3 95.62(2) ?
    Bi2 Mn3 Bi2 3_554 3 84.29(2) ?
    Bi2 Mn3 Bi2 5_554 3 176.87(14) ?
    Rh2 Mn3 Bi3 15_665 . 169.83(9) ?
    Rh2 Mn3 Bi3 . . 106.90(4) ?
    Rh1 Mn3 Bi3 3 . 56.63(6) ?
    Rh1 Mn3 Bi3 3_554 . 56.63(6) ?
    Mn2 Mn3 Bi3 3 . 126.08(5) ?
    Mn2 Mn3 Bi3 3_554 . 126.08(5) ?
    Bi2 Mn3 Bi3 5 . 114.21(9) ?
    Bi2 Mn3 Bi3 3_554 . 68.69(4) ?
    Bi2 Mn3 Bi3 5_554 . 114.21(9) ?
    Bi2 Mn3 Bi3 3 . 68.69(4) ?
    Rh2 Mn3 Bi3 15_665 15_665 106.90(4) ?
    Rh2 Mn3 Bi3 . 15_665 169.83(9) ?
    Rh1 Mn3 Bi3 3 15_665 56.63(6) ?
    Rh1 Mn3 Bi3 3_554 15_665 56.63(6) ?
    Mn2 Mn3 Bi3 3 15_665 126.08(5) ?
    Mn2 Mn3 Bi3 3_554 15_665 126.08(5) ?
    Bi2 Mn3 Bi3 5 15_665 68.69(4) ?
    Bi2 Mn3 Bi3 3_554 15_665 114.21(9) ?
    Bi2 Mn3 Bi3 5_554 15_665 68.69(4) ?
    Bi2 Mn3 Bi3 3 15_665 114.21(9) ?
    Bi3 Mn3 Bi3 . 15_665 62.94(7) ?
_shelx_hkl_file
;
   0   0   1   11.20    1.20   1
   0   0  -1   11.10    0.90   1
   0   0   3    1.70    3.40   1
   0   0  -3    0.10    1.50   1
   0   0  -4 3279.60   76.70   1
   0   0   5   -1.40    5.70   1
   0   0  -5    1.50    5.40   1
   0   0   6  653.70   25.80   1
   0  -1   6  -11.10   11.60   1
   0   1  -5    3.00    4.70   1
   0  -1   5    6.50    5.30   1
   0   1  -4    2.50    2.10   1
   0  -1   4   22.80    4.10   1
   0   1  -3   25.50    1.50   1
   0  -1   3   27.10    3.90   1
   0   1  -2    6.00    1.30   1
   0  -1   2   16.00    2.10   1
   0   1  -1   53.80    1.60   1
   0  -1   1   67.30    2.60   1
   0   1   0   -0.30    0.10   1
   0  -1   0    0.00    0.20   1
   0   1   1   71.50    2.40   1
   0  -1  -1   61.30    2.70   1
   0   1   2    5.40    2.30   1
   0  -1  -2    2.30    0.80   1
   0   1   3   25.00    2.90   1
   0  -1  -3   23.80    1.70   1
   0   1   4   25.40    9.40   1
   0  -1  -4   11.50    2.10   1
   0   1   5   -4.30   11.80   1
   0  -1  -5    8.30    5.60   1
   0   1   6   -7.90   12.10   1
   0  -2   6  -11.60    8.50   1
   0   2  -5   -1.40    5.00   1
   0  -2   5   -6.30    7.00   1
   0   2  -4    6.40    2.30   1
   0  -2   4    8.30    3.90   1
   0   2  -3   -1.30    1.10   1
   0  -2   3   -1.80    2.70   1
   0   2  -2    3.20    0.70   1
   0  -2   2    2.90    0.40   1
   0   2  -1    1.30    0.30   1
   0  -2   1    0.50    0.30   1
   0   2   0    0.20    0.20   1
   0  -2   0    0.00    0.50   1
   0   2   1    1.90    0.70   1
   0  -2  -1   -0.70    0.70   1
   0   2   2    4.60    1.40   1
   0  -2  -2    2.70    0.40   1
   0   2   3    6.20    4.10   1
   0  -2  -3    0.10    1.70   1
   0   2   4    7.40    4.90   1
   0  -2  -4    0.20    2.00   1
   0   2   5   -3.40    6.80   1
   0  -2  -5    1.30    4.50   1
   0  -3   6    1.60    8.50   1
   0   3  -5   41.30    4.40   1
   0  -3   5   39.60   10.30   1
   0   3  -4    3.30    2.50   1
   0  -3   4    0.10    3.50   1
   0   3  -3  155.30    4.00   1
   0  -3   3  151.10    6.20   1
   0   3  -2    0.20    0.70   1
   0  -3   2    0.20    0.50   1
   0   3  -1  433.90   10.90   1
   0  -3   1  481.10    9.30   1
   0   3   0    1.40    0.30   1
   0  -3   0    2.20    0.80   1
   0   3   1  513.10    7.70   1
   0  -3  -1  529.00   10.20   1
   0   3   2   -0.50    1.40   1
   0  -3  -2    1.30    0.80   1
   0   3   3  161.00    5.30   1
   0  -3  -3  161.90    5.60   1
   0   3   4    1.10    5.00   1
   0  -3  -4   -0.10    2.10   1
   0   3   5   29.60    8.30   1
   0  -3  -5   37.40    5.70   1
   0   3   6   12.40   14.30   1
   0  -4   6   -0.50    8.50   1
   0   4  -5   -3.30    3.90   1
   0  -4   5    0.90    5.80   1
   0   4  -4   12.90    2.60   1
   0  -4   4   13.50    3.90   1
   0   4  -3   -0.60    1.20   1
   0  -4   3    1.00    2.50   1
   0   4  -2   42.60    1.70   1
   0  -4   2   50.80    1.60   1
   0   4  -1   -0.10    0.50   1
   0  -4   1    1.30    0.50   1
   0   4   0  122.30    2.60   1
   0  -4   0  139.40    5.80   1
   0   4   1    1.00    0.80   1
   0  -4  -1    0.80    1.00   1
   0   4   2   60.50    2.50   1
   0  -4  -2   59.50    2.10   1
   0   4   3   -3.60    3.50   1
   0  -4  -3    1.70    1.60   1
   0   4   4   13.40    5.30   1
   0  -4  -4   17.20    2.40   1
   0   4   5    2.60    6.90   1
   0  -4  -5   -0.10    5.00   1
   0   4   6  -11.60   10.00   1
   0  -5   6   -9.60    8.00   1
   0   5  -5    4.40    4.20   1
   0  -5   5    5.40    7.80   1
   0   5  -4   -2.80    2.70   1
   0  -5   4    1.60    4.70   1
   0   5  -3    4.00    1.30   1
   0  -5   3   12.40    2.60   1
   0   5  -2    0.70    0.60   1
   0  -5   2   -0.40    0.70   1
   0   5  -1    1.30    0.80   1
   0  -5   1    2.80    0.70   1
   0   5   0    2.00    0.60   1
   0  -5   0    3.90    1.60   1
   0   5   1    1.90    0.60   1
   0  -5  -1    2.40    0.70   1
   0   5   2   -0.50    1.70   1
   0  -5  -2   -1.00    0.60   1
   0   5   3   11.00    2.40   1
   0  -5  -3    1.60    2.10   1
   0   5   4    0.10    4.40   1
   0  -5  -4    1.20    3.50   1
   0   5   5   -4.30   10.20   1
   0  -5  -5   -2.10    4.50   1
   0   5   6   -0.80   10.20   1
   0  -6   6   -0.10    8.20   1
   0   6  -5   -2.90    4.20   1
   0  -6   5   -5.70    5.70   1
   0   6  -4   77.60    4.10   1
   0  -6   4   63.90    5.60   1
   0   6  -3   -4.70    1.90   1
   0  -6   3    1.40    1.30   1
   0   6  -2  228.10    5.90   1
   0  -6   2  233.30    5.00   1
   0   6  -1    0.50    0.60   1
   0  -6   1   -0.20    0.80   1
   0   6   0  435.70    8.00   1
   0  -6   0  468.10   18.00   1
   0   6   1    0.20    0.70   1
   0  -6  -1   -0.60    0.80   1
   0   6   2  289.90    6.30   1
   0  -6  -2  290.10   10.60   1
   0   6   3    1.50    4.10   1
   0  -6  -3   -1.50    2.30   1
   0   6   4   73.20    6.50   1
   0  -6  -4   88.40    5.90   1
   0   6   5  -14.60   10.70   1
   0  -6  -5   -5.90    5.30   1
   0   6   6   20.20   11.50   1
   0  -7   6    9.90    9.20   1
   0   7  -5   83.50    5.90   1
   0  -7   5   78.40    9.20   1
   0   7  -4   10.60    3.40   1
   0  -7   4   14.30    4.00   1
   0   7  -3  255.40    7.70   1
   0  -7   3  254.10    6.30   1
   0   7  -2    8.00    1.40   1
   0  -7   2   11.90    1.90   1
   0   7  -1  543.80   11.20   1
   0  -7   1  518.00   18.30   1
   0   7   0    3.30    0.90   1
   0  -7   0    5.30    2.30   1
   0   7   1  633.10   13.00   1
   0  -7  -1  607.00   15.20   1
   0   7   2   14.50    1.40   1
   0  -7  -2   12.00    2.40   1
   0   7   3  258.70    7.60   1
   0  -7  -3  258.90    9.70   1
   0   7   4    0.70    5.90   1
   0  -7  -4    0.80    3.60   1
   0   7   5   60.00    9.00   1
   0  -7  -5   73.30    6.60   1
   0   7   6   15.60   10.90   1
   0   8  -6   28.60   10.00   1
   0  -8   6    7.60   10.80   1
   0   8  -5    5.30    4.20   1
   0  -8   5   -1.80    7.90   1
   0   8  -4    5.00    3.40   1
   0  -8   4    5.80    4.70   1
   0   8  -3   -5.70    1.40   1
   0  -8   3   -1.10    1.60   1
   0   8  -2   46.40    1.70   1
   0  -8   2   48.20    2.10   1
   0   8  -1   -0.30    0.70   1
   0  -8   1   -1.90    1.00   1
   0   8   0   99.60    2.40   1
   0  -8   0  104.40    5.30   1
   0   8   1   -0.10    0.60   1
   0  -8  -1    0.00    1.00   1
   0   8   2   56.00    1.70   1
   0  -8  -2   54.00    2.20   1
   0   8   3   -6.00    3.00   1
   0  -8  -3   -1.40    2.50   1
   0   8   4    9.30    6.20   1
   0  -8  -4   17.10    4.30   1
   0   8   5    8.70    8.00   1
   0  -8  -5   -2.30    5.60   1
   0   8   6   -3.10   14.70   1
   0  -9   6  -34.70   14.90   1
   0   9  -5    6.60    4.40   1
   0  -9   5    7.90    7.20   1
   0   9  -4   -1.60    2.70   1
   0  -9   4    9.90    4.90   1
   0   9  -3   14.80    1.60   1
   0  -9   3   11.30    1.70   1
   0   9  -2    0.40    1.30   1
   0  -9   2   -1.50    1.30   1
   0   9  -1   22.80    1.00   1
   0  -9   1   23.00    1.50   1
   0   9   0   -0.10    0.60   1
   0  -9   0    0.60    1.00   1
   0   9   1   26.30    1.00   1
   0  -9  -1   27.40    1.50   1
   0   9   2    0.20    1.20   1
   0  -9  -2    1.30    1.20   1
   0   9   3   11.60    3.60   1
   0  -9  -3   14.80    3.00   1
   0   9   4  -10.60    6.40   1
   0  -9  -4   -4.60    3.40   1
   0   9   5   27.70    9.90   1
   0  -9  -5    6.90    4.90   1
   0   9   6    5.50   10.90   1
   0 -10   6   14.80   18.90   1
   0  10  -5    2.20    4.20   1
   0 -10   5   11.40    7.30   1
   0  10  -4  114.80    5.30   1
   0 -10   4  105.20    9.90   1
   0  10  -3   -1.50    1.60   1
   0 -10   3    0.50    1.60   1
   0  10  -2  277.60    5.30   1
   0 -10   2  301.60    7.30   1
   0  10  -1    4.60    1.60   1
   0 -10   1    9.40    1.70   1
   0  10   0  444.30    7.30   1
   0 -10   0  452.60   11.90   1
   0  10   1    2.80    0.90   1
   0 -10  -1    4.10    1.20   1
   0  10   2  294.40    7.80   1
   0 -10  -2  301.40    8.20   1
   0  10   3    0.50    3.60   1
   0 -10  -3    4.60    2.80   1
   0  10   4   87.50    8.20   1
   0 -10  -4  108.90    6.90   1
   0  10   5  -12.30    7.90   1
   0 -10  -5   -0.80    5.00   1
   0  10   6    4.30   13.50   1
   0 -11   6   13.40   16.10   1
   0  11  -5   41.70    5.10   1
   0 -11   5   48.00    7.60   1
   0  11  -4   -1.30    3.20   1
   0 -11   4    2.50    7.20   1
   0  11  -3  146.20    4.20   1
   0 -11   3  162.30    4.30   1
   0  11  -2    1.60    1.00   1
   0 -11   2    0.20    1.60   1
   0  11  -1  347.30    6.70   1
   0 -11   1  334.80    8.00   1
   0  11   0    0.20    0.70   1
   0 -11   0    1.00    1.20   1
   0  11   1  388.60    7.20   1
   0 -11  -1  385.10   10.60   1
   0  11   2    0.20    1.50   1
   0 -11  -2   -3.60    1.50   1
   0  11   3  173.60    5.90   1
   0 -11  -3  151.20    7.60   1
   0  11   4  -18.60    7.90   1
   0 -11  -4   -3.90    3.70   1
   0  11   5   18.10   10.70   1
   0 -11  -5   32.50    6.20   1
   0  11   6  -29.30   20.50   1
   0  12  -6   72.20   12.30   1
   0 -12   6   85.40   17.70   1
   0  12  -5   -2.40    4.90   1
   0 -12   5   13.30   10.70   1
   0  12  -4  348.50   11.60   1
   0  12  -3    1.90    1.80   1
   0 -12   3   -0.30    2.00   1
   0  12  -2  906.10   16.00   1
   0 -12   2  932.40   33.80   1
   0  12  -1    3.20    1.10   1
   0 -12   1    5.00    2.00   1
   0  12   0 1486.40   24.70   1
   0 -12   0 1450.30   36.00   1
   0  12   1    3.90    1.00   1
   0 -12  -1    1.60    1.40   1
   0  12   2 1067.20   27.60   1
   0 -12  -2 1038.70   25.20   1
   0  12   3    0.30    3.60   1
   0 -12  -3   -4.50    3.20   1
   0  12   4  313.10   12.60   1
   0 -12  -4  341.90   16.10   1
   0  12   5   -1.70   12.30   1
   0 -12  -5   -2.20    5.50   1
   0  12   6   39.50   16.00   1
   0  13  -6   -7.60    6.90   1
   0  13  -5    7.10    4.70   1
   0  13  -4   -7.90    3.60   1
   0  13  -3   25.00    2.20   1
   0 -13   3   26.70    2.50   1
   0  13  -2   -1.80    1.30   1
   0 -13   2   -1.80    1.70   1
   0  13  -1   49.90    1.70   1
   0 -13   1   51.10    2.90   1
   0  13   0    2.20    1.20   1
   0 -13   0    2.90    1.90   1
   0  13   1   55.30    1.80   1
   0 -13  -1   55.20    2.80   1
   0  13   2   -3.40    1.70   1
   0 -13  -2   -0.10    1.90   1
   0  13   3   28.30    4.50   1
   0 -13  -3   24.20    3.30   1
   0  13   4  -11.00    6.50   1
   0 -13  -4    1.10    4.30   1
   0  13   5   14.80   13.60   1
   0 -13  -5   18.30    6.20   1
   0  14  -5    8.40    4.90   1
   0 -14   5    4.10   10.80   1
   0  14  -4   -0.70    3.40   1
   0 -14   4   10.00    8.30   1
   0  14  -3    7.10    2.10   1
   0 -14   3    4.10    2.30   1
   0  14  -2   14.80    1.80   1
   0 -14   2   17.10    2.10   1
   0  14  -1    2.20    1.20   1
   0 -14   1    1.80    1.70   1
   0  14   0   21.10    1.50   1
   0 -14   0   23.90    2.40   1
   0  14   1    2.50    1.60   1
   0 -14  -1    3.70    1.80   1
   0  14   2   20.00    2.00   1
   0 -14  -2    2.70    3.60   1
   0  14   3    4.60    5.20   1
   0 -14  -3    1.20    3.70   1
   0  14   4   -1.30    5.90   1
   0 -14  -4    0.60    4.40   1
   0  14   5    1.50   13.80   1
   0 -14  -5    0.80    6.40   1
   0  15  -5   19.10    5.40   1
   0  15  -4    1.90    3.60   1
   0 -15   4  -15.50   10.20   1
   0  15  -3   49.70    2.80   1
   0 -15   3   57.90    3.00   1
   0  15  -2   -0.80    1.60   1
   0 -15   2   -3.30    1.90   1
   0  15  -1  118.20    2.80   1
   0 -15   1  122.00    4.30   1
   0  15   0    2.30    1.40   1
   0 -15   0    2.10    2.20   1
   0  15   1  124.50    3.40   1
   0 -15  -1  135.10    5.00   1
   0  15   2    0.90    2.00   1
   0 -15  -2   -4.10    2.10   1
   0  15   3   60.40    5.60   1
   0 -15  -3   56.60    5.40   1
   0  15   4   -2.70    7.00   1
   0 -15  -4    2.60    5.00   1
   0  15   5    5.80   15.00   1
   0 -15  -5   21.70    6.60   1
   0  16  -5   10.90    7.30   1
   0  16  -4   14.90    5.90   1
   0  16  -3   -1.60    2.10   1
   0 -16   3    4.80    3.30   1
   0  16  -2   62.90    2.40   1
   0 -16   2   68.30    3.70   1
   0  16  -1    0.00    1.20   1
   0 -16   1   -2.00    2.50   1
   0  16   0   95.80    2.50   1
   0 -16   0   97.60    4.40   1
   0  16   1   -1.40    1.90   1
   0 -16  -1   -0.70    2.10   1
   0  16   2   63.30    2.90   1
   0 -16  -2   77.40    4.00   1
   0  16   3   -1.70    4.70   1
   0 -16  -3   12.90    4.70   1
   0  16   4   17.20    7.60   1
   0 -16  -4   22.40    5.90   1
   0  16   5   17.20   14.70   1
   0 -16  -5    0.60    7.30   1
   0  17  -5   93.30    7.90   1
   0 -17   5   83.40   15.00   1
   0  17  -4   -1.20    4.60   1
   0 -17   4  -10.30    8.40   1
   0  17  -3  269.80    9.40   1
   0 -17   3  312.10    8.60   1
   0  17  -2    6.40    2.20   1
   0 -17   2    3.80    2.70   1
   0  17  -1  506.90    9.00   1
   0 -17   1  539.20   15.50   1
   0  17   0    3.80    1.40   1
   0 -17   0    5.30    2.50   1
   0  17   1  547.20   13.00   1
   0 -17  -1  592.20   15.70   1
   0  17   2   -1.30    3.20   1
   0 -17  -2    0.50    2.20   1
   0  17   3  283.00   12.20   1
   0 -17  -3  282.30   13.50   1
   0  17   4    2.00    6.50   1
   0 -17  -4    4.80    5.80   1
   0  17   5   47.00   17.20   1
   0 -17  -5   85.20    9.70   1
   0  18  -5   -2.60    5.80   1
   0 -18   5  -11.30   12.90   1
   0  18  -4   11.50    6.40   1
   0 -18   4    9.10    8.90   1
   0  18  -3    0.60    2.60   1
   0 -18   3   -2.40    2.70   1
   0  18  -2   20.80    2.60   1
   0 -18   2   15.80    3.30   1
   0  18  -1   -2.00    1.40   1
   0 -18   1    0.60    3.10   1
   0  18   0   19.80    1.60   1
   0 -18   0   22.10    3.00   1
   0  18   1    3.90    1.90   1
   0 -18  -1    8.80    3.00   1
   0  18   2   16.00    2.50   1
   0 -18  -2   22.90    2.50   1
   0  18   3    4.10    6.00   1
   0 -18  -3   -7.90    4.90   1
   0  18   4    7.70    6.80   1
   0 -18  -4    9.80    6.40   1
   0  18   5  -15.20   19.10   1
   0 -18  -5    5.20    7.50   1
   0  19  -5   -0.40    9.20   1
   0 -19   5   -0.20   12.70   1
   0  19  -4   -6.00    6.70   1
   0 -19   4   -1.10    9.10   1
   0  19  -3    0.10    3.00   1
   0 -19   3    2.00    3.30   1
   0  19  -2   -0.30    2.30   1
   0 -19   2   -2.60    3.30   1
   0  19  -1    5.90    2.00   1
   0 -19   1    6.90    3.70   1
   0  19   0    4.20    2.50   1
   0 -19   0   -1.20    3.20   1
   0  19   1    8.80    2.10   1
   0 -19  -1   13.70    3.40   1
   0  19   2    2.80    3.80   1
   0 -19  -2   -1.50    2.80   1
   0  19   3    7.50    4.80   1
   0 -19  -3    2.50    5.40   1
   0  19   4   -3.40    8.50   1
   0 -19  -4   -7.10    6.20   1
   0 -19  -5    2.70    8.00   1
   0  20  -4    8.10    7.80   1
   0  20  -3   -1.10    3.80   1
   0 -20   3   -5.70    3.70   1
   0  20  -2    6.10    2.50   1
   0 -20   2   -4.20    4.20   1
   0  20  -1    2.00    2.20   1
   0 -20   1   -0.30    3.60   1
   0  20   0    6.00    2.20   1
   0 -20   0   11.70    3.60   1
   0  20   1    1.30    2.10   1
   0 -20  -1    2.50    2.40   1
   0  20   2    7.90    3.60   1
   0 -20  -2    2.20    2.70   1
   0  20   3   -1.60    4.80   1
   0 -20  -3    3.50    5.80   1
   0  20   4   27.80    8.80   1
   0 -20  -4    3.40    6.70   1
   0  21  -4   10.10    8.20   1
   0  21  -3   29.30    4.50   1
   0 -21   3   34.30    5.60   1
   0  21  -2    0.10    2.60   1
   0 -21   2   -3.40    4.70   1
   0  21  -1   46.00    2.80   1
   0 -21   1   46.80    4.60   1
   0  21   0    2.80    2.20   1
   0 -21   0    3.20    2.50   1
   0  21   1   45.40    2.80   1
   0 -21  -1   43.70    4.20   1
   0  21   2   -2.80    5.30   1
   0 -21  -2    0.10    3.00   1
   0  21   3   31.60    6.20   1
   0 -21  -3   32.00    7.30   1
   0  21   4    0.30    7.60   1
   0 -21  -4    2.90    6.90   1
   0  22  -4   34.40    9.20   1
   0  22  -3    0.30    1.40   1
   0 -22   3   10.90    3.70   1
   0  22  -2   71.70    5.20   1
   0 -22   2   88.70    7.00   1
   0  22  -1   -3.30    2.30   1
   0 -22   1    1.50    2.80   1
   0  22   0  108.40    4.80   1
   0 -22   0  107.90    4.60   1
   0  22   1   -1.30    3.30   1
   0 -22  -1   -0.30    2.80   1
   0  22   2   89.00    6.00   1
   0 -22  -2   81.10    4.60   1
   0  22   3    1.40    5.30   1
   0 -22  -3    1.90    6.90   1
   0  22   4   34.00    8.90   1
   0 -22  -4   48.20    8.70   1
   0  23  -4    2.30    5.80   1
   0  23  -3   -0.10    1.60   1
   0 -23   3   20.90    6.10   1
   0  23  -2    0.90    1.50   1
   0 -23   2    4.40    3.60   1
   0  23  -1    4.10    4.20   1
   0 -23   1    6.40    3.10   1
   0  23   0    3.90    2.90   1
   0 -23   0    2.70    2.80   1
   0  23   1    3.00    3.80   1
   0 -23  -1    6.20    4.20   1
   0  23   2   -3.90    6.60   1
   0 -23  -2   -1.10    3.40   1
   0  23   3    5.70    5.50   1
   0 -23  -3   -0.90    7.50   1
   0  23   4   -9.70   10.00   1
   0 -23  -4    0.40    8.60   1
   0  24  -3   -2.90    3.10   1
   0 -24   3   -9.10    6.00   1
   0  24  -2  233.00   10.00   1
   0 -24   2  256.80    8.90   1
   0  24  -1    4.80    4.90   1
   0 -24   1    0.40    3.40   1
   0  24   0  335.20   13.00   1
   0 -24   0  330.00    9.70   1
   0  24   1    3.00    4.10   1
   0 -24  -1    4.90    5.20   1
   0  24   2  254.10    9.80   1
   0 -24  -2  236.20    9.60   1
   0  24   3    0.90    8.20   1
   0 -24  -3    9.10    8.30   1
   0  25  -3    8.60    9.40   1
   0 -25   3    0.80    6.50   1
   0  25  -2    2.30    5.30   1
   0 -25   2  -10.80    5.10   1
   0  25  -1    7.50    4.70   1
   0 -25   1   17.70   13.40   1
   0  25   0   -3.20    5.90   1
   0 -25   0   -2.00   11.20   1
   0  25   1   -1.20    4.70   1
   0 -25  -1   -0.70    4.90   1
   0  25   2    5.30    5.40   1
   0 -25  -2    6.10    5.50   1
   0  25   3   -2.30    7.10   1
   0 -25  -3   -3.90    8.70   1
   0  26  -3    2.30    5.50   1
   0  26  -2   22.30    3.90   1
   0 -26   2   21.30    6.20   1
   0  26  -1    5.90    5.90   1
   0 -26   1    2.10    5.70   1
   0  26   0   27.80    5.70   1
   0 -26   0   35.00    4.10   1
   0  26   1    1.00    4.40   1
   0 -26  -1    2.80    3.70   1
   0  26   2   16.40    5.80   1
   0 -26  -2   25.80    6.10   1
   0  26   3    6.00    7.40   1
   0 -26  -3   19.10    9.90   1
   0  27  -2  -17.40    6.00   1
   0 -27   2   -3.80    6.40   1
   0  27  -1    0.60    5.60   1
   0 -27   1    5.10    4.30   1
   0  27   0    2.40    5.90   1
   0 -27   0    3.60    3.90   1
   0  27   1    9.90    8.50   1
   0 -27  -1    4.20    4.40   1
   0  27   2    3.70    5.70   1
   0 -27  -2    1.40    6.00   1
   0  28  -2   13.80    6.40   1
   0 -28   2   -1.20   13.40   1
   0  28  -1   11.50    6.90   1
   0 -28   1   -8.90    5.60   1
   0  28   0   -3.00    7.30   1
   0 -28   0    5.80   15.00   1
   0  28   1    8.20    8.10   1
   0 -28  -1   -4.20   12.30   1
   0  28   2    5.10    7.00   1
   0 -28  -2    3.60    6.70   1
   0  29  -1   12.50    6.30   1
   0 -29   1    5.30   18.10   1
   0  29   0   -3.70    6.60   1
   0 -29   0    0.20    5.30   1
   0  29   1   -8.30    8.80   1
   0 -29  -1    0.50    6.80   1
   1 -29  -1    2.90    6.50   1
   1 -29   0   10.70    5.60   1
  -1  29   0    0.20    7.80   1
   1 -29   1  -12.30   17.60   1
  -1  29  -1    0.70    6.10   1
   1 -28  -2    4.60    7.10   1
  -1  28   2   16.10    9.10   1
   1 -28  -1    3.60    5.30   1
  -1  28   1    6.10   10.20   1
   1 -28   0    3.40   14.90   1
  -1  28   0    1.20    6.60   1
   1 -28   1    0.70    5.50   1
  -1  28  -1    8.60    6.80   1
   1 -28   2    8.50   16.50   1
  -1  28  -2    4.70    6.40   1
   1 -27  -2    7.00    4.60   1
  -1  27   2   13.50    6.40   1
   1 -27  -1   32.30    6.80   1
  -1  27   1   46.00   10.30   1
   1 -27   0   21.20    6.20   1
  -1  27   0   10.20    5.80   1
   1 -27   1   27.70    4.60   1
  -1  27  -1   24.30    5.70   1
   1 -27   2    0.80   16.90   1
  -1  27  -2   -8.50    5.90   1
   1 -26  -3   22.80    9.90   1
  -1  26   3    6.50    7.60   1
   1 -26  -2   11.60    6.60   1
  -1  26   2    6.70    6.00   1
   1 -26  -1   17.60    5.50   1
  -1  26   1   17.60    9.30   1
   1 -26   0    0.50    4.40   1
  -1  26   0    2.20    5.20   1
   1 -26   1   16.80    5.20   1
  -1  26  -1   15.40    5.90   1
   1 -26   2    6.20    6.50   1
  -1  26  -2    9.20    5.90   1
  -1  26  -3    3.30    5.70   1
   1 -25  -3   -1.20    7.40   1
  -1  25   3   12.40    7.10   1
   1 -25  -2   -8.00    7.40   1
  -1  25   2   -4.70    5.20   1
   1 -25  -1    5.70    3.60   1
  -1  25   1    3.00    4.60   1
   1 -25   0   -3.10    3.20   1
  -1  25   0   -5.30    5.70   1
   1 -25   1    1.70    5.20   1
  -1  25  -1    7.60    5.50   1
   1 -25   2    6.90   15.20   1
  -1  25  -2    0.30    5.10   1
  -1  25  -3   21.10    9.10   1
   1 -24  -3   71.10   10.40   1
  -1  24   3   60.40    8.90   1
   1 -24  -2    1.00    5.10   1
  -1  24   2    8.10    5.30   1
   1 -24  -1  120.50    5.50   1
  -1  24   1  119.70    6.20   1
   1 -24   0    0.30    3.00   1
  -1  24   0   -0.30    5.50   1
   1 -24   1  119.40    8.00   1
  -1  24  -1  113.70    7.00   1
   1 -24   2    0.20    5.20   1
  -1  24  -2    4.00    4.30   1
   1 -24   3   45.70   16.50   1
  -1  24  -3   62.30    6.40   1
   1 -23  -4   37.80    8.90   1
  -1  23   4   19.90   20.90   1
   1 -23  -3   -3.90    7.50   1
  -1  23   3    1.60    6.10   1
   1 -23  -2   49.10    5.40   1
  -1  23   2   52.40    8.50   1
   1 -23  -1   20.80    4.00   1
  -1  23   1   18.20    3.60   1
   1 -23   0   69.80   11.40   1
  -1  23   0   75.30    6.20   1
   1 -23   1   13.00    5.00   1
  -1  23  -1   19.80    4.90   1
   1 -23   2   63.70    6.30   1
  -1  23  -2   49.60    4.20   1
   1 -23   3    1.10    6.40   1
  -1  23  -3   11.90    4.70   1
  -1  23  -4    9.10    5.90   1
   1 -22  -4    0.30    6.40   1
  -1  22   4   -8.90   18.30   1
   1 -22  -3   16.10    7.80   1
  -1  22   3    8.20    6.10   1
   1 -22  -2   -6.10    6.50   1
  -1  22   2    2.10    4.00   1
   1 -22  -1   22.20    3.30   1
  -1  22   1   24.10    3.40   1
   1 -22   0    1.90    4.30   1
  -1  22   0   -4.50    4.20   1
   1 -22   1   24.40    4.80   1
  -1  22  -1   27.80    3.30   1
   1 -22   2   21.90   12.90   1
  -1  22  -2    1.90    2.60   1
   1 -22   3   33.80    6.70   1
  -1  22  -3    9.10    5.10   1
  -1  22  -4   20.70    8.90   1
   1 -21  -4  -14.10    7.50   1
  -1  21   4  -28.90   18.10   1
   1 -21  -3  -16.00    6.70   1
  -1  21   3    3.00    6.20   1
   1 -21  -2    2.30    2.80   1
  -1  21   2    7.70    4.10   1
   1 -21  -1   -0.40    2.50   1
  -1  21   1   -1.00    3.00   1
   1 -21   0    3.80    3.30   1
  -1  21   0    3.80    2.70   1
   1 -21   1    4.90    3.30   1
  -1  21  -1   -0.60    2.80   1
   1 -21   2    9.20    3.60   1
  -1  21  -2    4.50    3.00   1
   1 -21   3   -0.70    3.70   1
  -1  21  -3   -0.70    1.40   1
  -1  21  -4    5.00    7.80   1
   1 -20  -4   26.80    7.50   1
  -1  20   4   14.60   16.90   1
   1 -20  -3   -0.40    5.90   1
  -1  20   3   -8.40    6.80   1
   1 -20  -2   43.70    3.30   1
  -1  20   2   52.50    4.30   1
   1 -20  -1    2.90    3.00   1
  -1  20   1   -1.30    3.30   1
   1 -20   0   62.60    4.60   1
  -1  20   0   54.80    2.70   1
   1 -20   1    4.20    2.40   1
  -1  20  -1    6.90    2.10   1
   1 -20   2   51.00    3.90   1
  -1  20  -2   42.90    3.30   1
   1 -20   3    0.60    5.30   1
  -1  20  -3    3.50    3.20   1
  -1  20  -4   26.00    7.50   1
   1 -19  -4   13.70    6.50   1
  -1  19   4   16.60    7.30   1
   1 -19  -3  167.70   10.60   1
  -1  19   3  192.50    9.70   1
   1 -19  -2   18.00    3.20   1
  -1  19   2   12.80    3.20   1
   1 -19  -1  302.30    9.70   1
  -1  19   1  298.10    7.00   1
   1 -19   0   27.60    2.90   1
  -1  19   0   27.60    2.60   1
   1 -19   1  311.40    8.20   1
  -1  19  -1  284.20    6.50   1
   1 -19   2   24.60    4.20   1
  -1  19  -2   17.30    2.50   1
   1 -19   3  186.50    7.60   1
  -1  19  -3  157.80    5.60   1
  -1  19  -4   18.80    7.30   1
  -1  19  -5   54.50   10.40   1
   1 -18  -5    9.30    7.50   1
  -1  18   5   12.10   18.10   1
   1 -18  -4    0.00    5.60   1
  -1  18   4   -0.70    6.80   1
   1 -18  -3   11.40    5.20   1
  -1  18   3   11.20    5.10   1
   1 -18  -2    0.60    2.30   1
  -1  18   2    0.80    3.30   1
   1 -18  -1   34.90    2.40   1
  -1  18   1   33.10    2.50   1
   1 -18   0    3.50    2.60   1
  -1  18   0    3.90    1.70   1
   1 -18   1   38.10    3.30   1
  -1  18  -1   30.60    2.60   1
   1 -18   2    6.40    2.60   1
  -1  18  -2    3.00    2.10   1
   1 -18   3   10.30    4.40   1
  -1  18  -3   12.50    2.70   1
   1 -18   4   -5.40    8.60   1
  -1  18  -4    1.50    4.50   1
   1 -18   5   -3.80   10.80   1
  -1  18  -5    6.90    5.90   1
   1 -17  -5    2.30    7.10   1
  -1  17   5   12.60   15.20   1
   1 -17  -4   32.90    6.50   1
  -1  17   4   35.00    7.10   1
   1 -17  -3   11.50    4.80   1
  -1  17   3  -13.30   12.20   1
   1 -17  -2   77.30    4.40   1
  -1  17   2   69.20    4.70   1
   1 -17  -1   13.10    2.00   1
  -1  17   1   10.30    1.90   1
   1 -17   0  120.20    5.00   1
  -1  17   0  107.80    3.10   1
   1 -17   1   20.90    3.40   1
  -1  17  -1   13.10    1.60   1
   1 -17   2   79.20    3.70   1
  -1  17  -2   66.30    3.20   1
   1 -17   3    7.50    4.00   1
  -1  17  -3    6.50    2.40   1
  -1  17  -4   37.20    4.70   1
   1 -17   5   26.60   12.40   1
  -1  17  -5   -3.10    5.60   1
   1 -16  -5  -12.40    6.80   1
  -1  16   5    2.90   14.90   1
   1 -16  -4   16.50    5.70   1
  -1  16   4   -7.40   13.40   1
   1 -16  -3   -9.80    4.30   1
  -1  16   3   11.60    5.60   1
   1 -16  -2   35.20    3.00   1
  -1  16   2   35.00    3.00   1
   1 -16  -1   -2.80    2.30   1
  -1  16   1    1.00    2.30   1
   1 -16   0   48.60    3.50   1
  -1  16   0   44.50    1.70   1
   1 -16   1    1.60    2.10   1
  -1  16  -1   -0.40    1.30   1
   1 -16   2   32.60    2.40   1
  -1  16  -2   27.60    2.20   1
   1 -16   3   -0.90    2.40   1
  -1  16  -3    1.00    2.30   1
   1 -16   4   18.40    9.50   1
  -1  16  -4   13.70    3.80   1
  -1  16  -5    5.00    7.40   1
   1 -15  -5   32.00    7.50   1
   1 -15  -4    1.10    5.00   1
  -1  15   4    2.20   13.20   1
   1 -15  -3  148.00    8.10   1
  -1  15   3  137.00    7.60   1
   1 -15  -2    2.30    3.90   1
  -1  15   2    9.40    2.60   1
   1 -15  -1  273.60    8.40   1
  -1  15   1  263.20    5.90   1
   1 -15   0    6.30    2.00   1
  -1  15   0    7.70    1.30   1
   1 -15   1  266.30    7.40   1
  -1  15  -1  257.50    6.40   1
   1 -15   2   -0.90    2.40   1
  -1  15  -2    1.70    1.90   1
   1 -15   3  148.70    8.20   1
  -1  15  -3  134.00    4.70   1
   1 -15   4    9.00    7.60   1
  -1  15  -4    3.20    4.00   1
  -1  15  -5   46.50    5.80   1
   1 -14  -5   37.30    6.90   1
   1 -14  -4   10.00    4.80   1
  -1  14   4   -3.90   13.30   1
   1 -14  -3  126.80    7.40   1
  -1  14   3  147.90    7.60   1
   1 -14  -2   43.40    2.40   1
  -1  14   2   40.90    3.60   1
   1 -14  -1  269.60    8.10   1
  -1  14   1  271.10    6.80   1
   1 -14   0   61.40    3.30   1
  -1  14   0   56.00    2.00   1
   1 -14   1  256.60    6.90   1
  -1  14  -1  254.50    4.80   1
   1 -14   2   35.50    2.20   1
  -1  14  -2   33.10    1.80   1
   1 -14   3  133.20    5.20   1
  -1  14  -3  120.20    4.10   1
  -1  14  -4   11.70    3.60   1
   1 -14   5   32.10   11.20   1
  -1  14  -5   44.40    6.40   1
   1 -13  -5    9.20    5.90   1
  -1  13   5    2.80   12.90   1
   1 -13  -4   11.50    4.80   1
  -1  13   4   20.50   13.60   1
   1 -13  -3   -5.60    3.40   1
  -1  13   3    2.60    3.40   1
   1 -13  -2   36.40    2.60   1
  -1  13   2   40.90    3.00   1
   1 -13  -1    1.80    1.80   1
  -1  13   1    1.40    1.10   1
   1 -13   0   57.10    3.00   1
  -1  13   0   54.80    1.80   1
   1 -13   1    1.80    1.50   1
  -1  13  -1    0.90    1.00   1
   1 -13   2   34.90    2.00   1
  -1  13  -2   33.30    1.70   1
   1 -13   3   -3.50    1.70   1
  -1  13  -3    1.70    1.80   1
   1 -13   4   -5.90    7.60   1
  -1  13  -4    7.20    3.50   1
   1 -13   5   -4.40   12.50   1
  -1  13  -5    2.40    4.70   1
  -1  13  -6    1.90    9.60   1
  -1  12   6   -2.10   16.30   1
   1 -12  -5   31.40    6.00   1
  -1  12   5   19.30    8.80   1
   1 -12  -4    6.60    4.30   1
  -1  12   4   20.30    8.90   1
   1 -12  -3   77.80    5.30   1
  -1  12   3   90.80    4.70   1
   1 -12  -2   27.00    2.30   1
  -1  12   2   23.10    2.70   1
   1 -12  -1  166.40    5.10   1
  -1  12   1  177.70    3.60   1
   1 -12   0   37.90    4.30   1
  -1  12   0   35.40    1.50   1
   1 -12   1  169.50    4.20   1
  -1  12  -1  166.20    3.20   1
   1 -12   2   40.90    2.80   1
  -1  12  -2   28.30    2.10   1
   1 -12   3   83.90    2.80   1
  -1  12  -3   77.40    3.10   1
   1 -12   4   14.90    6.20   1
  -1  12  -4   16.30    4.20   1
   1 -12   5   35.90   11.60   1
  -1  12  -5   33.90    5.20   1
   1 -12   6  -29.60   15.20   1
  -1  12  -6    3.10    9.60   1
  -1  11   6   10.70   11.90   1
   1 -11  -5  -12.00    5.40   1
  -1  11   5  -12.40   10.50   1
   1 -11  -4    2.70    3.60   1
  -1  11   4    4.20    6.70   1
   1 -11  -3   12.00    3.30   1
  -1  11   3   10.80    2.90   1
   1 -11  -2    3.60    1.60   1
  -1  11   2   -0.20    2.10   1
   1 -11  -1   30.60    3.50   1
  -1  11   1   25.50    1.30   1
   1 -11   0    7.30    2.80   1
  -1  11   0    2.60    0.90   1
   1 -11   1   27.50    1.70   1
  -1  11  -1   24.10    1.10   1
   1 -11   2    4.80    1.30   1
  -1  11  -2    0.20    0.90   1
   1 -11   3    8.20    1.70   1
  -1  11  -3    6.50    1.60   1
  -1  11  -4   -6.00    3.50   1
   1 -11   5   10.20   10.20   1
  -1  11  -5   -1.10    4.70   1
   1 -11   6  -40.10   17.00   1
  -1  11  -6  -10.40    9.30   1
  -1  10   6    7.50   11.60   1
   1 -10  -5   59.20    6.40   1
  -1  10   5   62.00    9.60   1
   1 -10  -4    3.70    3.70   1
  -1  10   4    0.90    6.00   1
   1 -10  -3  225.20    9.50   1
  -1  10   3  207.50    7.10   1
   1 -10  -2    8.10    1.50   1
  -1  10   2    8.10    1.80   1
   1 -10  -1  491.90   19.20   1
  -1  10   1  486.00   10.10   1
   1 -10   0   19.40    3.60   1
  -1  10   0   11.90    0.90   1
   1 -10   1  475.00   11.30   1
  -1  10  -1  462.90    9.80   1
   1 -10   2   11.60    1.30   1
  -1  10  -2   10.80    1.20   1
   1 -10   3  214.30    4.40   1
  -1  10  -3  194.80    5.30   1
   1 -10   4   -1.00    5.90   1
  -1  10  -4   -1.40    3.00   1
   1 -10   5   53.20   10.00   1
  -1  10  -5   57.90    5.80   1
   1 -10   6    6.50   14.20   1
  -1  10  -6    5.10    9.30   1
  -1   9   6   11.30   10.90   1
   1  -9  -5    5.50    4.70   1
  -1   9   5   -2.90    8.60   1
   1  -9  -4   15.10    4.00   1
  -1   9   4   16.30    5.70   1
   1  -9  -3    7.40    2.60   1
  -1   9   3   -0.20    3.50   1
   1  -9  -2   46.50    3.40   1
  -1   9   2   51.40    2.20   1
   1  -9  -1   12.30    2.30   1
  -1   9   1   14.30    1.10   1
   1  -9   0   99.50    5.50   1
  -1   9   0   97.20    2.30   1
   1  -9   1   13.20    1.70   1
  -1   9  -1   12.70    0.80   1
   1  -9   2   51.30    2.00   1
  -1   9  -2   51.50    1.60   1
   1  -9   3    7.00    1.70   1
  -1   9  -3    9.60    1.60   1
   1  -9   4   24.80    8.60   1
  -1   9  -4   17.20    3.20   1
   1  -9   5    8.30    7.20   1
  -1   9  -5   -0.70    4.20   1
   1  -9   6    1.00   14.80   1
  -1   9  -6   16.00    8.70   1
  -1   8   6   12.80   12.30   1
   1  -8  -5   -0.80    5.40   1
  -1   8   5    1.30    8.70   1
   1  -8  -4    5.50    3.30   1
  -1   8   4   -4.00    5.40   1
   1  -8  -3   23.10    3.00   1
  -1   8   3   24.30    3.30   1
   1  -8  -2    7.00    2.10   1
  -1   8   2    6.60    1.80   1
   1  -8  -1   66.40    3.80   1
  -1   8   1   63.40    1.60   1
   1  -8   0   11.10    2.70   1
  -1   8   0   12.80    0.70   1
   1  -8   1   68.40    2.40   1
  -1   8  -1   64.10    1.50   1
   1  -8   2    6.40    1.00   1
  -1   8  -2    7.60    1.00   1
   1  -8   3   21.50    1.70   1
  -1   8  -3   23.60    2.40   1
   1  -8   4    2.10    3.50   1
  -1   8  -4   -2.80    3.10   1
   1  -8   5   -0.60    7.40   1
  -1   8  -5   10.80    4.40   1
   1  -8   6   -3.50   10.30   1
  -1   7   6   67.90   12.70   1
   1  -7  -5  170.70    9.60   1
  -1   7   5  135.30    9.40   1
   1  -7  -4  450.50   18.00   1
  -1   7   4  387.00   10.70   1
   1  -7  -3  659.70   23.40   1
  -1   7   3  586.20   12.10   1
   1  -7  -2 1492.60   35.50   1
  -1   7   2 1462.00   23.80   1
   1  -7  -1 1607.80   54.10   1
  -1   7   1 1512.20   36.40   1
  -1   7   0 2409.30   35.40   1
  -1   7  -1 1383.40   23.10   1
   1  -7   2 1346.80   20.80   1
  -1   7  -2 1301.40   25.80   1
   1  -7   3  590.10   13.10   1
  -1   7  -3  592.60   12.60   1
   1  -7   4  393.60   13.10   1
  -1   7  -4  480.10   14.00   1
   1  -7   5  155.70   14.10   1
  -1   7  -5  169.80    8.00   1
   1  -7   6   63.70   16.10   1
  -1   6   6   -3.10   17.70   1
   1  -6  -5   22.10    5.20   1
   1  -6  -4   -0.20    3.10   1
  -1   6   4  -11.10    4.20   1
   1  -6  -3   86.00    4.70   1
  -1   6   3   79.00    4.20   1
   1  -6  -2   16.40    0.90   1
  -1   6   2   18.70    1.50   1
   1  -6  -1  218.70    9.00   1
  -1   6   1  224.10    5.20   1
   1  -6   0   37.20    2.70   1
  -1   6   0   38.10    1.00   1
  -1   6  -1  199.40    3.80   1
   1  -6   2   21.00    1.00   1
  -1   6  -2   18.90    1.30   1
   1  -6   3   80.10    2.90   1
  -1   6  -3   79.80    2.50   1
   1  -6   4    8.30    3.50   1
  -1   6  -4    8.40    2.60   1
   1  -6   5   30.10    5.70   1
  -1   6  -5   30.80    6.30   1
   1  -6   6    6.60    8.70   1
  -1   5   6  -14.40   11.40   1
   1  -5  -5   61.30    6.20   1
  -1   5   5   61.70   11.10   1
   1  -5  -4   -4.20    2.70   1
  -1   5   4   -0.70    3.80   1
   1  -5  -3  280.50   11.00   1
  -1   5   3  259.70    9.10   1
   1  -5  -2    0.70    0.70   1
  -1   5   2    3.00    1.50   1
   1  -5  -1  688.70   23.90   1
  -1   5   1  752.80   13.50   1
   1  -5   0    3.70    1.70   1
  -1   5   0    5.10    0.50   1
  -1   5  -1  678.00   11.80   1
   1  -5   2    1.10    0.80   1
  -1   5  -2    1.00    0.80   1
   1  -5   3  260.20    7.10   1
  -1   5  -3  256.30    5.90   1
   1  -5   4   -5.50    5.00   1
  -1   5  -4    3.80    2.50   1
   1  -5   5   74.40    6.40   1
  -1   5  -5   72.20    5.60   1
   1  -5   6   11.70    9.80   1
   1  -4  -5  -10.30    4.70   1
  -1   4   5   21.10    6.00   1
   1  -4  -4    7.50    2.90   1
  -1   4   4   15.50    5.00   1
   1  -4  -3   28.20    2.00   1
  -1   4   3   31.00    3.90   1
   1  -4  -2   34.60    2.10   1
  -1   4   2   34.20    1.70   1
   1  -4  -1   76.40    2.50   1
  -1   4   1   73.30    1.60   1
   1  -4   0   72.80    3.80   1
  -1   4   0   74.30    1.50   1
   1  -4   1   76.30    2.10   1
  -1   4  -1   71.60    1.60   1
   1  -4   2   30.80    1.40   1
  -1   4  -2   30.90    1.20   1
   1  -4   3   24.80    3.10   1
  -1   4  -3   24.40    1.40   1
   1  -4   4    8.60    3.70   1
  -1   4  -4   13.20    2.60   1
   1  -4   5    1.90    6.00   1
  -1   4  -5    6.70    3.20   1
   1  -4   6   -1.90    7.20   1
  -1   3   6   -5.70   13.70   1
   1  -3  -5   13.50    4.30   1
  -1   3   5    7.90    6.30   1
   1  -3  -4    2.20    2.20   1
  -1   3   4    2.00    4.60   1
   1  -3  -3   18.00    1.70   1
  -1   3   3   14.90    2.90   1
   1  -3  -2    8.30    1.50   1
  -1   3   2    9.90    2.10   1
   1  -3  -1   48.70    2.60   1
  -1   3   1   47.70    1.50   1
   1  -3   0   10.50    1.10   1
  -1   3   0   13.50    0.40   1
   1  -3   1   47.90    1.20   1
  -1   3  -1   38.30    1.10   1
   1  -3   2    5.90    0.50   1
  -1   3  -2    4.40    0.70   1
   1  -3   3   22.90    2.70   1
  -1   3  -3   19.20    1.30   1
   1  -3   4    4.80    3.50   1
  -1   3  -4    1.70    2.30   1
   1  -3   5   12.50    5.90   1
  -1   3  -5   11.80    4.30   1
   1  -3   6    5.80    8.40   1
  -1   2   6   10.50    9.90   1
   1  -2  -5   -0.90    4.80   1
  -1   2   5    6.50    5.70   1
   1  -2  -4    2.40    2.30   1
  -1   2   4   -4.10    3.70   1
   1  -2  -3   12.20    1.90   1
  -1   2   3   12.80    3.10   1
   1  -2  -2    1.70    1.10   1
  -1   2   2    3.90    1.70   1
   1  -2  -1   21.10    1.30   1
  -1   2   1   25.60    1.00   1
   1  -2   0   -0.20    0.30   1
  -1   2   0   -0.70    0.30   1
   1  -2   1   24.30    2.20   1
  -1   2  -1   22.00    0.70   1
   1  -2   2    1.20    0.40   1
  -1   2  -2    1.90    0.60   1
   1  -2   3   14.90    3.00   1
  -1   2  -3   10.50    1.30   1
   1  -2   4   -4.50    4.40   1
  -1   2  -4    5.60    2.50   1
   1  -2   5   -6.20    5.50   1
  -1   2  -5    1.40    6.00   1
   1  -2   6   11.10    8.60   1
  -1   1   6    6.20    7.40   1
  -1   1   5   17.80    6.50   1
   1  -1  -4    1.90    2.00   1
  -1   1   4    5.70    4.40   1
   1  -1  -3    7.40    1.50   1
  -1   1   3    2.50    4.60   1
   1  -1  -2    6.80    1.10   1
  -1   1   2    4.80    1.90   1
   1  -1  -1    6.10    0.70   1
  -1   1   1    6.90    1.00   1
   1  -1   0    0.20    0.20   1
  -1   1   0   -0.30    0.20   1
   1  -1   1    6.50    0.50   1
  -1   1  -1    7.30    0.40   1
   1  -1   2    8.40    2.10   1
  -1   1  -2    0.30    0.60   1
   1  -1   3    9.40    2.50   1
  -1   1  -3    5.80    1.40   1
   1  -1   4  567.20   16.60   1
   1  -1   5    8.20   13.00   1
  -1   1  -5    9.10    5.00   1
   1  -1   6   56.10    8.50   1
  -1   0   6    8.80    9.30   1
  -1   0   5    6.90    5.40   1
   1   0  -4    9.40    2.10   1
  -1   0   4    6.30    3.80   1
   1   0  -3   25.70    1.50   1
  -1   0   3   30.00    2.80   1
   1   0  -2   -0.10    1.50   1
  -1   0   2    4.90    2.70   1
   1   0  -1   50.30    1.10   1
  -1   0   1   60.50    3.50   1
   1   0   0   -0.20    0.10   1
  -1   0   0    0.00    0.20   1
   1   0   1   70.30    2.60   1
  -1   0  -1   68.00    3.20   1
   1   0   2   60.90    7.90   1
  -1   0  -2   44.00    2.60   1
   1   0   3   27.60    2.90   1
  -1   0  -3   21.10    2.20   1
   1   0   4  310.40   16.00   1
   1   0   5   22.90    7.60   1
  -1   0  -5   11.50    5.00   1
  -1  -1   6   -1.70    7.70   1
   1   1  -5    6.70    5.40   1
  -1  -1   5   -3.80    7.10   1
   1   1  -4    1.40    1.90   1
  -1  -1   4    2.40    3.90   1
   1   1  -3    3.70    1.40   1
  -1  -1   3    1.30    3.20   1
   1   1  -2    2.20    1.30   1
  -1  -1   2    2.80    1.90   1
   1   1  -1    6.40    0.40   1
  -1  -1   1    7.00    0.40   1
   1   1   0   -0.10    0.10   1
  -1  -1   0   -0.20    0.10   1
   1   1   1   10.60    0.90   1
  -1  -1  -1    9.30    0.50   1
   1   1   2   11.00    1.40   1
  -1  -1  -2    9.70    1.60   1
   1   1   3    3.20    2.50   1
  -1  -1  -3    5.70    1.30   1
   1   1   4  118.70    7.80   1
  -1  -1  -4  136.10    5.20   1
   1   1   5    6.20    5.60   1
  -1  -1  -5    4.90    5.80   1
   1   1   6    0.20   14.90   1
  -1  -2   6   20.90    8.90   1
   1   2  -5    7.00    5.50   1
  -1  -2   5   -4.50    5.90   1
   1   2  -4    0.40    1.80   1
  -1  -2   4    2.60    4.50   1
   1   2  -3    8.00    1.40   1
  -1  -2   3    8.90    3.40   1
   1   2  -2    1.60    0.50   1
  -1  -2   2    1.20    0.50   1
   1   2  -1   20.70    0.60   1
  -1  -2   1   20.70    0.70   1
   1   2   0   -0.20    0.10   1
  -1  -2   0   -0.20    0.20   1
   1   2   1   29.40    0.90   1
  -1  -2  -1   25.80    0.80   1
   1   2   2   -0.40    1.30   1
  -1  -2  -2    2.40    0.50   1
   1   2   3   14.40    3.30   1
  -1  -2  -3   10.90    1.20   1
   1   2   4    1.50    3.90   1
  -1  -2  -4    4.30    2.30   1
   1   2   5    2.00    7.20   1
  -1  -2  -5   12.10    5.20   1
   1   2   6   11.90   10.40   1
  -1  -3   6   -1.10    8.90   1
   1   3  -5    4.20    4.30   1
  -1  -3   5    4.30    6.70   1
   1   3  -4    6.60    2.40   1
  -1  -3   4   10.90    4.60   1
   1   3  -3   16.60    1.70   1
  -1  -3   3   18.90    3.30   1
   1   3  -2    5.10    0.60   1
  -1  -3   2    5.60    0.70   1
   1   3  -1   40.80    1.10   1
  -1  -3   1   37.80    1.20   1
   1   3   0   12.20    0.40   1
  -1  -3   0   11.30    0.60   1
   1   3   1   59.30    1.20   1
  -1  -3  -1   57.40    1.80   1
   1   3   2    7.30    1.40   1
  -1  -3  -2    5.70    0.60   1
   1   3   3   30.70    3.20   1
  -1  -3  -3   21.60    1.90   1
   1   3   4    7.60    3.70   1
  -1  -3  -4    2.50    2.20   1
   1   3   5    8.70    5.60   1
  -1  -3  -5   11.30    4.70   1
   1   3   6    3.10   11.20   1
  -1  -4   6   24.80    8.90   1
   1   4  -5   15.40    4.60   1
  -1  -4   5   17.50    5.50   1
   1   4  -4   13.60    2.70   1
  -1  -4   4   10.50    6.80   1
   1   4  -3   25.60    1.90   1
  -1  -4   3   35.50    2.90   1
   1   4  -2   30.90    1.10   1
  -1  -4   2   30.80    1.30   1
   1   4  -1   61.20    1.60   1
  -1  -4   1   64.30    1.60   1
   1   4   0   71.50    1.60   1
  -1  -4   0   70.80    2.30   1
   1   4   1   86.30    1.90   1
  -1  -4  -1   80.60    1.80   1
   1   4   2   41.40    2.50   1
  -1  -4  -2   36.30    1.20   1
   1   4   3   26.00    2.40   1
  -1  -4  -3   21.40    2.10   1
   1   4   4    9.80    4.70   1
  -1  -4  -4   10.30    3.50   1
   1   4   5  -20.80   11.20   1
  -1  -4  -5   -4.30    5.50   1
   1   4   6    5.60   11.40   1
  -1  -5   6    3.70   13.90   1
   1   5  -5   95.70    6.20   1
  -1  -5   5   81.10   10.30   1
   1   5  -4    1.10    2.50   1
  -1  -5   4    0.40    4.80   1
   1   5  -3  269.00    7.40   1
  -1  -5   3  275.30    9.20   1
   1   5  -2    2.50    0.80   1
  -1  -5   2    1.90    0.70   1
   1   5  -1  624.50   15.20   1
  -1  -5   1  607.20   20.20   1
   1   5   0    5.80    0.50   1
  -1  -5   0    4.40    0.70   1
   1   5   1  822.10   16.30   1
  -1  -5  -1  824.50   28.90   1
   1   5   2    2.00    0.90   1
  -1  -5  -2    1.70    0.70   1
   1   5   3  276.40    6.60   1
  -1  -5  -3  278.50   11.50   1
   1   5   4    2.80    4.00   1
  -1  -5  -4   -3.30    3.00   1
   1   5   5   75.50    9.20   1
  -1  -5  -5   75.70    6.40   1
   1   5   6  -35.50   14.00   1
  -1  -6   6    7.50   10.30   1
   1   6  -5   33.10    5.30   1
  -1  -6   5   29.30    5.70   1
   1   6  -4   -0.70    2.70   1
  -1  -6   4    5.30    3.90   1
   1   6  -3   80.60    4.40   1
  -1  -6   3   90.90    2.80   1
   1   6  -2   16.90    0.90   1
  -1  -6   2   17.50    1.20   1
   1   6  -1  197.60    4.50   1
  -1  -6   1  187.90    4.60   1
   1   6   0   39.00    1.10   1
  -1  -6   0   36.60    1.50   1
   1   6   1  231.70    5.20   1
  -1  -6  -1  222.10    6.10   1
   1   6   2   22.50    1.50   1
  -1  -6  -2   20.30    0.90   1
   1   6   3   80.30    4.10   1
  -1  -6  -3   98.30    5.50   1
   1   6   4   -3.60    5.50   1
  -1  -6  -4    0.60    3.60   1
   1   6   5   29.20    8.20   1
  -1  -6  -5   21.90    6.00   1
   1   6   6   16.70   14.50   1
  -1  -7   6   94.70    9.40   1
   1   7  -5  207.70    8.40   1
  -1  -7   5  171.20    8.20   1
   1   7  -4  493.60   14.10   1
  -1  -7   4  424.80   13.70   1
   1   7  -3  589.40   14.70   1
  -1  -7   3  607.20   11.30   1
   1   7  -2 1313.20   30.70   1
  -1  -7   2 1253.60   30.60   1
   1   7  -1 1501.70   25.00   1
  -1  -7   1 1358.60   32.80   1
   1   7   0 2397.60   45.40   1
  -1  -7   0 2152.50   70.80   1
   1   7   1 1685.50   32.40   1
  -1  -7  -1 1637.30   38.40   1
   1   7   2 1439.60   30.60   1
  -1  -7  -2 1499.30   48.70   1
   1   7   3  630.80   15.30   1
  -1  -7  -3  709.50   25.50   1
   1   7   4  382.80   15.00   1
   1   7   5  147.40   10.40   1
  -1  -7  -5  194.50   10.90   1
   1   7   6   69.60   12.10   1
  -1  -8   6    7.30   13.60   1
   1   8  -5   -0.60    4.60   1
  -1  -8   5    4.00    6.00   1
   1   8  -4    2.10    3.10   1
  -1  -8   4    4.20    5.00   1
   1   8  -3   23.80    1.90   1
  -1  -8   3   27.30    1.90   1
   1   8  -2    4.60    1.00   1
  -1  -8   2    2.60    1.30   1
   1   8  -1   64.30    1.60   1
  -1  -8   1   54.50    2.00   1
   1   8   0   12.80    0.90   1
  -1  -8   0   11.60    1.20   1
   1   8   1   70.30    1.70   1
  -1  -8  -1   72.70    2.60   1
   1   8   2    9.80    1.20   1
  -1  -8  -2    9.70    1.30   1
   1   8   3   25.90    3.30   1
  -1  -8  -3   24.80    3.00   1
   1   8   4    5.50    6.10   1
  -1  -8  -4   12.00    3.70   1
   1   8   5   -2.50    8.70   1
  -1  -8  -5    9.20    6.10   1
   1   8   6  -22.70   11.60   1
   1   9  -5    1.70    4.40   1
  -1  -9   5    3.20    5.60   1
   1   9  -4   20.00    3.20   1
  -1  -9   4   23.80    4.30   1
   1   9  -3    9.60    1.30   1
  -1  -9   3   11.00    1.40   1
   1   9  -2   51.20    1.80   1
  -1  -9   2   49.50    2.00   1
   1   9  -1   13.80    0.90   1
  -1  -9   1   11.30    1.30   1
   1   9   0   95.30    2.30   1
  -1  -9   0   95.90    3.20   1
   1   9   1   15.50    0.80   1
  -1  -9  -1   16.90    1.40   1
   1   9   2   60.90    2.00   1
  -1  -9  -2   61.60    3.70   1
   1   9   3    9.10    3.70   1
  -1  -9  -3   11.60    3.20   1
   1   9   4   17.70    6.40   1
  -1  -9  -4   21.80    4.10   1
   1   9   5  -13.00    8.70   1
  -1  -9  -5    2.60    5.20   1
   1   9   6   13.80   11.30   1
   1  10  -6    8.40    8.10   1
  -1 -10   6  -32.20   15.50   1
   1  10  -5   61.30    5.50   1
  -1 -10   5   47.40    7.80   1
   1  10  -4    2.10    3.00   1
  -1 -10   4    3.20    5.00   1
   1  10  -3  203.50    4.60   1
  -1 -10   3  222.80    4.70   1
   1  10  -2    6.00    1.30   1
  -1 -10   2    6.60    1.40   1
   1  10  -1  488.70   12.40   1
  -1 -10   1  427.40   11.60   1
   1  10   0   13.80    1.10   1
  -1 -10   0   15.10    3.20   1
   1  10   1  523.00    9.50   1
  -1 -10  -1  518.90   20.00   1
   1  10   2    8.50    1.30   1
  -1 -10  -2   12.40    1.60   1
   1  10   3  223.50    7.30   1
  -1 -10  -3  247.30   10.50   1
   1  10   4   13.30    4.90   1
  -1 -10  -4    6.80    3.90   1
   1  10   5   59.90   10.20   1
  -1 -10  -5   69.10    7.10   1
   1  10   6   -9.30   12.30   1
   1  11  -6   -8.60    8.60   1
  -1 -11   6   -6.70   15.30   1
   1  11  -5   -2.00    5.90   1
  -1 -11   5    5.60    6.60   1
   1  11  -4    1.30    3.20   1
  -1 -11   4    1.30    7.70   1
   1  11  -3    3.30    1.50   1
  -1 -11   3   11.00    1.70   1
   1  11  -2    1.40    1.10   1
  -1 -11   2    2.40    1.50   1
   1  11  -1   25.60    1.30   1
  -1 -11   1   24.70    2.10   1
   1  11   0    1.90    0.90   1
  -1 -11   0    3.40    1.40   1
   1  11   1   29.30    1.20   1
  -1 -11  -1   32.90    2.10   1
   1  11   2    5.70    2.10   1
  -1 -11  -2    3.60    1.50   1
   1  11   3   12.30    3.90   1
  -1 -11  -3    6.10    3.10   1
   1  11   4    1.20    5.10   1
  -1 -11  -4   -1.20    4.00   1
   1  11   5   -1.10   10.50   1
  -1 -11  -5    0.40    5.50   1
   1  11   6   -6.00   19.10   1
   1  12  -6   22.80   10.70   1
   1  12  -5   34.70    5.20   1
   1  12  -4    7.40    3.60   1
  -1 -12   4    2.50    8.00   1
   1  12  -3   83.30    2.60   1
  -1 -12   3   89.50    2.90   1
   1  12  -2   19.50    1.80   1
  -1 -12   2   24.00    2.20   1
   1  12  -1  165.80    3.50   1
  -1 -12   1  153.90    4.60   1
   1  12   0   41.40    2.50   1
  -1 -12   0   37.90    2.70   1
   1  12   1  176.20    3.40   1
  -1 -12  -1  181.80    8.00   1
   1  12   2   21.60    1.80   1
  -1 -12  -2   26.70    2.50   1
   1  12   3   91.00    6.00   1
  -1 -12  -3   89.20    5.70   1
   1  12   4   17.70    5.40   1
  -1 -12  -4    7.10    4.20   1
   1  12   5    3.00   12.40   1
  -1 -12  -5   13.30    6.00   1
   1  12   6    4.10   19.80   1
   1  13  -6   -4.30    6.90   1
  -1 -13   6   26.90   16.60   1
   1  13  -5    2.50    6.70   1
   1  13  -4   13.90    3.60   1
  -1 -13   4   12.90    9.80   1
   1  13  -3   -2.50    1.70   1
  -1 -13   3   -0.20    2.00   1
   1  13  -2   31.30    2.00   1
  -1 -13   2   32.00    2.30   1
   1  13  -1    1.00    1.40   1
  -1 -13   1    1.70    1.70   1
   1  13   0   53.80    1.70   1
  -1 -13   0   56.90    3.10   1
   1  13   1    1.30    1.00   1
  -1 -13  -1    5.00    1.70   1
   1  13   2   36.20    2.10   1
  -1 -13  -2   46.20    2.80   1
   1  13   3    8.70    4.40   1
  -1 -13  -3   -5.90    3.50   1
   1  13   4   10.30    5.80   1
  -1 -13  -4   15.00    4.60   1
   1  13   5    1.60   12.00   1
  -1 -13  -5   -6.10    6.20   1
   1  14  -5   46.80    5.70   1
  -1 -14   5   53.70   13.10   1
   1  14  -4   12.70    3.80   1
  -1 -14   4   12.40    8.20   1
   1  14  -3  134.20    3.80   1
  -1 -14   3  151.50    5.20   1
   1  14  -2   32.50    1.70   1
  -1 -14   2   35.10    2.60   1
   1  14  -1  251.40    4.70   1
  -1 -14   1  244.50    6.60   1
   1  14   0   58.90    1.90   1
  -1 -14   0   57.40    3.20   1
   1  14   1  282.20    5.70   1
  -1 -14  -1  282.10    8.20   1
   1  14   2   45.60    2.40   1
  -1 -14  -2   47.60    3.00   1
   1  14   3  138.50    5.80   1
  -1 -14  -3  140.60    7.80   1
   1  14   4   15.60    6.20   1
  -1 -14  -4   16.50    5.10   1
   1  14   5   35.10   14.20   1
  -1 -14  -5   41.60    7.70   1
   1  15  -5   52.20    8.60   1
  -1 -15   5   57.90   13.30   1
   1  15  -4   -5.40    4.10   1
  -1 -15   4   -7.30   10.60   1
   1  15  -3  134.60    4.70   1
  -1 -15   3  141.80    5.40   1
   1  15  -2    1.80    1.60   1
  -1 -15   2    4.20    2.20   1
   1  15  -1  259.90    4.80   1
  -1 -15   1  245.60    7.00   1
   1  15   0    8.30    1.20   1
  -1 -15   0    9.80    2.20   1
   1  15   1  262.60    5.70   1
  -1 -15  -1  280.60    8.20   1
   1  15   2    4.90    1.80   1
  -1 -15  -2    3.40    2.20   1
   1  15   3  168.10    6.70   1
   1  15   4  -13.70    6.80   1
  -1 -15  -4    7.80    5.10   1
   1  15   5   70.40   14.80   1
  -1 -15  -5   51.50    8.20   1
   1  16  -5   -0.60    5.10   1
  -1 -16   5   -7.50   14.30   1
   1  16  -4   14.20    5.80   1
  -1 -16   4    2.90    9.00   1
   1  16  -3   -1.20    2.30   1
  -1 -16   3    2.40    2.40   1
   1  16  -2   31.30    2.00   1
  -1 -16   2   32.90    3.10   1
   1  16  -1   -0.60    1.40   1
  -1 -16   1    1.20    1.90   1
   1  16   0   45.00    2.10   1
  -1 -16   0   47.20    3.30   1
   1  16   1    3.20    1.70   1
  -1 -16  -1   -0.20    4.30   1
   1  16   2   31.70    2.30   1
  -1 -16  -2   31.50    3.10   1
   1  16   3    1.10    4.10   1
  -1 -16  -3   -1.80    4.30   1
   1  16   4    9.30    7.50   1
  -1 -16  -4   15.10    5.80   1
   1  16   5    3.60   14.80   1
  -1 -16  -5  -10.50    6.90   1
   1  17  -5    1.70    5.50   1
   1  17  -4   34.20    4.60   1
  -1 -17   4   44.20    9.90   1
   1  17  -3    5.50    2.50   1
  -1 -17   3   10.00    3.70   1
   1  17  -2   74.50    2.80   1
  -1 -17   2   74.00    4.00   1
   1  17  -1   15.10    1.80   1
  -1 -17   1   11.00    3.00   1
   1  17   0  111.80    3.20   1
  -1 -17   0  110.90    4.90   1
   1  17   1   18.50    2.80   1
  -1 -17  -1   16.00    2.90   1
   1  17   2   85.40    3.60   1
  -1 -17  -2   81.70    6.60   1
   1  17   3    7.40    4.30   1
  -1 -17  -3    3.70    4.80   1
   1  17   4   51.40   16.00   1
  -1 -17  -4   25.40    6.50   1
  -1 -17  -5   -5.60    7.10   1
   1  18  -5   14.00    8.90   1
  -1 -18   5    6.70   12.70   1
   1  18  -4   -0.20    4.30   1
   1  18  -3   14.40    2.70   1
  -1 -18   3   10.10    4.30   1
   1  18  -2    2.20    2.00   1
  -1 -18   2    3.30    3.10   1
   1  18  -1   31.30    1.70   1
  -1 -18   1   40.30    3.80   1
   1  18   0    4.60    1.50   1
  -1 -18   0   -0.10    2.90   1
   1  18   1   37.20    2.40   1
  -1 -18  -1   46.30    3.80   1
   1  18   2    3.90    2.30   1
  -1 -18  -2    8.20    3.10   1
   1  18   3   21.30    4.50   1
  -1 -18  -3   19.10    5.50   1
   1  18   4    7.80    7.40   1
  -1 -18  -4    0.60    6.60   1
   1  18   5   27.70   19.20   1
  -1 -18  -5   -2.80    8.00   1
   1  19  -5   54.10   10.20   1
   1  19  -4    2.00    4.50   1
   1  19  -3  168.10    6.10   1
  -1 -19   3  192.50    8.90   1
   1  19  -2   18.90    2.60   1
  -1 -19   2   26.30    3.60   1
   1  19  -1  300.50    6.70   1
  -1 -19   1  316.90   13.90   1
   1  19   0   28.90    2.90   1
  -1 -19   0   34.40    3.80   1
   1  19   1  312.30    7.40   1
  -1 -19  -1  344.00   16.90   1
   1  19   2   20.00    2.80   1
  -1 -19  -2   19.80    3.30   1
   1  19   3  183.40    7.70   1
  -1 -19  -3  180.60   11.30   1
   1  19   4   -0.30    8.70   1
  -1 -19  -4   22.00    7.30   1
   1  19   5   21.90   15.10   1
  -1 -19  -5   39.90    9.50   1
   1  20  -4   11.30    8.70   1
  -1 -20   4   30.10   11.00   1
   1  20  -3    0.50    2.70   1
  -1 -20   3    1.50    3.60   1
   1  20  -2   45.00    2.80   1
  -1 -20   2   46.70    3.30   1
   1  20  -1    3.50    2.20   1
  -1 -20   1    0.30    3.70   1
   1  20   0   57.60    2.70   1
  -1 -20   0   63.60    4.60   1
   1  20   1    0.80    2.10   1
  -1 -20  -1    3.60    3.30   1
   1  20   2   46.30    3.40   1
  -1 -20  -2   47.30    4.00   1
   1  20   3    6.20    4.80   1
  -1 -20  -3    3.40    6.10   1
   1  20   4   17.70    8.20   1
  -1 -20  -4   22.70    6.00   1
   1  21  -4    9.90    8.20   1
   1  21  -3    0.20    1.50   1
  -1 -21   3  -10.60    6.00   1
   1  21  -2    2.60    2.40   1
  -1 -21   2   -1.30    2.90   1
   1  21  -1    1.50    2.00   1
  -1 -21   1   -0.70    3.90   1
   1  21   0    5.00    2.20   1
  -1 -21   0    3.30    3.80   1
   1  21   1    4.50    2.70   1
  -1 -21  -1    0.50    3.50   1
   1  21   2   15.60    5.60   1
  -1 -21  -2   11.40    3.30   1
   1  21   3   -8.00    5.30   1
  -1 -21  -3    1.10    6.80   1
   1  21   4   -9.60    7.80   1
  -1 -21  -4   -3.50    5.60   1
   1  22  -4   12.90    8.80   1
   1  22  -3    0.50    1.40   1
  -1 -22   3   19.40    4.70   1
   1  22  -2   -0.50    2.00   1
  -1 -22   2   -2.30    3.20   1
   1  22  -1   22.80    2.60   1
  -1 -22   1   15.80    4.80   1
   1  22   0    1.80    3.00   1
  -1 -22   0   -2.30    4.10   1
   1  22   1   28.70    2.90   1
  -1 -22  -1   29.30    3.30   1
   1  22   2   -8.60    4.20   1
  -1 -22  -2    4.90    3.90   1
   1  22   3   27.50    5.80   1
  -1 -22  -3   26.60    7.40   1
   1  22   4   -4.30    9.50   1
  -1 -22  -4    1.10    6.30   1
   1  23  -4   10.20    6.20   1
   1  23  -3   -0.10    1.50   1
  -1 -23   3   21.20    6.90   1
   1  23  -2   50.20    5.10   1
  -1 -23   2   66.90    6.30   1
   1  23  -1   19.00    3.30   1
  -1 -23   1   26.30    3.80   1
   1  23   0   71.00    4.30   1
  -1 -23   0   73.80    6.00   1
   1  23   1   15.70    2.90   1
  -1 -23  -1   18.30    3.50   1
   1  23   2   67.10    5.50   1
  -1 -23  -2   60.30    5.40   1
   1  23   3    9.90    6.10   1
  -1 -23  -3   14.60    8.10   1
   1  23   4   25.20    8.90   1
  -1 -23  -4   26.40    8.00   1
   1  24  -3   55.00    6.00   1
  -1 -24   3   60.80    8.90   1
   1  24  -2    3.30    2.00   1
  -1 -24   2    2.00    4.80   1
   1  24  -1  112.40    5.00   1
  -1 -24   1  114.50    6.80   1
   1  24   0   -3.10    3.30   1
  -1 -24   0   -1.20    3.90   1
   1  24   1  108.00    6.10   1
  -1 -24  -1  119.30    6.50   1
   1  24   2   14.70    5.70   1
  -1 -24  -2    2.90    3.60   1
   1  24   3   80.10    7.60   1
  -1 -24  -3   50.10    9.60   1
   1  25  -3    1.90    3.80   1
   1  25  -2    0.70    3.50   1
  -1 -25   2   -4.10    3.90   1
   1  25  -1   11.50    4.90   1
  -1 -25   1   10.60    3.70   1
   1  25   0    2.50    6.10   1
  -1 -25   0   -3.30    3.40   1
   1  25   1    0.20    4.50   1
  -1 -25  -1    6.40    5.00   1
   1  25   2    3.30    5.10   1
  -1 -25  -2   -2.00    3.80   1
   1  25   3   16.00    7.20   1
  -1 -25  -3    1.40    9.10   1
   1  26  -3    9.40    5.70   1
   1  26  -2    3.10    4.00   1
  -1 -26   2   -1.70    4.10   1
   1  26  -1   15.60    5.80   1
  -1 -26   1   15.10    4.40   1
   1  26   0   -0.30    5.80   1
  -1 -26   0    1.40    3.50   1
   1  26   1   19.30    5.10   1
  -1 -26  -1   10.80    3.80   1
   1  26   2    3.80    5.50   1
  -1 -26  -2    8.10    4.50   1
   1  26   3    3.50    6.40   1
   1  27  -2   10.30    6.20   1
  -1 -27   2   13.00   16.50   1
   1  27  -1   33.70    6.30   1
  -1 -27   1   24.90    4.40   1
   1  27   0   31.90    7.90   1
  -1 -27   0   15.80    4.30   1
   1  27   1   28.00    5.90   1
  -1 -27  -1   31.30    6.30   1
   1  27   2   13.60    8.40   1
  -1 -27  -2    8.50    6.10   1
   1  28  -2   -3.50    6.40   1
   1  28  -1   12.00    6.80   1
  -1 -28   1    1.10    5.60   1
   1  28   0    9.90    6.40   1
  -1 -28   0   -9.70   14.30   1
   1  28   1    0.80    8.50   1
  -1 -28  -1    2.20   12.80   1
   1  28   2   -8.70    6.20   1
  -1 -28  -2    7.30    7.00   1
   1  29  -1   -4.00    7.20   1
   1  29   0  -14.40    7.10   1
  -1 -29   0    4.30    5.80   1
  -1 -29  -1   -2.70    5.80   1
   2 -29  -1   -1.60    6.10   1
   2 -29   0   -5.90    5.40   1
  -2  29   0    3.00    7.90   1
   2 -29   1    8.10   18.00   1
  -2  29  -1  -10.90    6.30   1
   2 -28  -2   -2.10    7.10   1
  -2  28   2    2.60    6.60   1
   2 -28  -1   14.50    5.30   1
  -2  28   1   25.40    8.80   1
   2 -28   0    6.50   14.90   1
  -2  28   0   -1.70    6.70   1
   2 -28   1   14.10    5.50   1
  -2  28  -1   11.40    6.40   1
   2 -28   2   -8.50    6.40   1
  -2  28  -2   17.30    6.30   1
   2 -27  -2   36.90    6.30   1
  -2  27   2   27.00    5.70   1
   2 -27  -1    3.60    4.30   1
  -2  27   1    1.60    8.10   1
   2 -27   0   43.60    6.70   1
  -2  27   0   44.20    6.50   1
   2 -27   1   -3.50    4.10   1
  -2  27  -1   -0.60    5.20   1
   2 -27   2    9.40   17.00   1
  -2  27  -2   15.50    5.50   1
  -2  26   3   48.50    8.60   1
   2 -26  -2   -4.60    4.30   1
  -2  26   2   -0.50    4.70   1
   2 -26  -1  110.80   12.70   1
  -2  26   1  102.90    9.70   1
   2 -26   0   -2.70    5.50   1
  -2  26   0    1.10    5.60   1
   2 -26   1   88.60    7.50   1
  -2  26  -1  113.10   13.40   1
   2 -26   2   12.90   16.40   1
  -2  26  -2   12.50    9.80   1
  -2  26  -3   50.10    8.40   1
   2 -25  -3   -3.50    8.90   1
  -2  25   3   -6.70    6.90   1
   2 -25  -2    8.20    3.90   1
  -2  25   2   -1.50    4.80   1
   2 -25  -1    8.90    5.10   1
  -2  25   1    1.30    7.00   1
   2 -25   0    6.30    4.70   1
  -2  25   0   -0.10    5.60   1
   2 -25   1    7.80    3.60   1
  -2  25  -1   -1.60    9.00   1
   2 -25   2    4.40    5.90   1
  -2  25  -2   -7.00    4.50   1
   2 -25   3    3.60    7.30   1
  -2  25  -3   -1.10    5.40   1
   2 -24  -3  -10.40    8.10   1
  -2  24   3   -4.50    7.90   1
   2 -24  -2   -3.60    4.60   1
  -2  24   2    3.90    4.50   1
   2 -24  -1   28.10   10.00   1
  -2  24   1    5.40    3.70   1
   2 -24   0   -8.20    4.00   1
  -2  24   0   -2.70    5.70   1
   2 -24   1    5.10    4.40   1
  -2  24  -1    5.90    4.30   1
   2 -24   2   -0.70    5.30   1
  -2  24  -2    2.10    4.90   1
   2 -24   3    7.20   16.00   1
  -2  24  -3   -5.40    8.40   1
   2 -23  -4    5.00    8.40   1
  -2  23   4   -5.60   19.10   1
   2 -23  -3  -13.00    7.50   1
  -2  23   3    7.10    5.80   1
   2 -23  -2   14.50    4.30   1
  -2  23   2   15.60    4.60   1
   2 -23  -1   -0.40    4.40   1
  -2  23   1    6.70    3.60   1
   2 -23   0   19.80    3.20   1
  -2  23   0   28.90    5.40   1
   2 -23   1    2.90    3.40   1
  -2  23  -1   10.60    4.10   1
   2 -23   2   15.40    4.70   1
  -2  23  -2   13.20    3.40   1
   2 -23   3    2.10    5.60   1
  -2  23  -3   -3.00    4.40   1
  -2  23  -4   -9.20    5.90   1
   2 -22  -4    5.50    7.60   1
  -2  22   4   -5.40   18.40   1
   2 -22  -3   19.80    6.30   1
  -2  22   3   14.70   12.60   1
   2 -22  -2   27.50    3.60   1
  -2  22   2   32.90    4.70   1
   2 -22  -1   27.70    4.20   1
  -2  22   1   19.90    3.60   1
   2 -22   0   35.40    3.20   1
  -2  22   0   40.60    5.20   1
   2 -22   1   25.80    3.20   1
  -2  22  -1   16.40    3.40   1
   2 -22   2   32.90    3.90   1
  -2  22  -2   25.80    3.30   1
   2 -22   3    3.10   14.50   1
  -2  22  -3   16.30    4.60   1
  -2  22  -4   11.00    5.60   1
   2 -21  -4   -2.30    7.90   1
  -2  21   4   21.00   19.20   1
   2 -21  -3   -2.70    6.50   1
  -2  21   3    2.60    5.80   1
   2 -21  -2    4.50    6.40   1
  -2  21   2   17.50    5.90   1
   2 -21  -1    8.10    2.90   1
  -2  21   1    3.80    3.00   1
   2 -21   0   18.10    2.80   1
  -2  21   0   10.20    2.90   1
   2 -21   1    1.30    2.80   1
  -2  21  -1    7.00    3.00   1
   2 -21   2   12.70    3.10   1
  -2  21  -2   12.50    2.90   1
   2 -21   3    1.90    5.00   1
  -2  21  -3    6.10    4.00   1
  -2  21  -4    8.90    5.10   1
   2 -20  -4   -1.60    6.60   1
  -2  20   4   11.50   18.00   1
   2 -20  -3    6.40    6.10   1
  -2  20   3   -5.40    6.70   1
   2 -20  -2    8.80    2.80   1
  -2  20   2    2.40    3.60   1
   2 -20  -1    1.40    2.30   1
  -2  20   1    2.60    2.70   1
   2 -20   0   19.40    2.70   1
  -2  20   0   12.20    2.70   1
   2 -20   1    2.70    2.40   1
  -2  20  -1    3.30    2.40   1
   2 -20   2   12.50    4.50   1
  -2  20  -2   12.90    2.90   1
   2 -20   3    6.70    4.30   1
  -2  20  -3   -1.30    4.30   1
  -2  20  -4    5.60    4.90   1
   2 -19  -5    7.50    8.00   1
   2 -19  -4   48.00    7.10   1
  -2  19   4   35.00   16.70   1
   2 -19  -3   61.30    6.80   1
  -2  19   3   76.40    7.60   1
   2 -19  -2  126.20    5.80   1
  -2  19   2  121.00    5.10   1
   2 -19  -1  103.70    5.00   1
  -2  19   1   99.50    4.40   1
   2 -19   0  191.20    7.10   1
  -2  19   0  173.60    5.50   1
   2 -19   1  124.30   11.10   1
  -2  19  -1   95.20    4.00   1
   2 -19   2  143.50    7.10   1
  -2  19  -2  107.30    4.40   1
   2 -19   3   62.30    5.90   1
  -2  19  -3   61.90    5.10   1
  -2  19  -4   44.10    5.40   1
  -2  19  -5   18.60    9.20   1
   2 -18  -5    3.90    7.20   1
  -2  18   5  -12.20   15.40   1
   2 -18  -4   -8.00    5.50   1
  -2  18   4   23.50   13.00   1
   2 -18  -3   -0.10    5.00   1
  -2  18   3    1.70    4.60   1
   2 -18  -2    6.10    2.80   1
  -2  18   2    5.80    4.30   1
   2 -18  -1    9.10    2.30   1
  -2  18   1    4.60    2.80   1
   2 -18   0    7.90    2.80   1
  -2  18   0   12.00    2.00   1
   2 -18   1    1.40    3.40   1
  -2  18  -1    6.60    2.10   1
   2 -18   2    9.50    2.70   1
  -2  18  -2   12.00    2.30   1
   2 -18   3    2.10    2.90   1
  -2  18  -3    1.70    3.60   1
   2 -18   4  -11.80    9.70   1
  -2  18  -4   -5.20    4.60   1
  -2  18  -5    5.70    5.90   1
   2 -17  -5   21.90    7.00   1
  -2  17   5   40.60   15.00   1
   2 -17  -4    4.90    5.20   1
  -2  17   4   22.60   14.90   1
   2 -17  -3   80.60    6.60   1
  -2  17   3   98.70    7.00   1
   2 -17  -2   13.00    2.30   1
  -2  17   2   15.50    2.90   1
   2 -17  -1  192.50    6.80   1
  -2  17   1  181.10    5.60   1
   2 -17   0   22.10    2.20   1
  -2  17   0   16.80    1.50   1
   2 -17   1  187.80    4.80   1
  -2  17  -1  183.20    5.20   1
   2 -17   2   16.60    2.40   1
  -2  17  -2   18.00    2.30   1
   2 -17   3   83.90    4.90   1
  -2  17  -3   83.30    4.10   1
   2 -17   4   -1.00   10.60   1
  -2  17  -4    6.00    4.10   1
  -2  17  -5   28.50    6.60   1
   2 -16  -5    1.50    6.80   1
  -2  16   5   12.30   14.20   1
   2 -16  -4   34.30    5.80   1
  -2  16   4   55.00   14.50   1
   2 -16  -3   -0.40    4.10   1
  -2  16   3    1.30    4.50   1
   2 -16  -2   80.10    4.10   1
  -2  16   2   78.60    4.10   1
   2 -16  -1    0.80    1.70   1
  -2  16   1    3.10    2.20   1
   2 -16   0  108.60    3.50   1
  -2  16   0  102.40    2.80   1
   2 -16   1   -0.30    1.70   1
  -2  16  -1    4.00    1.30   1
   2 -16   2   82.50    3.80   1
  -2  16  -2   81.10    3.20   1
   2 -16   3    2.50    2.30   1
  -2  16  -3   -1.50    2.20   1
   2 -16   4   30.80    6.30   1
  -2  16  -4   29.50    4.70   1
  -2  16  -5    2.10    7.30   1
   2 -15  -5   -3.20    6.30   1
   2 -15  -4    7.40    4.90   1
  -2  15   4   14.20   13.20   1
   2 -15  -3   -0.90    3.80   1
  -2  15   3   16.90   11.40   1
   2 -15  -2   11.20    2.60   1
  -2  15   2    6.70    2.60   1
   2 -15  -1   24.20    2.10   1
  -2  15   1   23.60    2.20   1
   2 -15   0    6.60    2.10   1
  -2  15   0    9.80    1.30   1
   2 -15   1   36.00    2.60   1
  -2  15  -1   23.10    1.50   1
   2 -15   2    0.70    2.50   1
  -2  15  -2    4.40    1.90   1
   2 -15   3   16.30    2.50   1
  -2  15  -3   12.70    2.20   1
  -2  15  -4   -1.90    3.70   1
  -2  15  -5   -1.30    4.90   1
   2 -14  -5   10.80    6.10   1
  -2  14   5   31.20   13.10   1
   2 -14  -4   22.50    5.20   1
  -2  14   4   -0.20   13.00   1
   2 -14  -3   38.50    4.60   1
  -2  14   3   46.10    4.50   1
   2 -14  -2   66.90    2.80   1
  -2  14   2   60.80    3.60   1
   2 -14  -1   83.60    2.90   1
  -2  14   1   81.50    2.70   1
   2 -14   0   97.80    4.20   1
  -2  14   0   95.20    2.40   1
   2 -14   1   89.60    2.80   1
  -2  14  -1   83.00    2.20   1
   2 -14   2   59.90    2.70   1
  -2  14  -2   56.30    2.60   1
   2 -14   3   50.00    3.50   1
  -2  14  -3   44.00    2.60   1
  -2  14  -4   26.40    4.30   1
   2 -14   5   20.20   10.60   1
  -2  14  -5    6.50    4.80   1
   2 -13  -5    1.30    5.90   1
  -2  13   5   13.90   13.70   1
   2 -13  -4   94.80    6.50   1
  -2  13   4  101.10   14.20   1
   2 -13  -3    2.00    3.40   1
  -2  13   3   -3.00    3.10   1
   2 -13  -2  276.10    6.60   1
  -2  13   2  286.00    7.90   1
   2 -13  -1    1.00    3.40   1
  -2  13   1    1.70    1.20   1
   2 -13   0  419.10   17.50   1
  -2  13   0  420.20    9.40   1
   2 -13   1    2.70    2.70   1
  -2  13  -1   -0.10    1.00   1
   2 -13   2  228.90    8.40   1
  -2  13  -2  252.90    6.40   1
   2 -13   3   -1.80    1.80   1
  -2  13  -3   -2.30    2.00   1
   2 -13   4  107.80   11.70   1
  -2  13  -4  100.90    5.50   1
  -2  13  -5   -0.20    5.00   1
  -2  12   6   30.10   18.30   1
   2 -12  -5    8.80    5.10   1
  -2  12   5  -11.30    8.80   1
   2 -12  -4  154.60    8.80   1
  -2  12   4  128.90    8.70   1
   2 -12  -3    6.80    3.20   1
  -2  12   3    3.10    3.50   1
   2 -12  -2  435.70   17.30   1
  -2  12   2  444.50   10.90   1
   2 -12  -1    5.50    1.90   1
  -2  12   1    4.60    1.40   1
   2 -12   0  643.60   23.80   1
  -2  12   0  636.40   10.40   1
   2 -12   1    9.40    1.90   1
  -2  12  -1    4.40    0.90   1
   2 -12   2  463.80   10.50   1
  -2  12  -2  394.70    9.00   1
   2 -12   3    3.70    1.80   1
  -2  12  -3    7.70    1.80   1
   2 -12   4  186.60   12.10   1
  -2  12  -4  161.90    6.60   1
   2 -12   5    0.90   10.10   1
  -2  12  -5    0.10    4.90   1
  -2  12  -6   47.00   11.40   1
  -2  11   6  -22.00   11.80   1
   2 -11  -5   11.00    5.30   1
  -2  11   5   22.60   10.30   1
   2 -11  -4   -1.40    3.70   1
  -2  11   4   18.80    9.60   1
   2 -11  -3   95.50    5.60   1
  -2  11   3   99.40    4.30   1
   2 -11  -2    3.00    1.30   1
  -2  11   2    1.20    1.90   1
   2 -11  -1  222.20    6.40   1
  -2  11   1  220.70    4.30   1
   2 -11   0    6.60    3.60   1
  -2  11   0    3.70    1.00   1
   2 -11   1  217.20    6.80   1
  -2  11  -1  213.00    4.00   1
   2 -11   2   -0.20    1.40   1
  -2  11  -2   -1.10    1.40   1
   2 -11   3   97.50    2.90   1
  -2  11  -3   83.80    3.00   1
   2 -11   4    1.10    4.20   1
  -2  11  -4   -2.60    2.90   1
   2 -11   5   38.40   10.60   1
  -2  11  -5   27.00    4.70   1
   2 -11   6   11.10   14.70   1
  -2  11  -6    7.00    9.50   1
  -2  10   6   -4.80   11.40   1
   2 -10  -5   11.50    6.00   1
  -2  10   5   14.00    9.00   1
   2 -10  -4   15.10    3.70   1
  -2  10   4    3.10    7.00   1
   2 -10  -3   43.60    3.50   1
  -2  10   3   42.60    3.30   1
   2 -10  -2   38.20    3.20   1
  -2  10   2   34.70    2.60   1
   2 -10  -1  107.50    5.60   1
  -2  10   1   95.30    3.00   1
   2 -10   0   51.60    4.30   1
  -2  10   0   46.50    1.40   1
   2 -10   1  111.00    2.90   1
  -2  10  -1  101.10    2.50   1
   2 -10   2   32.30    1.60   1
  -2  10  -2   28.60    1.50   1
   2 -10   3   48.30    2.70   1
  -2  10  -3   40.60    2.20   1
   2 -10   4    8.30    3.80   1
  -2  10  -4   10.40    3.00   1
   2 -10   5    7.70    8.20   1
  -2  10  -5   13.50    4.40   1
   2 -10   6    8.00   14.60   1
  -2  10  -6   25.20   10.00   1
  -2   9   6   13.60   10.60   1
   2  -9  -5    0.20    4.50   1
  -2   9   5   -1.60    8.40   1
   2  -9  -4    2.20    3.20   1
  -2   9   4    7.60    9.60   1
   2  -9  -3   10.90    2.70   1
  -2   9   3   15.60    3.60   1
   2  -9  -2   15.60    2.40   1
  -2   9   2   15.10    1.90   1
   2  -9  -1   36.50    3.00   1
  -2   9   1   30.00    1.50   1
   2  -9   0   23.80    3.60   1
  -2   9   0   25.40    1.20   1
   2  -9   1   31.80    1.50   1
  -2   9  -1   32.30    1.10   1
   2  -9   2   21.20    2.10   1
  -2   9  -2   15.10    1.00   1
   2  -9   3    8.30    1.80   1
  -2   9  -3   11.60    2.20   1
   2  -9   4    6.30    4.30   1
  -2   9  -4    5.60    3.10   1
   2  -9   5   10.90   10.90   1
  -2   9  -5   -7.10    4.30   1
   2  -9   6    4.40   13.50   1
  -2   8   6   21.80   12.10   1
   2  -8  -5   -4.40    4.20   1
  -2   8   5    7.90    8.40   1
   2  -8  -4  108.70    6.60   1
  -2   8   4   89.20    6.10   1
   2  -8  -3   -1.70    2.30   1
  -2   8   3    5.10    4.70   1
   2  -8  -2  267.30   10.50   1
  -2   8   2  270.70    5.60   1
   2  -8  -1    1.90    2.00   1
  -2   8   1    0.30    1.10   1
   2  -8   0  463.50   18.60   1
  -2   8   0  460.10    7.70   1
   2  -8   1    0.00    1.00   1
  -2   8  -1    0.90    0.60   1
   2  -8   2  252.90    7.40   1
  -2   8  -2  253.20    4.80   1
   2  -8   3   -3.10    1.50   1
  -2   8  -3    0.10    1.40   1
   2  -8   4   81.30    6.20   1
  -2   8  -4   99.60    4.90   1
   2  -8   5   -3.60    6.90   1
  -2   8  -5   -6.70    4.20   1
   2  -8   6    9.40   17.50   1
  -2   7   6   26.40   17.00   1
   2  -7  -5    9.90    5.20   1
  -2   7   5   19.20   11.50   1
   2  -7  -4  198.80    9.00   1
  -2   7   4  153.00    6.40   1
   2  -7  -3   22.80    2.90   1
  -2   7   3   21.70    3.90   1
   2  -7  -2  606.60   15.00   1
  -2   7   2  620.20   10.80   1
   2  -7  -1   51.30    2.20   1
  -2   7   1   55.60    2.50   1
   2  -7   0 1044.50   26.10   1
  -2   7   0 1046.30   16.30   1
   2  -7   1   51.20    1.60   1
  -2   7  -1   43.70    1.20   1
   2  -7   2  595.00   13.20   1
  -2   7  -2  563.20   11.90   1
   2  -7   3   36.40    2.10   1
  -2   7  -3   31.00    2.00   1
   2  -7   4  190.00    6.80   1
  -2   7  -4  209.10    7.70   1
   2  -7   5    9.60    5.50   1
  -2   7  -5   15.70    4.40   1
  -2   6   6  -12.10   11.60   1
   2  -6  -5    5.60    4.20   1
  -2   6   5   10.70    6.00   1
   2  -6  -4   -1.10    3.30   1
  -2   6   4    0.70    3.80   1
   2  -6  -3   11.10    2.30   1
  -2   6   3   17.10    3.50   1
   2  -6  -2   12.10    2.00   1
  -2   6   2   12.30    1.70   1
   2  -6  -1   40.60    1.70   1
  -2   6   1   33.10    1.10   1
   2  -6   0   37.60    1.90   1
  -2   6   0   33.50    1.10   1
   2  -6   1   42.30    1.70   1
  -2   6  -1   34.60    1.00   1
   2  -6   2    8.70    2.00   1
  -2   6  -2   11.30    1.20   1
   2  -6   3   16.60    1.40   1
  -2   6  -3   13.20    1.30   1
   2  -6   4    2.30    4.80   1
  -2   6  -4   -2.20    2.90   1
   2  -6   5   11.70    5.80   1
  -2   6  -5   13.20    4.20   1
   2  -6   6   -7.00    8.30   1
  -2   5   6  -10.50   11.50   1
  -2   5   5   -1.30    5.70   1
   2  -5  -4   20.20    3.50   1
  -2   5   4   16.50    3.90   1
   2  -5  -3    5.60    1.60   1
  -2   5   3    4.20    3.90   1
   2  -5  -2   46.70    2.90   1
  -2   5   2   49.30    2.00   1
   2  -5  -1    8.80    1.00   1
  -2   5   1    6.30    0.70   1
   2  -5   0   95.70    3.30   1
  -2   5   0   90.00    2.10   1
   2  -5   1    7.60    0.80   1
  -2   5  -1    5.40    0.50   1
   2  -5   2   47.00    1.80   1
  -2   5  -2   44.10    1.50   1
   2  -5   3   19.90    4.10   1
  -2   5  -3    5.90    1.20   1
   2  -5   4   12.80    4.00   1
  -2   5  -4   18.30    2.70   1
   2  -5   5    2.90    6.70   1
  -2   5  -5   -1.60    7.00   1
   2  -5   6   -4.40    8.30   1
  -2   4   5   39.80    6.60   1
   2  -4  -4    8.70    2.60   1
  -2   4   4   13.10    5.30   1
   2  -4  -3  246.10    9.40   1
  -2   4   3  255.40    8.30   1
   2  -4  -2   16.20    1.80   1
  -2   4   2   13.70    1.80   1
   2  -4  -1  730.40   25.60   1
  -2   4   1  624.10   11.10   1
   2  -4   0   28.20    2.40   1
  -2   4   0   27.80    0.90   1
   2  -4   1  684.00   14.70   1
  -2   4  -1  647.40   16.50   1
   2  -4   2   13.90    1.30   1
  -2   4  -2   12.20    0.90   1
   2  -4   3  231.20    6.40   1
  -2   4  -3  221.60    5.20   1
   2  -4   4   11.20    4.70   1
  -2   4  -4    4.40    2.50   1
   2  -4   5   40.70    7.50   1
  -2   4  -5   55.70    7.80   1
   2  -4   6   20.10   13.80   1
  -2   3   6   10.80   10.10   1
  -2   3   5    8.90    7.60   1
   2  -3  -4    6.20    3.00   1
  -2   3   4   12.00    5.50   1
   2  -3  -3   24.90    2.80   1
  -2   3   3   37.50    4.80   1
   2  -3  -2   22.60    1.70   1
  -2   3   2   24.50    3.40   1
   2  -3  -1   66.20    3.00   1
  -2   3   1   63.90    1.40   1
   2  -3   0   48.40    2.70   1
  -2   3   0   45.80    1.20   1
   2  -3   1   72.20    2.20   1
  -2   3  -1   63.20    1.70   1
   2  -3   2   21.70    1.60   1
  -2   3  -2   19.00    0.90   1
   2  -3   3   26.30    3.00   1
  -2   3  -3   20.80    1.30   1
   2  -3   4    5.90    4.10   1
  -2   3  -4    4.70    2.50   1
   2  -3   5   11.30    5.70   1
  -2   3  -5    3.20    4.30   1
   2  -3   6  -18.00    8.40   1
  -2   2   6   -2.10   14.90   1
  -2   2   5   -3.40    5.60   1
   2  -2  -4    3.10    2.00   1
  -2   2   4   -4.40    4.00   1
   2  -2  -3   -1.50    1.60   1
  -2   2   3   -1.20    2.60   1
   2  -2  -2   -2.10    1.00   1
  -2   2   2    2.60    1.90   1
   2  -2  -1   12.20    0.80   1
  -2   2   1   11.40    0.70   1
   2  -2   0    9.60    0.70   1
  -2   2   0    9.50    0.70   1
   2  -2   1   12.50    0.80   1
  -2   2  -1   11.60    0.50   1
   2  -2   2    1.40    0.80   1
  -2   2  -2    1.10    0.60   1
   2  -2   3    4.60    2.70   1
  -2   2  -3    2.70    0.90   1
   2  -2   4    9.20    4.90   1
  -2   2  -4    1.20    2.40   1
   2  -2   5    7.60    5.80   1
  -2   2  -5   10.90    5.90   1
   2  -2   6   26.70   10.60   1
  -2   1   6    3.20    8.30   1
  -2   1   5  -10.70    6.30   1
   2  -1  -4    2.30    2.10   1
  -2   1   4   13.40    5.10   1
   2  -1  -3    8.40    3.00   1
  -2   1   3   11.60    3.10   1
   2  -1  -2    2.40    0.50   1
  -2   1   2    0.20    1.50   1
   2  -1  -1   18.70    0.80   1
  -2   1   1   23.40    1.00   1
   2  -1   0   -0.10    0.40   1
  -2   1   0    0.50    0.50   1
   2  -1   1   26.30    0.90   1
  -2   1  -1   23.70    1.00   1
   2  -1   2    2.70    0.60   1
  -2   1  -2    1.00    0.60   1
   2  -1   3    7.50    2.80   1
  -2   1  -3   12.20    1.40   1
   2  -1   4   24.70    5.70   1
  -2   1  -4    8.10    2.60   1
   2  -1   5   16.30    8.00   1
  -2   1  -5   11.30    6.40   1
   2  -1   6   44.30   15.40   1
  -2   0   6  -13.60    7.30   1
   2   0  -5   -8.80    5.50   1
  -2   0   5    8.00    5.60   1
   2   0  -4    4.90    1.90   1
  -2   0   4    5.90    4.80   1
   2   0  -3   -0.50    2.50   1
  -2   0   3    3.30    3.00   1
   2   0  -2    3.30    0.40   1
  -2   0   2    0.40    3.10   1
   2   0  -1    1.00    0.40   1
  -2   0   1    0.40    0.50   1
   2   0   0    0.00    0.20   1
  -2   0   0    0.50    0.40   1
   2   0   1    0.80    0.40   1
  -2   0  -1   -0.30    0.20   1
   2   0   2   -0.80    0.20   1
  -2   0  -2    1.80    0.70   1
   2   0   3   -2.00    4.60   1
  -2   0  -3    1.20    1.20   1
   2   0   4   12.20    5.40   1
  -2   0  -4   13.10    2.20   1
   2   0   5   -0.60    5.20   1
  -2   0  -5   10.20    5.70   1
   2   0   6    0.70    9.90   1
  -2  -1   6    2.00    9.10   1
   2   1  -5   -1.60    5.40   1
  -2  -1   5   -2.70    5.80   1
   2   1  -4    1.70    1.90   1
  -2  -1   4   11.50    4.50   1
   2   1  -3   13.90    1.40   1
  -2  -1   3   19.30    5.50   1
   2   1  -2    1.20    0.50   1
  -2  -1   2    0.70    1.70   1
   2   1  -1   19.90    0.80   1
  -2  -1   1   23.80    1.00   1
   2   1   0    0.00    0.20   1
  -2  -1   0    0.60    0.20   1
   2   1   1   27.80    0.90   1
  -2  -1  -1   24.90    0.70   1
   2   1   2    1.00    0.40   1
  -2  -1  -2    1.90    0.60   1
   2   1   3   14.30    3.40   1
  -2  -1  -3   12.90    1.50   1
   2   1   4   -1.80    5.30   1
  -2  -1  -4    3.80    2.00   1
   2   1   5   -5.00    5.50   1
  -2  -1  -5    3.50    5.20   1
   2   1   6   28.20   10.50   1
  -2  -2   6    2.40    7.60   1
   2   2  -5    5.30    5.00   1
  -2  -2   5    0.90    6.50   1
   2   2  -4   -2.10    2.00   1
  -2  -2   4    3.80    4.40   1
   2   2  -3   -2.20    1.40   1
  -2  -2   3   -2.60    3.20   1
   2   2  -2    2.20    0.50   1
  -2  -2   2    2.70    0.90   1
   2   2  -1   11.40    0.60   1
  -2  -2   1   12.50    0.60   1
   2   2   0    8.80    0.50   1
  -2  -2   0    8.70    0.50   1
   2   2   1   17.60    0.70   1
  -2  -2  -1   14.80    0.60   1
   2   2   2    0.30    0.50   1
  -2  -2  -2    2.10    0.60   1
   2   2   3    0.30    3.00   1
  -2  -2  -3    1.40    1.10   1
   2   2   4   11.50    4.40   1
  -2  -2  -4    3.30    3.70   1
   2   2   5   -3.00    8.00   1
  -2  -2  -5    0.20    6.20   1
   2   2   6    3.40   11.50   1
  -2  -3   6    6.90    7.70   1
   2   3  -5    0.50    4.00   1
  -2  -3   5    5.30    5.60   1
   2   3  -4    5.50    2.00   1
  -2  -3   4    4.80    4.70   1
   2   3  -3   20.20    2.00   1
  -2  -3   3   26.00    3.10   1
   2   3  -2   18.90    0.90   1
  -2  -3   2   19.30    1.00   1
   2   3  -1   60.80    1.50   1
  -2  -3   1   58.20    1.40   1
   2   3   0   49.30    1.30   1
  -2  -3   0   46.70    1.20   1
   2   3   1   96.90    1.70   1
  -2  -3  -1   87.90    2.50   1
   2   3   2   23.00    1.60   1
  -2  -3  -2   23.40    1.00   1
   2   3   3   23.90    2.70   1
  -2  -3  -3   27.30    1.60   1
   2   3   4    8.60    3.80   1
  -2  -3  -4    6.40    3.90   1
   2   3   5   -7.70    7.40   1
  -2  -3  -5   -1.70    5.30   1
   2   3   6   -1.50   10.20   1
  -2  -4   6   -7.90   11.20   1
   2   4  -5   74.10    5.30   1
  -2  -4   5   74.60    6.30   1
   2   4  -4   11.90    2.80   1
  -2  -4   4    8.60    4.30   1
   2   4  -3  308.70   12.40   1
  -2  -4   3  363.30   11.50   1
   2   4  -2   12.80    0.80   1
  -2  -4   2   15.70    1.00   1
   2   4  -1  592.10   11.60   1
  -2  -4   1  589.60   19.10   1
   2   4   0   27.90    0.80   1
  -2  -4   0   25.90    0.80   1
   2   4   1  745.60   13.00   1
  -2  -4  -1  812.50   15.40   1
   2   4   2   15.90    1.80   1
  -2  -4  -2   16.10    0.90   1
   2   4   3  232.30    8.90   1
  -2  -4  -3  199.30    9.00   1
   2   4   4   13.60    5.80   1
  -2  -4  -4    8.00    3.70   1
   2   4   5   53.10    8.10   1
  -2  -4  -5   51.70    6.20   1
   2   4   6   17.50   11.50   1
  -2  -5   6    7.20    9.80   1
   2   5  -5   -2.30    4.00   1
  -2  -5   5   19.80    5.40   1
   2   5  -4   22.40    2.80   1
  -2  -5   4   11.70    8.70   1
   2   5  -3   11.20    3.30   1
  -2  -5   3   27.90    3.70   1
   2   5  -2   45.30    1.40   1
  -2  -5   2   48.00    1.50   1
   2   5  -1    5.10    0.60   1
  -2  -5   1    5.50    0.80   1
   2   5   0   89.40    2.00   1
  -2  -5   0   89.90    2.80   1
   2   5   1    8.00    0.70   1
  -2  -5  -1    8.50    0.50   1
   2   5   2   59.60    1.80   1
  -2  -5  -2   59.40    2.10   1
   2   5   3    7.10    3.10   1
  -2  -5  -3    5.20    2.70   1
   2   5   4   15.30    5.50   1
  -2  -5  -4   23.20    4.10   1
   2   5   5   11.70    8.00   1
  -2  -5  -5    2.10    4.70   1
   2   5   6   29.50   17.70   1
  -2  -6   6   -8.10   15.20   1
   2   6  -5    9.50    4.40   1
  -2  -6   5   17.00    6.70   1
   2   6  -4    2.50    2.70   1
  -2  -6   4    8.40    4.50   1
   2   6  -3   18.10    1.80   1
  -2  -6   3   21.50    1.80   1
   2   6  -2   12.20    0.90   1
  -2  -6   2   12.10    1.20   1
   2   6  -1   34.90    1.20   1
  -2  -6   1   33.60    1.60   1
   2   6   0   35.20    1.10   1
  -2  -6   0   33.00    1.40   1
   2   6   1   46.40    1.50   1
  -2  -6  -1   43.70    1.70   1
   2   6   2   16.50    1.20   1
  -2  -6  -2   16.60    1.00   1
   2   6   3   17.30    3.40   1
  -2  -6  -3   20.10    3.10   1
   2   6   4   -6.50    6.10   1
  -2  -6  -4    4.60    3.40   1
   2   6   5   -4.70    8.40   1
  -2  -6  -5    5.40    5.10   1
   2   6   6   -0.90   11.90   1
  -2  -6  -6   -5.40    8.60   1
  -2  -7   6   28.20    8.40   1
   2   7  -5    0.10    4.50   1
  -2  -7   5    5.90    5.90   1
   2   7  -4  204.50    7.20   1
  -2  -7   4  154.00   12.60   1
   2   7  -3   18.40    1.90   1
  -2  -7   3   22.60    1.80   1
   2   7  -2  580.60   11.70   1
  -2  -7   2  578.70   12.20   1
   2   7  -1   46.10    1.30   1
  -2  -7   1   38.40    1.70   1
   2   7   0 1044.50   17.70   1
  -2  -7   0 1030.30   24.70   1
   2   7   1   57.90    1.80   1
  -2  -7  -1   57.50    3.20   1
   2   7   2  797.30   16.00   1
  -2  -7  -2  732.40   17.50   1
   2   7   3   30.00    3.30   1
  -2  -7  -3   32.80    3.40   1
   2   7   4  160.30    9.20   1
  -2  -7  -4  190.70   10.00   1
   2   7   5    3.30    8.90   1
  -2  -7  -5    5.80    5.40   1
   2   7   6   47.90   13.70   1
  -2  -7  -6   51.10    8.20   1
   2   8  -6   22.40    8.70   1
  -2  -8   6   17.80    9.00   1
   2   8  -5    3.20    4.50   1
  -2  -8   5   -2.20    7.60   1
   2   8  -4  107.00    5.20   1
  -2  -8   4   92.60    7.50   1
   2   8  -3    2.60    1.60   1
  -2  -8   3    0.50    1.80   1
   2   8  -2  259.20    7.10   1
  -2  -8   2  283.60    6.70   1
   2   8  -1    1.60    0.70   1
  -2  -8   1   -1.10    1.00   1
   2   8   0  472.80    8.40   1
  -2  -8   0  473.00   12.40   1
   2   8   1   -0.80    0.80   1
  -2  -8  -1    0.60    1.00   1
   2   8   2  345.90    6.70   1
  -2  -8  -2  312.30   11.90   1
   2   8   3   -4.50    3.00   1
  -2  -8  -3   -2.20    2.80   1
   2   8   4  106.70    5.80   1
  -2  -8  -4  121.40    7.60   1
   2   8   5    2.50    8.80   1
  -2  -8  -5    0.20    5.30   1
   2   8   6    2.50   12.10   1
  -2  -8  -6   24.10    8.60   1
   2   9  -6   10.20    9.50   1
  -2  -9   6   22.80   16.60   1
   2   9  -5   -6.00    4.10   1
  -2  -9   5   -4.00   10.70   1
   2   9  -4    6.80    3.00   1
  -2  -9   4    8.00    5.50   1
   2   9  -3   10.30    1.50   1
  -2  -9   3   10.80    1.70   1
   2   9  -2   14.60    1.20   1
  -2  -9   2   15.60    1.40   1
   2   9  -1   30.60    1.20   1
  -2  -9   1   24.90    1.70   1
   2   9   0   26.00    1.20   1
  -2  -9   0   20.70    1.50   1
   2   9   1   35.60    1.40   1
  -2  -9  -1   34.20    1.70   1
   2   9   2   21.60    1.30   1
  -2  -9  -2   19.90    1.60   1
   2   9   3   10.20    3.30   1
  -2  -9  -3   15.20    3.20   1
   2   9   4    2.80    4.20   1
  -2  -9  -4    9.90    4.00   1
   2   9   5  -10.70    8.90   1
  -2  -9  -5    4.40    5.30   1
   2   9   6   -8.10   13.40   1
  -2  -9  -6   -9.90    7.80   1
   2  10  -6   16.60    6.90   1
   2  10  -5    9.90    4.80   1
  -2 -10   5   19.20    6.90   1
   2  10  -4   16.60    3.40   1
  -2 -10   4   18.20    5.50   1
   2  10  -3   42.60    2.10   1
  -2 -10   3   42.50    2.20   1
   2  10  -2   32.10    2.00   1
  -2 -10   2   31.40    1.90   1
   2  10  -1  101.20    2.70   1
  -2 -10   1   88.60    3.00   1
   2  10   0   49.70    1.60   1
  -2 -10   0   46.00    2.20   1
   2  10   1  116.40    2.90   1
  -2 -10  -1  118.40    3.90   1
   2  10   2   41.40    1.80   1
  -2 -10  -2   33.20    2.00   1
   2  10   3   43.00    4.70   1
  -2 -10  -3   52.40    4.10   1
   2  10   4   21.30    4.60   1
  -2 -10  -4   21.90    4.30   1
   2  10   5    5.70    9.10   1
  -2 -10  -5   13.10    6.00   1
   2  10   6   13.30   16.50   1
  -2 -10  -6   -7.80    7.40   1
   2  11  -6    2.40    7.20   1
   2  11  -5   32.30    6.60   1
  -2 -11   5   18.30   11.80   1
   2  11  -4    3.10    3.20   1
  -2 -11   4   -4.50    4.60   1
   2  11  -3   95.10    3.10   1
  -2 -11   3  111.00    4.10   1
   2  11  -2   -2.40    1.10   1
  -2 -11   2   -1.80    1.60   1
   2  11  -1  222.30    4.50   1
  -2 -11   1  210.80    6.50   1
   2  11   0    1.80    1.10   1
  -2 -11   0    0.60    1.50   1
   2  11   1  241.80    5.00   1
  -2 -11  -1  253.40    7.10   1
   2  11   2   -0.50    2.10   1
  -2 -11  -2   -0.80    1.50   1
   2  11   3  111.20    6.30   1
  -2 -11  -3  112.60    6.40   1
   2  11   4   -1.60    6.20   1
  -2 -11  -4   -1.90    4.00   1
   2  11   5   33.70   14.00   1
  -2 -11  -5   27.90    6.20   1
   2  11   6   21.80   16.40   1
  -2 -11  -6   -7.00    7.70   1
   2  12  -6   53.10   11.60   1
  -2 -12   6   51.90   17.40   1
   2  12  -5    1.00    4.60   1
   2  12  -4  192.80    7.60   1
  -2 -12   4  183.70    9.20   1
   2  12  -3    4.80    2.00   1
  -2 -12   3   -0.30    2.10   1
   2  12  -2  423.60    9.30   1
  -2 -12   2  464.30   11.20   1
   2  12  -1    6.20    1.30   1
  -2 -12   1    4.80    1.60   1
   2  12   0  676.20   12.10   1
  -2 -12   0  656.60   16.70   1
   2  12   1    5.70    0.90   1
  -2 -12  -1    4.00    1.60   1
   2  12   2  530.90   11.70   1
  -2 -12  -2  496.60   12.90   1
   2  12   3    3.80    3.90   1
  -2 -12  -3    7.70    3.50   1
   2  12   4  156.60    8.80   1
  -2 -12  -4  178.80   10.30   1
   2  12   5    3.40   16.20   1
  -2 -12  -5    6.70    5.80   1
   2  12   6  -14.30   16.00   1
   2  13  -5    1.20    6.50   1
  -2 -13   5    0.60   11.50   1
   2  13  -4  100.20    5.70   1
  -2 -13   4   94.90    7.20   1
   2  13  -3   -1.00    1.60   1
  -2 -13   3   -4.20    2.50   1
   2  13  -2  274.00    5.70   1
  -2 -13   2  293.50    7.80   1
   2  13  -1    0.80    1.00   1
  -2 -13   1    2.30    1.50   1
   2  13   0  448.60    8.40   1
  -2 -13   0  431.10   11.70   1
   2  13   1    1.30    0.90   1
  -2 -13  -1    0.20    1.40   1
   2  13   2  329.60    7.70   1
  -2 -13  -2  318.70    9.00   1
   2  13   3    4.20    5.10   1
  -2 -13  -3    3.80    3.20   1
   2  13   4  109.10    7.50   1
  -2 -13  -4  109.00    7.60   1
   2  13   5  -20.00   13.10   1
  -2 -13  -5  -12.80    6.20   1
   2  14  -5   13.40    5.00   1
  -2 -14   5   21.40   15.80   1
   2  14  -4   22.90    3.80   1
  -2 -14   4   10.80    8.70   1
   2  14  -3   44.00    2.30   1
  -2 -14   3   40.20    2.90   1
   2  14  -2   56.20    2.20   1
  -2 -14   2   57.20    2.90   1
   2  14  -1   88.90    2.50   1
  -2 -14   1   82.00    3.50   1
   2  14   0  104.30    2.90   1
  -2 -14   0  104.80    4.20   1
   2  14   1   98.60    3.00   1
  -2 -14  -1   96.10    3.80   1
   2  14   2   70.00    3.20   1
  -2 -14  -2   79.10    3.70   1
   2  14   3   54.30    4.40   1
  -2 -14  -3   45.80    5.00   1
   2  14   4   18.50    6.30   1
  -2 -14  -4   15.70    5.00   1
   2  14   5   21.60   14.20   1
  -2 -14  -5   16.10    6.70   1
   2  15  -5    1.90    6.80   1
  -2 -15   5   19.20   12.80   1
   2  15  -4    2.40    3.90   1
  -2 -15   4  -12.70   11.10   1
   2  15  -3   11.40    2.30   1
  -2 -15   3   14.00    2.60   1
   2  15  -2    6.50    1.60   1
  -2 -15   2    2.70    2.20   1
   2  15  -1   26.70    1.80   1
  -2 -15   1   28.30    2.50   1
   2  15   0   11.30    1.50   1
  -2 -15   0   11.70    2.10   1
   2  15   1   26.70    1.90   1
  -2 -15  -1   28.10    2.40   1
   2  15   2    8.50    1.90   1
  -2 -15  -2    9.70    2.40   1
   2  15   3   18.30    4.70   1
  -2 -15  -3   22.70    4.90   1
   2  15   4   -0.70    7.50   1
  -2 -15  -4    0.90    5.10   1
   2  15   5   34.00   14.40   1
  -2 -15  -5   -3.50    6.90   1
   2  16  -5   -5.90    5.30   1
   2  16  -4   26.80    4.30   1
  -2 -16   4   48.80   10.80   1
   2  16  -3   -3.50    2.10   1
  -2 -16   3   -1.60    2.90   1
   2  16  -2   80.70    2.70   1
  -2 -16   2   85.10    3.60   1
   2  16  -1    2.60    1.40   1
  -2 -16   1    2.10    2.30   1
   2  16   0  104.00    2.60   1
  -2 -16   0  109.10    4.60   1
   2  16   1   -1.60    1.80   1
  -2 -16  -1    1.90    2.30   1
   2  16   2   80.50    4.40   1
  -2 -16  -2   85.70    6.40   1
   2  16   3    0.40    6.40   1
  -2 -16  -3   -1.60    4.40   1
   2  16   4   53.40    8.40   1
  -2 -16  -4   24.70    6.40   1
   2  16   5   16.30   18.40   1
  -2 -16  -5    5.40    7.60   1
   2  17  -5   31.60    6.20   1
   2  17  -4    9.70    4.00   1
  -2 -17   4   17.80   10.70   1
   2  17  -3   85.50    3.80   1
  -2 -17   3  105.90    6.00   1
   2  17  -2   18.70    2.00   1
  -2 -17   2   14.70    2.90   1
   2  17  -1  181.80    3.90   1
  -2 -17   1  178.80    5.80   1
   2  17   0   20.50    1.60   1
  -2 -17   0   21.80    2.70   1
   2  17   1  195.60    5.00   1
  -2 -17  -1  208.50    7.00   1
   2  17   2   18.20    2.50   1
  -2 -17  -2   20.00    3.10   1
   2  17   3   94.80    6.00   1
  -2 -17  -3   99.30    7.30   1
   2  17   4   -5.80    7.70   1
  -2 -17  -4   -1.40    6.10   1
   2  17   5   -1.70   20.00   1
  -2 -17  -5   38.70    8.70   1
   2  18  -5   -7.70    5.80   1
  -2 -18   5   -7.40   15.70   1
   2  18  -4    2.60    4.30   1
  -2 -18   4   -8.10    9.90   1
   2  18  -3    3.90    2.50   1
  -2 -18   3    4.20    3.50   1
   2  18  -2    6.00    1.90   1
  -2 -18   2    4.20    3.30   1
   2  18  -1    1.80    1.50   1
  -2 -18   1    5.80    2.80   1
   2  18   0    8.50    1.50   1
  -2 -18   0   11.90    2.90   1
   2  18   1    6.00    2.20   1
  -2 -18  -1    7.50    2.50   1
   2  18   2    9.70    2.50   1
  -2 -18  -2    7.90    4.20   1
   2  18   3   15.60    5.40   1
  -2 -18  -3   14.00    5.40   1
   2  18   4    9.00    8.40   1
  -2 -18  -4    0.60    6.40   1
   2  18   5  -24.90   17.70   1
  -2 -18  -5  -12.30    8.60   1
   2  19  -5   10.60    9.30   1
  -2 -19   5    6.40   17.00   1
   2  19  -4   47.60    5.50   1
  -2 -19   4   75.90   12.70   1
   2  19  -3   64.50    3.80   1
  -2 -19   3   76.50    6.90   1
   2  19  -2  119.80    4.50   1
  -2 -19   2  131.40    6.10   1
   2  19  -1  104.70    2.90   1
  -2 -19   1  118.20    5.80   1
   2  19   0  180.90    4.70   1
  -2 -19   0  189.70    7.20   1
   2  19   1  118.90    3.90   1
  -2 -19  -1  111.10    8.80   1
   2  19   2  143.70    5.10   1
  -2 -19  -2  118.00    8.60   1
   2  19   3   70.50    6.10   1
  -2 -19  -3   63.70    7.10   1
   2  19   4   43.90    7.70   1
  -2 -19  -4   67.60    8.40   1
   2  19   5   12.50   20.20   1
  -2 -19  -5   26.40    8.70   1
   2  20  -4    4.40    4.90   1
  -2 -20   4   -2.50   11.40   1
   2  20  -3    0.90    1.50   1
  -2 -20   3    5.30    4.60   1
   2  20  -2    9.20    2.10   1
  -2 -20   2    6.10    3.30   1
   2  20  -1    1.00    1.70   1
  -2 -20   1   -3.10    3.40   1
   2  20   0   14.40    2.30   1
  -2 -20   0   18.80    3.90   1
   2  20   1    3.10    3.40   1
  -2 -20  -1    6.30    3.40   1
   2  20   2   17.40    4.10   1
  -2 -20  -2   11.30    3.70   1
   2  20   3   -2.50    5.20   1
  -2 -20  -3   13.50    6.40   1
   2  20   4   15.80    7.80   1
  -2 -20  -4   -1.70    6.90   1
   2  21  -4    3.40    8.20   1
  -2 -21   4   12.00   14.00   1
   2  21  -3   -0.90    1.50   1
  -2 -21   3   -0.20    3.80   1
   2  21  -2   17.90    2.70   1
  -2 -21   2   18.10    4.80   1
   2  21  -1    5.10    2.10   1
  -2 -21   1    4.60    4.10   1
   2  21   0   14.00    2.90   1
  -2 -21   0   22.30    4.10   1
   2  21   1    3.30    2.60   1
  -2 -21  -1    4.00    3.80   1
   2  21   2   14.20    3.20   1
  -2 -21  -2    4.30    3.50   1
   2  21   3   -1.70    6.20   1
  -2 -21  -3   14.40    6.90   1
   2  21   4  -10.00   18.60   1
  -2 -21  -4    2.10    7.30   1
   2  22  -4   14.50    9.20   1
   2  22  -3    1.00    1.50   1
  -2 -22   3   17.90    4.00   1
   2  22  -2   22.20    3.30   1
  -2 -22   2   31.70    5.70   1
   2  22  -1   19.60    3.20   1
  -2 -22   1   22.40    4.90   1
   2  22   0   42.50    3.00   1
  -2 -22   0   37.90    4.60   1
   2  22   1   23.80    2.80   1
  -2 -22  -1   30.50    4.70   1
   2  22   2   32.80    3.40   1
  -2 -22  -2   25.80    3.40   1
   2  22   3    1.20    5.70   1
  -2 -22  -3   11.80    6.00   1
   2  22   4   13.40    8.00   1
  -2 -22  -4   16.60    7.70   1
   2  23  -4    0.20    5.70   1
   2  23  -3    0.10    1.50   1
   2  23  -2   15.70    3.20   1
  -2 -23   2   22.90    3.80   1
   2  23  -1    7.60    2.90   1
  -2 -23   1    4.20    5.00   1
   2  23   0   24.00    2.70   1
  -2 -23   0   27.30    4.40   1
   2  23   1   12.70    3.20   1
  -2 -23  -1    2.90    4.20   1
   2  23   2   10.80    3.50   1
  -2 -23  -2   28.40    3.80   1
   2  23   3    0.70    5.60   1
  -2 -23  -3   -3.40    6.50   1
   2  23   4   12.50    8.20   1
  -2 -23  -4   -2.10    8.40   1
   2  24  -3    0.10    1.70   1
   2  24  -2   -0.80    1.60   1
  -2 -24   2   -0.80    4.90   1
   2  24  -1    1.40    3.60   1
  -2 -24   1    6.50    4.40   1
   2  24   0   11.00    2.80   1
  -2 -24   0    8.60    5.00   1
   2  24   1    5.70    3.30   1
  -2 -24  -1   10.70    3.50   1
   2  24   2    8.70    4.90   1
  -2 -24  -2   -2.60    5.40   1
   2  24   3    2.80    6.10   1
  -2 -24  -3   13.50    6.90   1
   2  25  -3    1.00    1.70   1
  -2 -25   3   10.60    8.40   1
   2  25  -2    0.50    1.80   1
  -2 -25   2    5.30    5.50   1
   2  25  -1   10.30    3.50   1
  -2 -25   1    9.10    3.60   1
   2  25   0    8.00    3.40   1
  -2 -25   0   -1.30    3.20   1
   2  25   1    2.30    4.20   1
  -2 -25  -1    2.20    4.80   1
   2  25   2   -4.60    5.00   1
  -2 -25  -2   -1.90    4.00   1
   2  25   3    2.20    6.80   1
  -2 -25  -3   12.50    7.60   1
   2  26  -3   60.10    7.00   1
   2  26  -2   -0.10    3.60   1
  -2 -26   2   -3.60    4.30   1
   2  26  -1   91.70    5.40   1
  -2 -26   1   98.80    5.70   1
   2  26   0   11.60    6.40   1
  -2 -26   0    6.90    5.20   1
   2  26   1   85.10    6.70   1
  -2 -26  -1   99.40    7.20   1
   2  26   2   -5.50    5.40   1
  -2 -26  -2   -7.20    4.90   1
   2  26   3   50.70    8.50   1
  -2 -26  -3   55.70   10.10   1
   2  27  -2   29.50    6.40   1
   2  27  -1    6.20    6.50   1
  -2 -27   1    7.30    5.70   1
   2  27   0   55.40    8.00   1
  -2 -27   0   36.30    6.30   1
   2  27   1    4.90    5.30   1
  -2 -27  -1    0.70    5.00   1
   2  27   2   36.80    6.70   1
  -2 -27  -2   31.70   10.10   1
   2  28  -2    5.50    6.90   1
   2  28  -1   25.10    6.30   1
  -2 -28   1    7.70    6.00   1
   2  28   0   -0.30    7.60   1
  -2 -28   0   34.00   14.90   1
   2  28   1   27.20   10.40   1
  -2 -28  -1   19.00   12.60   1
   2  28   2    5.60    8.70   1
  -2 -28  -2    5.90    7.30   1
   2  29  -1    9.50    7.50   1
   2  29   0   10.60    9.90   1
  -2 -29   0   -0.50    5.40   1
  -2 -29  -1   -7.20    6.10   1
   3 -29  -1  -10.40    7.10   1
   3 -29   0   34.80    6.40   1
  -3  29   0   29.30    7.40   1
   3 -29   1   12.30   14.40   1
  -3  29  -1   22.40   12.90   1
   3 -28  -2   12.80    7.50   1
   3 -28  -1   25.60    5.70   1
  -3  28   1   25.20    7.90   1
   3 -28   0   12.40    5.70   1
  -3  28   0    8.70    6.70   1
   3 -28   1   46.20   14.10   1
  -3  28  -1   20.70   12.30   1
   3 -28   2    4.80    7.00   1
   3 -27  -2    2.10    5.80   1
  -3  27   2   16.50    9.90   1
   3 -27  -1   37.70    4.70   1
  -3  27   1   57.50    8.40   1
   3 -27   0   -0.70    4.30   1
  -3  27   0  -12.50    6.10   1
   3 -27   1   38.30    7.10   1
  -3  27  -1   47.30    7.00   1
   3 -27   2   -3.90    6.20   1
  -3  27  -2    4.60    5.20   1
   3 -26  -3   18.90   10.50   1
  -3  26   3   57.40   20.20   1
   3 -26  -2   26.20    7.10   1
  -3  26   2   27.40    8.40   1
   3 -26  -1   73.10    6.50   1
  -3  26   1   66.90    8.00   1
   3 -26   0   33.90   10.90   1
  -3  26   0   49.90    6.40   1
   3 -26   1   82.50   16.60   1
  -3  26  -1   64.80    6.60   1
   3 -26   2   34.10    5.20   1
  -3  26  -2   29.00    9.80   1
   3 -25  -3    5.70    7.50   1
  -3  25   3   30.00   18.20   1
   3 -25  -2   14.40    4.30   1
  -3  25   2   11.90    5.50   1
   3 -25  -1    3.30    3.60   1
  -3  25   1    3.80    7.70   1
   3 -25   0    6.00    4.50   1
  -3  25   0    5.70    5.10   1
   3 -25   1    5.90    5.40   1
  -3  25  -1    3.60    8.90   1
   3 -25   2   -0.20    4.00   1
  -3  25  -2   -6.20    5.20   1
   3 -25   3   -0.70    6.80   1
  -3  25  -3    7.80    5.50   1
   3 -24  -3   24.00    8.70   1
  -3  24   3    1.50   17.90   1
   3 -24  -2   27.10    5.80   1
  -3  24   2   22.00    5.20   1
   3 -24  -1   22.20    4.80   1
  -3  24   1   27.50    3.80   1
   3 -24   0   21.20    4.60   1
  -3  24   0   22.80    5.20   1
   3 -24   1   24.00    5.70   1
  -3  24  -1   22.40    5.20   1
   3 -24   2   16.20    4.40   1
  -3  24  -2   14.00    3.80   1
   3 -24   3  -33.60   16.50   1
  -3  24  -3   41.80    9.30   1
   3 -23  -4    2.00    8.50   1
  -3  23   4   -7.50   18.80   1
   3 -23  -3   -8.00    7.20   1
  -3  23   3   -3.90    6.10   1
   3 -23  -2    0.10    3.40   1
  -3  23   2   -3.70    5.10   1
   3 -23  -1    2.00    3.10   1
  -3  23   1    1.80    3.20   1
   3 -23   0    3.10    2.90   1
  -3  23   0    0.90    4.50   1
   3 -23   1    3.00    4.40   1
  -3  23  -1    9.60    4.90   1
   3 -23   2    5.40    3.90   1
  -3  23  -2    1.60    3.40   1
   3 -23   3    2.60    6.90   1
  -3  23  -3    0.90    5.20   1
  -3  23  -4   -2.70    6.00   1
   3 -22  -4    5.30    8.30   1
  -3  22   4    3.10   18.00   1
   3 -22  -3   12.60    7.50   1
  -3  22   3   -7.40   15.60   1
   3 -22  -2    9.50    4.00   1
  -3  22   2    8.90    3.80   1
   3 -22  -1    6.10    3.30   1
  -3  22   1    4.30    3.00   1
   3 -22   0   15.90    3.20   1
  -3  22   0   11.30    4.20   1
   3 -22   1    5.40    4.90   1
  -3  22  -1    0.90    3.00   1
   3 -22   2    3.20    4.40   1
  -3  22  -2    1.60    3.40   1
   3 -22   3    6.00    5.50   1
  -3  22  -3   -9.20    5.00   1
  -3  22  -4    7.10    5.40   1
   3 -21  -4  -11.60    7.30   1
  -3  21   4  -41.10   16.30   1
   3 -21  -3   50.40    7.00   1
  -3  21   3   58.90    6.90   1
   3 -21  -2    0.70    3.30   1
  -3  21   2    0.10    4.10   1
   3 -21  -1  106.80    6.00   1
  -3  21   1   86.70    5.40   1
   3 -21   0    1.90    2.50   1
  -3  21   0    3.20    3.70   1
   3 -21   1  104.80    4.60   1
  -3  21  -1   97.60    4.40   1
   3 -21   2    1.90    3.30   1
  -3  21  -2    0.60    2.80   1
   3 -21   3   60.00    5.20   1
  -3  21  -3   54.90    5.00   1
  -3  21  -4   -2.50    4.90   1
   3 -20  -4   82.40    9.30   1
  -3  20   4  104.10   16.30   1
   3 -20  -3   60.10    7.60   1
  -3  20   3   71.30    6.70   1
   3 -20  -2  204.30    8.20   1
  -3  20   2  206.40    7.10   1
   3 -20  -1  129.40    4.80   1
  -3  20   1  122.00    5.10   1
   3 -20   0  305.00   10.30   1
  -3  20   0  295.30   10.40   1
   3 -20   1  137.40    5.00   1
  -3  20  -1  126.50    4.60   1
   3 -20   2  229.00   10.30   1
  -3  20  -2  193.90    6.30   1
   3 -20   3   70.70    4.90   1
  -3  20  -3   61.80    5.30   1
  -3  20  -4   92.20    7.10   1
   3 -19  -5    3.00    8.00   1
  -3  19   5    5.00   10.40   1
   3 -19  -4   43.10    7.00   1
  -3  19   4   32.30   16.80   1
   3 -19  -3    5.50    5.30   1
  -3  19   3   18.00   11.70   1
   3 -19  -2  119.90    5.90   1
  -3  19   2  126.30    5.30   1
   3 -19  -1   10.60    3.00   1
  -3  19   1   -5.70    3.70   1
   3 -19   0  177.10    7.20   1
  -3  19   0  186.00    7.50   1
   3 -19   1    2.40    2.60   1
  -3  19  -1   -5.50    2.70   1
   3 -19   2  152.00   13.70   1
  -3  19  -2  108.20    4.40   1
   3 -19   3    3.80    5.00   1
  -3  19  -3   -2.80    3.60   1
   3 -19   4    6.50   10.90   1
  -3  19  -4   50.60    5.50   1
  -3  19  -5    9.00    9.40   1
   3 -18  -5   10.40    7.00   1
  -3  18   5   -8.50   15.80   1
   3 -18  -4   10.90    6.10   1
  -3  18   4   -4.50   15.90   1
   3 -18  -3   -2.40    4.90   1
  -3  18   3    2.70    5.90   1
   3 -18  -2   57.10    3.90   1
  -3  18   2   71.00    4.10   1
   3 -18  -1   16.80    3.20   1
  -3  18   1   13.70    2.70   1
   3 -18   0   83.30    3.70   1
  -3  18   0   86.00    3.00   1
   3 -18   1   14.30    2.50   1
  -3  18  -1   18.30    2.50   1
   3 -18   2   73.00    5.00   1
  -3  18  -2   62.10    3.30   1
   3 -18   3    8.60    3.40   1
  -3  18  -3   13.60    3.90   1
   3 -18   4   -3.00   11.40   1
  -3  18  -4   27.20    5.20   1
  -3  18  -5    1.90    6.00   1
   3 -17  -5    0.70    6.90   1
  -3  17   5   22.50   14.40   1
   3 -17  -4   12.40    5.40   1
  -3  17   4    7.80   14.30   1
   3 -17  -3   34.30    5.40   1
  -3  17   3   27.80    5.70   1
   3 -17  -2   27.90    3.40   1
  -3  17   2   30.20    3.30   1
   3 -17  -1   51.90    2.80   1
  -3  17   1   57.10    3.30   1
   3 -17   0   40.80    3.50   1
  -3  17   0   29.40    2.00   1
   3 -17   1   48.50    3.60   1
  -3  17  -1   53.20    3.00   1
   3 -17   2   23.30    2.60   1
  -3  17  -2   23.40    2.40   1
   3 -17   3   26.70    3.20   1
  -3  17  -3   22.30    3.90   1
   3 -17   4    8.20   10.90   1
  -3  17  -4   18.10    4.70   1
  -3  17  -5   12.20    9.40   1
   3 -16  -5    3.90    6.10   1
  -3  16   5  -18.60   13.40   1
   3 -16  -4    3.60    4.80   1
  -3  16   4   18.10   14.40   1
   3 -16  -3   14.70    4.40   1
  -3  16   3   18.40    6.70   1
   3 -16  -2    0.70    2.40   1
  -3  16   2    7.70    2.70   1
   3 -16  -1   30.50    5.20   1
  -3  16   1   26.10    2.70   1
   3 -16   0    6.60    2.40   1
  -3  16   0    3.60    1.60   1
   3 -16   1   27.70    2.00   1
  -3  16  -1   27.20    2.40   1
   3 -16   2    5.30    2.70   1
  -3  16  -2    7.00    2.00   1
   3 -16   3   16.60    2.80   1
  -3  16  -3   11.60    3.60   1
   3 -16   4   -2.70    6.20   1
  -3  16  -4    3.00    3.90   1
  -3  16  -5    0.30    5.40   1
   3 -15  -5   31.60    6.90   1
  -3  15   5   51.20   14.70   1
   3 -15  -4   12.70    4.70   1
  -3  15   4    0.50   12.50   1
   3 -15  -3   90.20    6.60   1
  -3  15   3   84.80    5.30   1
   3 -15  -2   45.70    2.60   1
  -3  15   2   47.80    3.10   1
   3 -15  -1  190.90   10.10   1
  -3  15   1  187.70    5.50   1
   3 -15   0   78.10    7.30   1
  -3  15   0   73.60    2.40   1
   3 -15   1  191.40    6.70   1
  -3  15  -1  184.10    4.20   1
   3 -15   2   48.60    2.60   1
  -3  15  -2   39.30    2.40   1
   3 -15   3   89.00    5.40   1
  -3  15  -3   90.80    4.80   1
   3 -15   4   21.70    7.30   1
  -3  15  -4    8.00    4.40   1
   3 -15   5   30.60   11.20   1
  -3  15  -5   19.80    9.00   1
   3 -14  -5    6.10    6.00   1
  -3  14   5   -8.60   13.50   1
   3 -14  -4   94.20    7.10   1
  -3  14   4   95.10   14.90   1
   3 -14  -3   35.70    4.30   1
  -3  14   3   37.20    4.20   1
   3 -14  -2  253.80    7.90   1
  -3  14   2  254.70    7.40   1
   3 -14  -1   73.30    3.30   1
  -3  14   1   77.10    3.10   1
   3 -14   0  368.20   10.20   1
  -3  14   0  397.40    9.20   1
   3 -14   1   81.90    3.30   1
  -3  14  -1   72.40    2.30   1
   3 -14   2  241.70    5.60   1
  -3  14  -2  227.50    5.90   1
   3 -14   3   35.30    5.20   1
  -3  14  -3   41.70    3.80   1
   3 -14   4   94.30   11.10   1
  -3  14  -4   84.00    5.10   1
  -3  14  -5   13.70    5.00   1
   3 -13  -5   -1.50    5.40   1
  -3  13   5   22.20   13.70   1
   3 -13  -4   30.70    5.10   1
  -3  13   4   38.40   10.60   1
   3 -13  -3    2.70    3.60   1
  -3  13   3    6.80    3.20   1
   3 -13  -2   90.50    5.80   1
  -3  13   2   81.60    3.60   1
   3 -13  -1   11.60    2.00   1
  -3  13   1    9.50    1.60   1
   3 -13   0  123.60    4.70   1
  -3  13   0  128.90    3.80   1
   3 -13   1   14.20    1.40   1
  -3  13  -1   10.30    1.20   1
   3 -13   2   87.70    3.00   1
  -3  13  -2   79.00    3.00   1
   3 -13   3    4.10    2.60   1
  -3  13  -3    2.10    2.50   1
   3 -13   4   26.20    7.50   1
  -3  13  -4   34.70    4.30   1
  -3  13  -5   -0.10    5.10   1
  -3  12   6   -3.40   10.50   1
   3 -12  -5   -4.20    5.20   1
  -3  12   5  -13.20    9.20   1
   3 -12  -4    0.60    3.60   1
  -3  12   4    3.10    7.40   1
   3 -12  -3    3.70    3.20   1
  -3  12   3    0.50    3.20   1
   3 -12  -2   10.40    2.20   1
  -3  12   2    9.50    2.40   1
   3 -12  -1   -0.80    1.60   1
  -3  12   1   -0.80    1.50   1
   3 -12   0   13.70    2.00   1
  -3  12   0   10.40    1.30   1
   3 -12   1    1.70    1.20   1
  -3  12  -1   -0.50    1.00   1
   3 -12   2    9.50    2.10   1
  -3  12  -2   11.00    1.70   1
   3 -12   3   -1.00    2.10   1
  -3  12  -3    0.60    2.50   1
  -3  12  -4    6.10    3.80   1
  -3  12  -5   -0.40    4.90   1
   3 -12   6   -5.40   16.90   1
  -3  12  -6   17.40   10.40   1
  -3  11   6   -4.50   16.00   1
   3 -11  -5   33.20    5.60   1
  -3  11   5   24.30    9.30   1
   3 -11  -4   14.70    4.00   1
  -3  11   4    9.40    6.40   1
   3 -11  -3  137.50    7.20   1
  -3  11   3  127.20    5.80   1
   3 -11  -2   50.10    2.70   1
  -3  11   2   47.50    2.80   1
   3 -11  -1  340.30    9.70   1
  -3  11   1  303.10    6.40   1
   3 -11   0   91.00    3.70   1
  -3  11   0   82.80    2.30   1
   3 -11   1  323.00    7.40   1
  -3  11  -1  306.90    6.30   1
   3 -11   2   53.20    2.70   1
  -3  11  -2   47.20    2.20   1
   3 -11   3  134.10    4.50   1
  -3  11  -3  143.30    5.40   1
  -3  11  -4   12.40    3.20   1
   3 -11   5   42.70   11.10   1
  -3  11  -5   51.00    5.60   1
   3 -11   6  -18.70   14.10   1
  -3  10   6   -6.90   12.80   1
   3 -10  -5    0.50    4.80   1
  -3  10   5   -6.90    8.50   1
   3 -10  -4    0.10    3.40   1
  -3  10   4   -2.90    6.10   1
   3 -10  -3   16.70    3.50   1
  -3  10   3   16.80    3.70   1
   3 -10  -2    1.50    2.30   1
  -3  10   2    6.00    2.10   1
   3 -10  -1   39.90    3.40   1
  -3  10   1   30.50    2.30   1
   3 -10   0   10.40    1.60   1
  -3  10   0    8.00    1.00   1
   3 -10   1   36.00    1.80   1
  -3  10  -1   35.10    1.30   1
   3 -10   2    2.50    1.80   1
  -3  10  -2    3.60    1.80   1
   3 -10   3   14.70    2.00   1
  -3  10  -3   14.80    2.60   1
   3 -10   4  -12.40    4.50   1
  -3  10  -4    2.00    2.90   1
   3 -10   5    1.90    7.50   1
  -3  10  -5    5.60    4.60   1
   3 -10   6  -17.90   13.40   1
  -3   9   6    8.20   10.90   1
   3  -9  -5   37.90    5.40   1
  -3   9   5   46.80   13.40   1
   3  -9  -4    4.60    3.40   1
  -3   9   4   14.20    5.10   1
   3  -9  -3  161.30    7.50   1
  -3   9   3  157.50    7.50   1
   3  -9  -2   14.20    2.50   1
  -3   9   2   15.30    2.10   1
   3  -9  -1  376.90   14.70   1
  -3   9   1  376.20   10.70   1
   3  -9   0   30.70    1.90   1
  -3   9   0   26.60    1.20   1
   3  -9   1  385.90    8.90   1
  -3   9  -1  373.90    8.30   1
   3  -9   2   20.70    2.80   1
  -3   9  -2   12.80    0.90   1
   3  -9   3  160.30    3.40   1
  -3   9  -3  154.80    5.20   1
   3  -9   4    2.10    3.70   1
  -3   9  -4   -1.70    3.10   1
   3  -9   5   39.80    6.00   1
  -3   9  -5   38.80    5.10   1
   3  -9   6   10.00   12.20   1
  -3   8   6   -3.10   11.80   1
  -3   8   5    5.40    7.90   1
   3  -8  -4    0.90    3.10   1
  -3   8   4   -3.30    5.10   1
   3  -8  -3    7.00    2.40   1
  -3   8   3    8.20    3.60   1
   3  -8  -2    6.90    1.50   1
  -3   8   2    1.00    2.00   1
   3  -8  -1   21.50    1.70   1
  -3   8   1   17.80    1.50   1
   3  -8   0   11.90    1.50   1
  -3   8   0   15.20    1.00   1
   3  -8   1   20.20    1.30   1
  -3   8  -1   18.30    0.90   1
   3  -8   2    5.00    2.00   1
  -3   8  -2    5.70    0.80   1
   3  -8   3    4.80    1.50   1
  -3   8  -3    5.40    2.20   1
   3  -8   4   -0.60    3.40   1
  -3   8  -4   -7.60    2.90   1
   3  -8   5   18.40    8.00   1
  -3   8  -5   -7.30    4.30   1
   3  -8   6  -11.00   14.90   1
  -3   8  -6    0.90    9.50   1
  -3   7   6  -31.50   11.70   1
  -3   7   5    1.10    6.00   1
   3  -7  -4   17.10    3.60   1
  -3   7   4    6.90    4.30   1
   3  -7  -3   16.60    2.60   1
  -3   7   3   11.20    3.30   1
   3  -7  -2   37.80    2.70   1
  -3   7   2   36.90    1.80   1
   3  -7  -1   34.20    1.80   1
  -3   7   1   31.00    1.40   1
   3  -7   0   74.10    4.60   1
  -3   7   0   72.30    1.90   1
   3  -7   1   36.20    1.30   1
  -3   7  -1   30.60    1.00   1
   3  -7   2   40.00    2.00   1
  -3   7  -2   36.90    1.70   1
   3  -7   3   12.20    1.70   1
  -3   7  -3   15.30    1.90   1
   3  -7   4   22.20    6.00   1
  -3   7  -4   23.60    3.10   1
   3  -7   5    3.60    6.90   1
  -3   7  -5   -1.30    4.20   1
   3  -7   6   13.60   10.60   1
  -3   6   6   10.80   16.20   1
  -3   6   5   11.10    5.80   1
   3  -6  -4   11.60    2.90   1
  -3   6   4   19.10    4.20   1
   3  -6  -3   40.50    2.80   1
  -3   6   3   34.50    3.50   1
   3  -6  -2   54.70    2.30   1
  -3   6   2   52.00    4.20   1
   3  -6  -1  129.40    4.10   1
  -3   6   1  112.30    2.60   1
   3  -6   0  111.40    3.70   1
  -3   6   0  107.60    2.50   1
   3  -6   1  111.00    3.50   1
  -3   6  -1  110.20    2.40   1
   3  -6   2   52.20    2.70   1
  -3   6  -2   52.60    2.20   1
   3  -6   3   42.90    2.20   1
  -3   6  -3   42.30    2.50   1
   3  -6   4   18.00    4.90   1
  -3   6  -4   17.60    2.80   1
   3  -6   5    7.60    5.50   1
  -3   6  -5   12.20    6.10   1
   3  -6   6   -4.60   14.00   1
  -3   5   6   -7.20    7.90   1
  -3   5   5    9.00    6.70   1
   3  -5  -4   50.70    3.60   1
  -3   5   4   36.90    7.80   1
   3  -5  -3   79.30    4.30   1
  -3   5   3   84.40    5.30   1
   3  -5  -2  135.20    4.20   1
  -3   5   2  148.00    3.70   1
   3  -5  -1  223.90    6.30   1
  -3   5   1  196.60    4.20   1
   3  -5   0  271.10    7.70   1
  -3   5   0  257.10    5.10   1
   3  -5   1  201.90    4.40   1
  -3   5  -1  204.00    4.80   1
   3  -5   2  156.90    4.60   1
  -3   5  -2  141.50    4.30   1
   3  -5   3   49.20    6.10   1
  -3   5  -3   63.60    3.10   1
   3  -5   4   42.50    4.50   1
  -3   5  -4   53.10    3.50   1
   3  -5   5   38.00   12.60   1
  -3   5  -5   10.60    7.40   1
  -3   4   6  -31.10    9.40   1
  -3   4   5   96.80    8.90   1
   3  -4  -4    2.40    2.60   1
  -3   4   4    4.20    4.10   1
   3  -4  -3  357.70   12.90   1
  -3   4   3  367.10   11.50   1
   3  -4  -2    8.50    1.40   1
  -3   4   2    6.80    1.90   1
   3  -4  -1 1013.10   24.70   1
  -3   4   1  896.30   15.80   1
   3  -4   0   22.70    2.30   1
  -3   4   0   17.70    1.00   1
   3  -4   1  959.40   19.80   1
  -3   4  -1  942.30   18.80   1
   3  -4   2   11.10    1.30   1
  -3   4  -2   10.40    0.80   1
   3  -4   3  379.10    9.10   1
  -3   4  -3  381.50   10.30   1
   3  -4   4    7.20    4.10   1
  -3   4  -4    9.10    2.50   1
   3  -4   5   88.30    6.20   1
  -3   4  -5   94.90    8.80   1
   3  -4   6    2.40   13.10   1
  -3   3   6   -2.20    8.90   1
  -3   3   5  212.00   10.50   1
   3  -3  -4   26.70    2.80   1
  -3   3   4   36.90    5.00   1
   3  -3  -3  890.90   22.50   1
  -3   3   3  876.10   23.60   1
   3  -3  -2   68.40    2.30   1
  -3   3   2   80.70    3.70   1
   3  -3  -1 2480.30   80.00   1
  -3   3   1 2363.80   44.70   1
   3  -3   0  165.60    7.30   1
  -3   3   0  150.30    3.70   1
   3  -3   1 2591.90   50.00   1
  -3   3  -1 2468.20   83.70   1
   3  -3   2   78.50    2.60   1
  -3   3  -2   85.80    3.00   1
   3  -3   3  909.50   33.10   1
  -3   3  -3  944.00   23.70   1
   3  -3   4   32.40    4.00   1
  -3   3  -4   25.70    2.80   1
   3  -3   5  229.00    8.80   1
  -3   3  -5  221.30    9.30   1
   3  -3   6    2.80   13.20   1
  -3   2   6   10.80    9.90   1
   3  -2  -5   -7.80    5.00   1
  -3   2   5   22.50    8.00   1
   3  -2  -4    5.50    2.40   1
  -3   2   4    5.40    3.70   1
   3  -2  -3   22.80    4.00   1
  -3   2   3   21.10    3.40   1
   3  -2  -2   17.60    1.50   1
  -3   2   2   17.20    2.20   1
   3  -2  -1   57.60    2.00   1
  -3   2   1   67.00    1.70   1
   3  -2   0   40.70    2.50   1
  -3   2   0   35.60    1.70   1
   3  -2   1   70.60    2.60   1
  -3   2  -1   64.30    1.70   1
   3  -2   2   19.40    1.70   1
  -3   2  -2   17.80    0.80   1
   3  -2   3   19.90    2.60   1
  -3   2  -3   21.30    2.90   1
   3  -2   4    8.40    4.70   1
  -3   2  -4    4.50    2.50   1
   3  -2   5   17.00    5.90   1
  -3   2  -5   -2.60    7.10   1
   3  -2   6   -0.10   13.60   1
  -3   1   6    6.30    9.30   1
   3  -1  -5    7.90    5.00   1
  -3   1   5    6.90    6.50   1
   3  -1  -4    1.80    1.80   1
  -3   1   4    9.90    4.90   1
   3  -1  -3   17.00    2.30   1
  -3   1   3   14.70    2.70   1
   3  -1  -2    3.80    0.70   1
  -3   1   2    6.70    1.80   1
   3  -1  -1   39.60    1.30   1
  -3   1   1   44.90    1.50   1
   3  -1   0   12.40    0.80   1
  -3   1   0   10.60    0.90   1
   3  -1   1   47.30    1.70   1
  -3   1  -1   45.20    1.60   1
   3  -1   2    7.30    0.90   1
  -3   1  -2    7.60    1.10   1
   3  -1   3   18.70    2.60   1
  -3   1  -3   24.30    1.90   1
   3  -1   4    4.60    3.50   1
  -3   1  -4    1.70    2.30   1
   3  -1   5   19.50    5.80   1
  -3   1  -5    6.80    6.30   1
  -3   0   6    0.00    8.30   1
   3   0  -5   30.40    5.80   1
  -3   0   5   30.20    6.30   1
   3   0  -4   -1.90    1.80   1
  -3   0   4   -0.10    3.90   1
   3   0  -3  142.00    6.30   1
   3   0  -2    0.40    0.50   1
  -3   0   2    2.30    1.60   1
   3   0  -1  394.60    8.00   1
  -3   0   1  444.50    9.80   1
   3   0   0    1.80    0.40   1
  -3   0   0    1.20    0.40   1
   3   0   1  523.90   10.90   1
  -3   0  -1  484.40    9.70   1
   3   0   2   -0.10    0.60   1
  -3   0  -2    0.60    0.50   1
  -3   0  -3  159.00    6.50   1
   3   0   4    5.30    7.00   1
  -3   0  -4    2.00    2.10   1
   3   0   5   47.70    8.40   1
  -3   0  -5   41.70    6.70   1
   3   0   6    8.50   13.30   1
  -3  -1   6    2.80   10.10   1
   3   1  -5    0.30    5.00   1
  -3  -1   5    8.80    8.60   1
   3   1  -4    2.10    1.90   1
  -3  -1   4    6.50    8.30   1
   3   1  -3   14.90    2.20   1
  -3  -1   3   23.80    4.80   1
   3   1  -2    4.80    0.70   1
  -3  -1   2    5.30    0.90   1
   3   1  -1   42.30    1.40   1
  -3  -1   1   44.40    1.20   1
   3   1   0   14.50    0.70   1
  -3  -1   0   12.90    0.70   1
   3   1   1   59.90    1.60   1
  -3  -1  -1   52.40    1.30   1
   3   1   2    6.70    0.60   1
  -3  -1  -2    4.80    0.70   1
   3   1   3   14.80    3.70   1
  -3  -1  -3   17.80    1.80   1
   3   1   4    3.70    6.90   1
  -3  -1  -4    3.50    2.80   1
   3   1   5    5.70    7.30   1
  -3  -1  -5   10.70    5.90   1
   3   1   6    7.40   17.30   1
  -3  -2   6   13.50    8.30   1
   3   2  -5    5.40    5.80   1
  -3  -2   5    1.00    5.40   1
   3   2  -4    5.30    1.90   1
  -3  -2   4   18.60    9.40   1
   3   2  -3   20.70    2.80   1
  -3  -2   3   19.80    3.00   1
   3   2  -2   21.10    1.10   1
  -3  -2   2   20.60    1.20   1
   3   2  -1   57.80    1.70   1
  -3  -2   1   59.10    1.40   1
   3   2   0   49.80    2.30   1
  -3  -2   0   46.50    1.20   1
   3   2   1   93.30    1.80   1
  -3  -2  -1   87.60    2.20   1
   3   2   2   20.50    1.00   1
  -3  -2  -2   21.60    0.90   1
   3   2   3   24.10    4.10   1
  -3  -2  -3   22.80    1.50   1
   3   2   4    9.80    3.50   1
  -3  -2  -4    6.90    4.00   1
   3   2   5    7.50    7.70   1
  -3  -2  -5    6.90    5.90   1
   3   2   6   12.90   14.00   1
  -3  -3   6   -6.80   10.30   1
   3   3  -5  302.50   11.30   1
  -3  -3   5  244.40    9.50   1
   3   3  -4   30.60    2.90   1
  -3  -3   4   20.20    5.20   1
   3   3  -3  947.70   23.60   1
  -3  -3   3  894.10   23.60   1
   3   3  -2   83.60    2.10   1
  -3  -3   2   80.50    2.80   1
   3   3  -1 2171.30   39.70   1
  -3  -3   1 2137.60   35.40   1
   3   3   0  158.20    3.40   1
  -3  -3   0  162.30    4.30   1
   3   3   1 3100.40   72.80   1
  -3  -3  -1 3162.10   69.40   1
   3   3   2  105.70    2.70   1
  -3  -3  -2  101.40    2.70   1
   3   3   3  949.90   26.10   1
  -3  -3  -3 1008.10   25.10   1
   3   3   4   33.50    5.50   1
  -3  -3  -4   49.50    5.10   1
   3   3   5  201.90   11.30   1
  -3  -3  -5  217.10   12.70   1
   3   3   6   -8.10   17.40   1
  -3  -3  -6   14.00    8.70   1
  -3  -4   6    0.80    8.40   1
   3   4  -5  123.00    6.70   1
  -3  -4   5   95.60    8.20   1
   3   4  -4    6.60    2.40   1
  -3  -4   4    1.70    5.70   1
   3   4  -3  391.80   10.60   1
  -3  -4   3  398.80   12.20   1
   3   4  -2   11.30    0.80   1
  -3  -4   2   11.50    1.00   1
   3   4  -1  907.00   17.30   1
  -3  -4   1  809.20   19.40   1
   3   4   0   20.60    0.70   1
  -3  -4   0   19.30    0.70   1
   3   4   1 1269.50   20.70   1
  -3  -4  -1 1258.60   23.30   1
   3   4   2   15.60    1.00   1
  -3  -4  -2   13.50    1.00   1
   3   4   3  435.10   13.20   1
  -3  -4  -3  450.80   11.80   1
   3   4   4    2.50    5.80   1
  -3  -4  -4    2.40    4.10   1
   3   4   5   87.40    9.30   1
   3   4   6    1.00   11.60   1
  -3  -4  -6  -11.10    7.40   1
  -3  -5   6   -8.00   14.20   1
   3   5  -5   24.10    4.80   1
  -3  -5   5   36.70    7.00   1
   3   5  -4   71.20    3.80   1
  -3  -5   4   70.80    6.30   1
   3   5  -3  102.70    4.00   1
  -3  -5   3  124.40    4.00   1
   3   5  -2  171.70    5.00   1
  -3  -5   2  189.80    4.70   1
   3   5  -1  196.10    4.20   1
  -3  -5   1  179.80    5.00   1
   3   5   0  273.00    5.10   1
  -3  -5   0  293.00   11.10   1
   3   5   1  276.90    5.90   1
  -3  -5  -1  267.20    5.50   1
   3   5   2  196.50    4.00   1
  -3  -5  -2  197.00    5.30   1
   3   5   3   69.50    3.90   1
  -3  -5  -3   91.90    5.40   1
   3   5   4   48.80    5.70   1
  -3  -5  -4   52.90    4.90   1
   3   5   5    7.70   10.90   1
  -3  -5  -5   27.00    5.90   1
   3   5   6    6.00   10.50   1
  -3  -5  -6   12.50    7.80   1
  -3  -6   6    7.90    9.80   1
   3   6  -5   16.70    4.50   1
  -3  -6   5   12.90    5.80   1
   3   6  -4    6.10    3.70   1
  -3  -6   4    4.60    4.20   1
   3   6  -3   46.90    2.50   1
  -3  -6   3   50.30    2.40   1
   3   6  -2   52.60    1.70   1
  -3  -6   2   52.20    1.90   1
   3   6  -1  113.30    2.70   1
  -3  -6   1   94.50    3.20   1
   3   6   0  109.10    2.40   1
  -3  -6   0  101.70    2.50   1
   3   6   1  153.70    3.60   1
  -3  -6  -1  137.60    3.10   1
   3   6   2   74.90    2.10   1
  -3  -6  -2   76.50    2.60   1
   3   6   3   50.20    3.70   1
  -3  -6  -3   58.70    4.50   1
   3   6   4   18.30    4.20   1
  -3  -6  -4   10.20    3.80   1
   3   6   5   14.70    8.60   1
  -3  -6  -5   10.70    5.10   1
   3   6   6   30.20   11.80   1
  -3  -6  -6   -2.00    7.90   1
   3   7  -6    0.20    9.50   1
  -3  -7   6   29.70   10.40   1
   3   7  -5   10.40    4.50   1
  -3  -7   5   -2.70    7.00   1
   3   7  -4   19.70    4.00   1
  -3  -7   4   16.80    5.50   1
   3   7  -3   16.70    2.10   1
  -3  -7   3   20.20    2.00   1
   3   7  -2   40.30    2.00   1
  -3  -7   2   44.40    2.10   1
   3   7  -1   34.90    1.30   1
  -3  -7   1   27.90    1.60   1
   3   7   0   76.90    1.90   1
  -3  -7   0   70.80    2.50   1
   3   7   1   42.30    1.50   1
  -3  -7  -1   39.30    1.70   1
   3   7   2   54.30    1.90   1
  -3  -7  -2   47.30    1.50   1
   3   7   3   11.20    2.90   1
  -3  -7  -3   12.10    2.90   1
   3   7   4   17.20    4.80   1
  -3  -7  -4   17.80    3.80   1
   3   7   5    9.60   10.20   1
  -3  -7  -5    1.20    5.50   1
   3   7   6  -15.50   10.70   1
  -3  -7  -6    4.30    7.80   1
   3   8  -6   -0.90    6.90   1
  -3  -8   6   -0.90   15.90   1
   3   8  -5   -3.70    4.20   1
  -3  -8   5   -4.20    6.90   1
   3   8  -4    6.50    3.90   1
  -3  -8   4   12.10    6.10   1
   3   8  -3    2.20    1.80   1
  -3  -8   3   10.20    2.00   1
   3   8  -2    5.80    1.00   1
  -3  -8   2    3.60    1.30   1
   3   8  -1   21.30    1.00   1
  -3  -8   1   17.70    1.50   1
   3   8   0    9.10    0.80   1
  -3  -8   0    7.90    1.00   1
   3   8   1   23.40    1.20   1
  -3  -8  -1   23.60    1.40   1
   3   8   2    4.10    1.00   1
  -3  -8  -2    5.10    1.30   1
   3   8   3   13.70    3.30   1
  -3  -8  -3    8.40    3.10   1
   3   8   4    0.80    4.00   1
  -3  -8  -4    2.20    4.10   1
   3   8   5  -15.10    8.80   1
  -3  -8  -5    4.70    5.70   1
   3   8   6  -17.20   17.80   1
  -3  -8  -6    4.00    9.90   1
   3   9  -6   -0.80    6.90   1
  -3  -9   6    2.20   10.10   1
   3   9  -5   60.90    5.60   1
  -3  -9   5   57.70   12.00   1
   3   9  -4    3.50    3.10   1
  -3  -9   4    2.30    4.90   1
   3   9  -3  159.90    5.00   1
  -3  -9   3  181.30    5.10   1
   3   9  -2   15.70    1.30   1
  -3  -9   2   15.40    1.50   1
   3   9  -1  373.90    9.90   1
  -3  -9   1  342.60   12.80   1
   3   9   0   27.70    1.10   1
  -3  -9   0   26.30    1.50   1
   3   9   1  439.70    9.20   1
  -3  -9  -1  427.00   11.20   1
   3   9   2   16.70    1.30   1
  -3  -9  -2   20.90    1.60   1
   3   9   3  214.10    8.10   1
  -3  -9  -3  199.00    8.30   1
   3   9   4    1.00    4.40   1
  -3  -9  -4    0.30    4.00   1
   3   9   5   29.70   10.00   1
  -3  -9  -5   55.30    7.00   1
   3   9   6   -2.00   12.60   1
  -3  -9  -6   -7.40    9.60   1
   3  10  -6   -3.80    7.20   1
  -3 -10   6  -11.10   16.90   1
   3  10  -5   18.90    7.20   1
  -3 -10   5    6.10    7.30   1
   3  10  -4   -1.00    3.30   1
  -3 -10   4    0.10    5.00   1
   3  10  -3   14.50    1.70   1
  -3 -10   3   15.10    1.90   1
   3  10  -2    5.40    1.20   1
  -3 -10   2    5.10    1.40   1
   3  10  -1   39.10    1.40   1
  -3 -10   1   31.00    1.90   1
   3  10   0    6.70    0.90   1
  -3 -10   0    8.10    1.30   1
   3  10   1   43.70    2.30   1
  -3 -10  -1   41.70    2.40   1
   3  10   2    7.20    1.30   1
  -3 -10  -2    6.80    1.50   1
   3  10   3   20.50    4.90   1
  -3 -10  -3   12.80    3.40   1
   3  10   4    6.80    5.00   1
  -3 -10  -4    3.60    4.30   1
   3  10   5   25.60    9.70   1
  -3 -10  -5   -2.80    6.10   1
   3  10   6   -1.30   20.10   1
  -3 -10  -6    5.90    8.30   1
   3  11  -6    4.50    7.30   1
   3  11  -5   50.40    5.50   1
  -3 -11   5   37.50   11.40   1
   3  11  -4   13.80    3.60   1
  -3 -11   4   26.50    6.30   1
   3  11  -3  138.70    4.00   1
  -3 -11   3  147.60    4.80   1
   3  11  -2   48.70    1.80   1
  -3 -11   2   49.40    2.40   1
   3  11  -1  329.80    7.30   1
  -3 -11   1  340.70   12.40   1
   3  11   0   89.20    2.30   1
  -3 -11   0   87.50    3.20   1
   3  11   1  386.10    8.30   1
  -3 -11  -1  377.70    9.90   1
   3  11   2   55.20    2.80   1
  -3 -11  -2   57.40    4.20   1
   3  11   3  147.80    5.50   1
  -3 -11  -3  171.20    7.90   1
   3  11   4   19.30    6.20   1
  -3 -11  -4   12.30    4.40   1
   3  11   5   19.60   13.40   1
  -3 -11  -5   38.70    6.90   1
   3  11   6   12.40   20.60   1
  -3 -11  -6    5.90    8.40   1
   3  12  -6   11.30    7.50   1
   3  12  -5    5.30    6.10   1
  -3 -12   5   -9.70    7.10   1
   3  12  -4    9.50    3.70   1
  -3 -12   4   15.30    6.90   1
   3  12  -3    1.80    1.80   1
  -3 -12   3   -8.00    3.70   1
   3  12  -2   10.60    1.40   1
  -3 -12   2   11.20    2.00   1
   3  12  -1   -1.70    1.00   1
  -3 -12   1    1.80    1.60   1
   3  12   0   12.60    1.30   1
  -3 -12   0   16.30    1.90   1
   3  12   1   -0.30    1.20   1
  -3 -12  -1    0.90    1.60   1
   3  12   2    9.10    1.70   1
  -3 -12  -2   12.70    1.90   1
   3  12   3   -0.20    3.60   1
  -3 -12  -3    2.90    3.30   1
   3  12   4   -5.30    5.50   1
  -3 -12  -4   16.10    4.70   1
   3  12   5   -5.30   13.00   1
  -3 -12  -5   -0.70    6.10   1
  -3 -12  -6   10.90    9.60   1
   3  13  -5    4.90    4.90   1
  -3 -13   5   -6.10    9.20   1
   3  13  -4   33.10    4.00   1
  -3 -13   4   36.70    8.70   1
   3  13  -3    1.40    1.90   1
  -3 -13   3    3.70    4.00   1
   3  13  -2   83.70    2.60   1
  -3 -13   2   85.50    3.50   1
   3  13  -1    8.10    1.30   1
  -3 -13   1    9.40    2.00   1
   3  13   0  137.90    3.30   1
  -3 -13   0  139.10    5.00   1
   3  13   1   12.10    1.70   1
  -3 -13  -1   13.30    2.40   1
   3  13   2  102.00    3.60   1
  -3 -13  -2  106.10    4.10   1
   3  13   3    4.10    5.10   1
  -3 -13  -3   -1.00    3.60   1
   3  13   4    6.70   13.00   1
  -3 -13  -4   30.10    5.30   1
  -3 -13  -5    2.20    6.40   1
   3  14  -5    7.90    5.10   1
  -3 -14   5   14.50   13.10   1
   3  14  -4   99.80    5.50   1
  -3 -14   4   94.50   11.60   1
   3  14  -3   36.30    2.50   1
  -3 -14   3   38.90    3.10   1
   3  14  -2  248.40    5.30   1
  -3 -14   2  258.20    7.30   1
   3  14  -1   78.00    2.40   1
  -3 -14   1   69.00    3.10   1
   3  14   0  382.80    7.40   1
  -3 -14   0  378.30   10.70   1
   3  14   1   86.60    2.80   1
  -3 -14  -1   93.00    3.90   1
   3  14   2  297.00    7.60   1
  -3 -14  -2  284.70    8.20   1
   3  14   3   47.10    4.40   1
  -3 -14  -3   49.60    5.00   1
   3  14   4   86.40    7.80   1
  -3 -14  -4   84.60    7.10   1
   3  14   5    2.00   17.50   1
  -3 -14  -5   13.80    7.10   1
   3  15  -5   36.90    7.90   1
  -3 -15   5   53.10   17.00   1
   3  15  -4   19.90    4.00   1
   3  15  -3  107.30    3.50   1
  -3 -15   3  117.10    5.00   1
   3  15  -2   47.50    2.10   1
  -3 -15   2   38.80    3.10   1
   3  15  -1  194.50    4.40   1
  -3 -15   1  183.60    5.60   1
   3  15   0   75.50    2.40   1
  -3 -15   0   75.60    3.60   1
   3  15   1  204.90    4.60   1
  -3 -15  -1  225.30   10.30   1
   3  15   2   46.10    2.70   1
  -3 -15  -2   50.10    3.30   1
   3  15   3  102.80    5.70   1
  -3 -15  -3   97.60    6.90   1
   3  15   4   19.40    6.50   1
  -3 -15  -4   13.10    5.70   1
   3  15   5   16.90   18.60   1
  -3 -15  -5   23.80    7.80   1
   3  16  -5   -4.70    7.50   1
  -3 -16   5  -42.10   12.80   1
   3  16  -4    4.60    4.00   1
  -3 -16   4   -2.10   12.30   1
   3  16  -3   12.40    2.20   1
  -3 -16   3   13.60    3.10   1
   3  16  -2    4.70    1.60   1
  -3 -16   2    4.10    2.50   1
   3  16  -1   27.90    1.90   1
  -3 -16   1   27.20    2.60   1
   3  16   0   11.50    1.80   1
  -3 -16   0    7.60    2.40   1
   3  16   1   31.20    2.00   1
  -3 -16  -1   27.70    2.60   1
   3  16   2    6.90    2.20   1
  -3 -16  -2    8.10    2.60   1
   3  16   3   12.00    4.50   1
  -3 -16  -3   17.40    4.10   1
   3  16   4   -5.20    7.60   1
  -3 -16  -4    7.00    5.70   1
   3  16   5   25.20   14.90   1
  -3 -16  -5    4.20    7.40   1
   3  17  -5   15.40    5.60   1
  -3 -17   5   23.00   13.60   1
   3  17  -4   13.20    4.30   1
  -3 -17   4   -1.50   11.10   1
   3  17  -3   28.40    3.60   1
  -3 -17   3   31.40    4.20   1
   3  17  -2   22.40    2.30   1
  -3 -17   2   26.40    2.80   1
   3  17  -1   51.40    2.40   1
  -3 -17   1   51.60    3.40   1
   3  17   0   37.30    2.60   1
  -3 -17   0   45.10    3.50   1
   3  17   1   59.60    2.70   1
  -3 -17  -1   62.00    3.70   1
   3  17   2   28.30    3.00   1
  -3 -17  -2   32.10    5.20   1
   3  17   3   28.60    4.60   1
  -3 -17  -3   21.60    5.70   1
   3  17   4   -3.40   15.60   1
  -3 -17  -4   13.60    6.50   1
   3  17   5    0.90   15.70   1
  -3 -17  -5    2.50    7.90   1
   3  18  -5   13.80    6.30   1
  -3 -18   5   20.80   14.40   1
   3  18  -4   36.90    5.00   1
  -3 -18   4   20.10   11.60   1
   3  18  -3    9.70    2.70   1
  -3 -18   3   16.20    4.20   1
   3  18  -2   68.70    2.80   1
  -3 -18   2   66.80    4.30   1
   3  18  -1   17.70    1.60   1
  -3 -18   1   20.10    3.00   1
   3  18   0   92.20    2.70   1
  -3 -18   0  100.70    4.80   1
   3  18   1   15.70    2.50   1
  -3 -18  -1   18.70    2.90   1
   3  18   2   72.90    3.60   1
  -3 -18  -2   84.10    4.80   1
   3  18   3    6.10    4.60   1
  -3 -18  -3    7.60    5.40   1
   3  18   4   36.90    7.70   1
  -3 -18  -4   36.70    7.40   1
   3  18   5   14.60   19.90   1
  -3 -18  -5   15.30    8.80   1
   3  19  -5   12.50    9.70   1
  -3 -19   5   18.20   14.30   1
   3  19  -4   58.40    5.90   1
  -3 -19   4   64.70   13.30   1
   3  19  -3   -1.90    2.30   1
  -3 -19   3    0.40    5.00   1
   3  19  -2  113.80    3.70   1
  -3 -19   2  125.00    6.00   1
   3  19  -1    1.20    1.70   1
  -3 -19   1   13.40    8.40   1
   3  19   0  172.40    4.50   1
  -3 -19   0  189.70    7.40   1
   3  19   1    0.20    2.30   1
  -3 -19  -1   -3.30    5.50   1
   3  19   2  146.80    6.80   1
  -3 -19  -2  130.00    9.50   1
   3  19   3   -5.40    5.50   1
  -3 -19  -3   12.10    5.80   1
   3  19   4   45.20    9.00   1
  -3 -19  -4   69.40    8.00   1
   3  19   5  -16.80   17.20   1
  -3 -19  -5   14.40    9.70   1
   3  20  -4  103.90   10.70   1
   3  20  -3   73.90    8.00   1
  -3 -20   3   80.40   13.20   1
   3  20  -2  223.00    5.90   1
  -3 -20   2  226.20    8.30   1
   3  20  -1  131.70    3.40   1
  -3 -20   1  137.60    6.60   1
   3  20   0  309.80    7.20   1
  -3 -20   0  307.00   10.50   1
   3  20   1  148.20    5.70   1
  -3 -20  -1  140.80    6.30   1
   3  20   2  238.60    7.50   1
  -3 -20  -2  227.30    9.20   1
   3  20   3   75.70    6.30   1
  -3 -20  -3   73.90    7.90   1
   3  20   4  112.60   10.10   1
  -3 -20  -4   93.70   10.10   1
   3  21  -4   10.80    8.00   1
  -3 -21   4   23.90   16.50   1
   3  21  -3   58.10    4.40   1
  -3 -21   3   76.40    5.10   1
   3  21  -2    4.00    2.30   1
  -3 -21   2    2.90    4.00   1
   3  21  -1   97.10    4.30   1
  -3 -21   1  106.80    6.20   1
   3  21   0    3.10    2.20   1
  -3 -21   0    0.30    3.10   1
   3  21   1  111.70    4.30   1
  -3 -21  -1  119.60    6.30   1
   3  21   2   -0.40    2.90   1
  -3 -21  -2    4.50    3.60   1
   3  21   3   71.10    6.50   1
  -3 -21  -3   64.10    8.30   1
   3  21   4  -10.50   19.80   1
  -3 -21  -4    2.00    7.30   1
   3  22  -4   -7.40    8.90   1
  -3 -22   4   -7.10   13.50   1
   3  22  -3   -1.60    1.60   1
  -3 -22   3   11.40    6.10   1
   3  22  -2    8.80    2.50   1
  -3 -22   2    0.90    4.30   1
   3  22  -1    0.20    2.40   1
  -3 -22   1    6.30    3.90   1
   3  22   0    6.60    3.30   1
  -3 -22   0   11.80    3.80   1
   3  22   1    6.50    2.80   1
  -3 -22  -1    5.70    3.40   1
   3  22   2    4.20    3.30   1
  -3 -22  -2    8.30    4.10   1
   3  22   3   -8.40    6.40   1
  -3 -22  -3    9.60    7.30   1
   3  22   4    0.30    8.70   1
  -3 -22  -4   -7.60    8.20   1
   3  23  -4  -10.00    5.70   1
   3  23  -3    1.40    1.50   1
   3  23  -2   -2.20    1.80   1
  -3 -23   2    0.80    4.20   1
   3  23  -1   -0.80    2.90   1
  -3 -23   1   -3.10    3.70   1
   3  23   0   -1.00    2.50   1
  -3 -23   0   -5.00    3.80   1
   3  23   1   -2.80    3.80   1
  -3 -23  -1    3.80    4.00   1
   3  23   2   -1.50    3.40   1
  -3 -23  -2    0.60    3.20   1
   3  23   3   -1.70    6.10   1
  -3 -23  -3   16.10    8.10   1
   3  23   4    9.90   19.60   1
  -3 -23  -4    4.80    8.40   1
   3  24  -3    1.10    1.60   1
  -3 -24   3   15.70    6.90   1
   3  24  -2   19.60    4.60   1
  -3 -24   2   29.30    5.50   1
   3  24  -1   27.40    3.80   1
  -3 -24   1   32.20    5.60   1
   3  24   0   31.40    3.40   1
  -3 -24   0   45.00   11.70   1
   3  24   1   36.60    3.70   1
  -3 -24  -1   34.60   10.50   1
   3  24   2   28.10    5.60   1
  -3 -24  -2   20.50    5.00   1
   3  24   3   10.00    6.30   1
  -3 -24  -3   24.50    9.50   1
   3  25  -3   -1.90    1.60   1
   3  25  -2    1.00    1.70   1
  -3 -25   2   -3.10    6.60   1
   3  25  -1    5.20    3.70   1
  -3 -25   1   15.20   14.10   1
   3  25   0    4.50    3.30   1
  -3 -25   0   14.40   10.90   1
   3  25   1    9.70    5.30   1
  -3 -25  -1   15.60   10.70   1
   3  25   2   11.90    5.20   1
  -3 -25  -2    8.50    7.20   1
   3  25   3    4.70    7.90   1
  -3 -25  -3    9.20    9.30   1
   3  26  -3    5.20    2.00   1
   3  26  -2   35.70    6.00   1
  -3 -26   2   24.00    6.30   1
   3  26  -1   74.00    5.00   1
  -3 -26   1   66.20    6.80   1
   3  26   0   42.70    7.10   1
  -3 -26   0   50.20   13.50   1
   3  26   1   76.90    5.10   1
  -3 -26  -1   68.50    6.50   1
   3  26   2   26.30    7.20   1
  -3 -26  -2   29.30    5.40   1
   3  26   3   47.20    7.80   1
   3  27  -2    0.60    4.20   1
   3  27  -1   54.00    5.00   1
  -3 -27   1   44.90    6.40   1
   3  27   0    1.40    4.10   1
  -3 -27   0   -1.90    5.10   1
   3  27   1   53.10    4.70   1
  -3 -27  -1   42.20   13.60   1
   3  27   2    6.00    7.00   1
  -3 -27  -2    9.90   11.40   1
   3  28  -2   16.00    6.00   1
   3  28  -1   24.60    7.10   1
  -3 -28   1   23.90    6.40   1
   3  28   0   20.00    9.80   1
  -3 -28   0   23.60   15.80   1
   3  28   1   25.20    6.30   1
  -3 -28  -1   26.70    5.80   1
   3  28   2    2.80    6.30   1
  -3 -28  -2    8.60    7.50   1
  -3 -29   1   12.60    6.60   1
   3  29   0   25.00    8.80   1
  -3 -29   0   45.20    6.70   1
  -3 -29  -1   -0.70   14.20   1
   4 -29  -1   -5.50    6.90   1
   4 -29   0    8.30    5.80   1
  -4  29   0    9.60    6.60   1
  -4  29  -1    8.60    7.40   1
   4 -28  -1    4.40    5.80   1
  -4  28   1   -1.80    7.60   1
   4 -28   0   68.00    7.20   1
  -4  28   0   55.00    7.60   1
   4 -28   1   37.90   17.20   1
  -4  28  -1  -13.70   12.20   1
   4 -28   2   41.90    7.70   1
   4 -27  -2    4.20    6.50   1
   4 -27  -1   21.20    4.70   1
  -4  27   1   29.80    7.60   1
   4 -27   0   -7.90    4.50   1
  -4  27   0    8.00    6.20   1
   4 -27   1   25.40    7.00   1
  -4  27  -1   28.80   11.30   1
   4 -27   2    3.40    6.10   1
  -4  27  -2   -2.70    5.80   1
   4 -26  -2   -6.00    6.50   1
   4 -26  -1    8.70    5.80   1
  -4  26   1   11.70    6.60   1
   4 -26   0    0.40    4.00   1
  -4  26   0   -0.40    5.70   1
   4 -26   1   16.10    6.80   1
  -4  26  -1    8.90    5.10   1
   4 -26   2   11.60    7.90   1
  -4  26  -2    5.20    5.10   1
   4 -25  -3   30.60   10.30   1
   4 -25  -2    8.90    5.30   1
  -4  25   2   -5.10    4.60   1
   4 -25  -1   44.00    5.90   1
  -4  25   1   31.00    7.50   1
   4 -25   0   12.20    3.70   1
  -4  25   0    1.00    5.30   1
   4 -25   1   40.40    4.20   1
  -4  25  -1   41.40    5.20   1
   4 -25   2    6.00    4.70   1
  -4  25  -2   13.60   10.00   1
   4 -25   3   15.90   17.30   1
  -4  25  -3   13.70    5.60   1
   4 -24  -3   24.50    7.90   1
  -4  24   3   17.20   17.10   1
   4 -24  -2   20.00    4.30   1
  -4  24   2   15.50    5.40   1
   4 -24  -1   33.30    5.40   1
  -4  24   1   42.00    6.30   1
   4 -24   0   19.10    3.50   1
  -4  24   0   18.80    5.00   1
   4 -24   1   42.70    5.30   1
  -4  24  -1   47.30    5.00   1
   4 -24   2   13.00    6.60   1
  -4  24  -2    7.30    3.50   1
   4 -24   3   54.40   14.70   1
  -4  24  -3   14.00    5.40   1
   4 -23  -4   13.80    9.10   1
  -4  23   4   46.10   20.00   1
   4 -23  -3   14.30    8.10   1
  -4  23   3   10.50   16.00   1
   4 -23  -2    2.60    4.90   1
  -4  23   2   16.10    4.50   1
   4 -23  -1    9.40    4.10   1
  -4  23   1    6.50    3.30   1
   4 -23   0    4.60    9.90   1
  -4  23   0   11.40    4.60   1
   4 -23   1    9.40    3.30   1
  -4  23  -1    6.50    4.30   1
   4 -23   2    7.50    3.60   1
  -4  23  -2   -2.60    3.60   1
   4 -23   3  -11.50    6.10   1
  -4  23  -3   -0.20    4.90   1
  -4  23  -4   -9.30    6.00   1
   4 -22  -4    3.70    7.40   1
  -4  22   4   20.40   17.50   1
   4 -22  -3   24.10    6.80   1
  -4  22   3   27.30   15.70   1
   4 -22  -2   17.10    3.50   1
  -4  22   2   18.60    5.80   1
   4 -22  -1   54.50    3.70   1
  -4  22   1   53.80    4.50   1
   4 -22   0   18.00    4.30   1
  -4  22   0   30.20    5.20   1
   4 -22   1   58.70    4.20   1
  -4  22  -1   54.70    3.90   1
   4 -22   2   12.40    5.30   1
  -4  22  -2   10.30    3.10   1
   4 -22   3   42.30   13.40   1
  -4  22  -3   20.50    4.90   1
   4 -22   4  -14.10   10.10   1
  -4  22  -4    6.90    5.50   1
   4 -21  -4    8.90    7.20   1
  -4  21   4   -5.90   17.40   1
   4 -21  -3   35.50    7.40   1
  -4  21   3   28.10   14.80   1
   4 -21  -2   23.10    7.10   1
  -4  21   2   34.50    4.00   1
   4 -21  -1   56.40    5.20   1
  -4  21   1   49.40    3.90   1
   4 -21   0   53.40    3.70   1
  -4  21   0   55.80    5.50   1
   4 -21   1   58.70    4.70   1
  -4  21  -1   55.30    3.60   1
   4 -21   2   43.10    5.20   1
  -4  21  -2   47.60    4.80   1
   4 -21   3   45.20    5.90   1
  -4  21  -3   27.70    5.10   1
   4 -21   4    9.70   12.30   1
  -4  21  -4   20.20    5.40   1
   4 -20  -4   32.70    7.50   1
  -4  20   4   38.10   17.00   1
   4 -20  -3    1.70    5.80   1
  -4  20   3   -4.80   13.60   1
   4 -20  -2   95.70    4.30   1
  -4  20   2   96.80    7.10   1
   4 -20  -1    0.60    3.00   1
  -4  20   1   -3.10    3.40   1
   4 -20   0  120.50    6.20   1
  -4  20   0  127.50    6.50   1
   4 -20   1    3.80    2.60   1
  -4  20  -1    1.20    2.60   1
   4 -20   2  109.10    7.00   1
  -4  20  -2   87.40    4.30   1
   4 -20   3    0.20    3.70   1
  -4  20  -3    5.50    4.00   1
   4 -20   4   15.60    9.60   1
  -4  20  -4   28.70    8.10   1
   4 -19  -5   -2.60    8.00   1
  -4  19   5  -15.70   10.20   1
   4 -19  -4   -7.20    6.30   1
  -4  19   4   13.60   15.50   1
   4 -19  -3    0.90    5.10   1
  -4  19   3    0.40    5.00   1
   4 -19  -2    2.40    3.50   1
  -4  19   2    1.70    3.40   1
   4 -19  -1   -2.90    3.40   1
  -4  19   1    1.80    2.80   1
   4 -19   0   -0.70    2.30   1
  -4  19   0   -0.10    2.20   1
   4 -19   1   -5.00    3.80   1
  -4  19  -1    2.50    2.40   1
   4 -19   2    0.30    2.70   1
  -4  19  -2   -0.90    2.40   1
   4 -19   3    4.60    5.20   1
  -4  19  -3   -1.50    3.60   1
   4 -19   4   22.70   13.00   1
  -4  19  -4   -4.90    5.10   1
  -4  19  -5  -12.40    9.00   1
   4 -18  -5   13.70    7.60   1
   4 -18  -4   74.90    8.20   1
  -4  18   4   86.30   16.30   1
   4 -18  -3    8.60    5.10   1
  -4  18   3   10.90    5.00   1
   4 -18  -2  220.20    6.60   1
  -4  18   2  218.10    6.60   1
   4 -18  -1   11.60    2.30   1
  -4  18   1   11.90    2.80   1
   4 -18   0  305.50    9.70   1
  -4  18   0  299.80    7.60   1
   4 -18   1   12.10    2.50   1
  -4  18  -1   13.20    2.40   1
   4 -18   2  215.20    7.40   1
  -4  18  -2  204.40    6.20   1
   4 -18   3   19.10    4.90   1
  -4  18  -3   20.80    3.90   1
   4 -18   4   31.30   13.50   1
  -4  18  -4  100.20    6.40   1
  -4  18  -5   11.90    6.20   1
   4 -17  -5    6.70    6.90   1
  -4  17   5   15.80   16.00   1
   4 -17  -4   16.20    5.70   1
  -4  17   4   -6.30   14.20   1
   4 -17  -3   36.00    5.40   1
  -4  17   3   32.50    4.60   1
   4 -17  -2    4.30    2.20   1
  -4  17   2    4.40    2.90   1
   4 -17  -1   71.70    6.90   1
  -4  17   1   66.90    3.50   1
   4 -17   0    3.90    2.50   1
  -4  17   0    4.90    1.70   1
   4 -17   1   61.00    9.20   1
  -4  17  -1   65.80    3.10   1
   4 -17   2   -0.30    2.90   1
  -4  17  -2    3.90    2.40   1
   4 -17   3   36.70    4.30   1
  -4  17  -3   35.50    3.90   1
   4 -17   4   22.50   12.80   1
  -4  17  -4   -1.30    4.10   1
  -4  17  -5   20.00    8.50   1
   4 -16  -5   11.00    6.20   1
   4 -16  -4   11.20    5.20   1
  -4  16   4   -7.00   10.70   1
   4 -16  -3   -0.50    4.20   1
  -4  16   3    4.50    7.00   1
   4 -16  -2   22.40    2.30   1
  -4  16   2   22.20    2.90   1
   4 -16  -1   11.30    4.10   1
  -4  16   1   10.30    2.50   1
   4 -16   0   35.20    6.00   1
  -4  16   0   32.10    2.00   1
   4 -16   1   15.30    3.30   1
  -4  16  -1    9.80    2.20   1
   4 -16   2   24.20    2.70   1
  -4  16  -2   25.60    2.50   1
   4 -16   3    6.10    2.80   1
  -4  16  -3    9.80    3.40   1
   4 -16   4    5.40    6.20   1
  -4  16  -4    6.60    4.30   1
  -4  16  -5   -3.70    5.50   1
   4 -15  -5    8.40    6.80   1
  -4  15   5   22.30   13.30   1
   4 -15  -4    2.40    4.90   1
  -4  15   4   25.60   11.40   1
   4 -15  -3    1.00    3.90   1
  -4  15   3    2.90    6.40   1
   4 -15  -2   17.50    4.10   1
  -4  15   2   15.80    3.60   1
   4 -15  -1    6.40    2.40   1
  -4  15   1    9.10    3.30   1
   4 -15   0   21.80    2.60   1
  -4  15   0   20.20    1.70   1
   4 -15   1    6.80    2.10   1
  -4  15  -1   11.80    2.10   1
   4 -15   2   18.80    8.20   1
  -4  15  -2   14.20    2.10   1
   4 -15   3    2.30    2.50   1
  -4  15  -3   -0.90    2.90   1
  -4  15  -4    7.20    4.00   1
  -4  15  -5    6.60    5.50   1
   4 -14  -5   25.80    7.00   1
  -4  14   5   16.50   13.50   1
   4 -14  -4   -3.80    4.20   1
  -4  14   4  -22.10   12.30   1
   4 -14  -3   98.10    6.50   1
  -4  14   3   86.30    7.30   1
   4 -14  -2   -0.20    3.40   1
  -4  14   2    0.80    2.70   1
   4 -14  -1  197.40    6.20   1
  -4  14   1  209.30    5.60   1
   4 -14   0   -2.10    2.00   1
  -4  14   0   -4.20    1.40   1
   4 -14   1  218.40    5.70   1
  -4  14  -1  214.40    5.70   1
   4 -14   2   -3.60    2.50   1
  -4  14  -2    3.00    1.70   1
   4 -14   3   96.10    4.50   1
  -4  14  -3  106.60    4.90   1
  -4  14  -4   -0.70    3.50   1
  -4  14  -5   25.20    6.40   1
  -4  13   5   39.80    9.70   1
   4 -13  -4  113.80    7.20   1
  -4  13   4  144.60   14.40   1
   4 -13  -3  205.40   10.20   1
  -4  13   3  213.00   10.10   1
   4 -13  -2  331.70    9.60   1
  -4  13   2  355.30   11.50   1
   4 -13  -1  471.10   12.90   1
  -4  13   1  448.40   10.40   1
   4 -13   0  526.80   14.10   1
  -4  13   0  522.70   10.10   1
   4 -13   1  500.20   14.20   1
  -4  13  -1  475.50    9.00   1
   4 -13   2  320.30   10.30   1
  -4  13  -2  322.00    8.00   1
   4 -13   3  212.90    8.40   1
  -4  13  -3  215.40    8.10   1
  -4  13  -4  119.60    5.80   1
   4 -13   5   76.10   11.30   1
  -4  13  -5   64.00    5.90   1
  -4  12   5    3.30    9.50   1
   4 -12  -4    0.20    4.50   1
  -4  12   4    1.70    6.50   1
   4 -12  -3   -3.40    3.20   1
  -4  12   3   -2.80    4.10   1
   4 -12  -2    6.30    3.00   1
  -4  12   2    8.60    2.70   1
   4 -12  -1    4.50    1.80   1
  -4  12   1   -1.20    1.70   1
   4 -12   0   22.70    4.70   1
  -4  12   0   18.60    1.40   1
   4 -12   1    0.70    1.10   1
  -4  12  -1    0.90    1.00   1
   4 -12   2   13.30    2.80   1
  -4  12  -2   13.00    1.70   1
   4 -12   3    6.00    2.90   1
  -4  12  -3   -0.60    2.60   1
   4 -12   4   -1.60    8.00   1
  -4  12  -4    9.60    3.40   1
  -4  12  -5    4.20    4.80   1
   4 -12   6   -5.90   17.60   1
  -4  11   6    5.20   12.10   1
  -4  11   5   -5.20    7.80   1
   4 -11  -4   28.60    4.40   1
  -4  11   4   35.00    7.50   1
   4 -11  -3   41.20    3.80   1
  -4  11   3   39.00    4.30   1
   4 -11  -2   88.00    3.70   1
  -4  11   2   95.70    5.00   1
   4 -11  -1   82.00    5.00   1
  -4  11   1   70.00    2.50   1
   4 -11   0  142.90    5.00   1
  -4  11   0  153.80    4.20   1
   4 -11   1   79.90    3.50   1
  -4  11  -1   83.90    2.90   1
   4 -11   2   96.60    3.50   1
  -4  11  -2   87.10    3.00   1
   4 -11   3   36.70    2.20   1
  -4  11  -3   44.00    3.30   1
   4 -11   4   43.80    8.30   1
  -4  11  -4   44.90    4.00   1
  -4  11  -5    3.80    4.50   1
   4 -11   6   28.10   13.40   1
  -4  10   6   -4.50   14.60   1
  -4  10   5   49.30   10.30   1
   4 -10  -4    1.40    3.30   1
  -4  10   4  -12.00    6.50   1
   4 -10  -3  253.10   10.40   1
  -4  10   3  272.70    7.40   1
   4 -10  -2    7.90    1.90   1
  -4  10   2    8.80    2.10   1
   4 -10  -1  678.00   18.00   1
  -4  10   1  623.10   13.70   1
   4 -10   0   16.90    3.90   1
  -4  10   0   17.10    1.20   1
   4 -10   1  625.80   16.80   1
  -4  10  -1  651.90   12.20   1
   4 -10   2    9.20    1.40   1
  -4  10  -2    9.50    1.40   1
   4 -10   3  264.00    6.80   1
  -4  10  -3  273.80    8.60   1
   4 -10   4    5.00    4.00   1
  -4  10  -4    4.60    2.90   1
   4 -10   5   67.90    8.20   1
  -4  10  -5   69.00    5.80   1
  -4   9   6   20.60   10.30   1
  -4   9   5  -14.70    8.10   1
   4  -9  -4   20.80    3.80   1
  -4   9   4   28.80    4.80   1
   4  -9  -3    0.40    2.40   1
  -4   9   3   -9.10    3.10   1
   4  -9  -2   55.70    2.60   1
  -4   9   2   58.80    2.30   1
   4  -9  -1    2.30    1.70   1
  -4   9   1   -1.20    1.30   1
   4  -9   0   93.70    3.50   1
  -4   9   0   97.00    2.50   1
   4  -9   1    0.70    4.10   1
  -4   9  -1   -0.60    0.70   1
   4  -9   2   53.70    3.10   1
  -4   9  -2   54.10    2.20   1
   4  -9   3    0.60    1.40   1
  -4   9  -3   -3.30    2.40   1
   4  -9   4   24.00    4.30   1
  -4   9  -4   21.90    3.50   1
   4  -9   5  -10.70    7.00   1
  -4   9  -5   -3.10    4.30   1
   4  -9   6   24.30   17.60   1
  -4   9  -6   -1.80    8.90   1
  -4   8   6   -1.70   12.50   1
  -4   8   5  -14.20    9.10   1
   4  -8  -4    0.80    3.00   1
  -4   8   4   -6.90    4.70   1
   4  -8  -3   12.50    2.80   1
  -4   8   3    6.40    3.20   1
   4  -8  -2   11.60    1.60   1
  -4   8   2    9.20    1.10   1
   4  -8  -1   19.70    2.50   1
  -4   8   1   17.30    1.40   1
   4  -8   0   25.50    2.00   1
  -4   8   0   26.20    1.20   1
   4  -8   1   25.10    1.50   1
  -4   8  -1   22.20    1.00   1
   4  -8   2   13.70    1.40   1
  -4   8  -2   11.20    1.20   1
   4  -8   3    8.90    2.20   1
  -4   8  -3    8.60    2.30   1
   4  -8   4    1.70    3.50   1
  -4   8  -4    1.50    3.00   1
   4  -8   5    3.10    7.10   1
  -4   8  -5    4.00    7.90   1
   4  -8   6   -6.60    9.60   1
  -4   8  -6   -6.80   10.90   1
  -4   7   6    9.50   11.70   1
  -4   7   5    1.40    6.10   1
   4  -7  -4   14.90    3.60   1
  -4   7   4   31.00    4.50   1
   4  -7  -3    3.70    2.20   1
  -4   7   3    3.70    3.90   1
  -4   7   2   59.40    2.00   1
   4  -7  -1    2.40    2.00   1
  -4   7   1    4.90    0.90   1
   4  -7   0  107.40    6.20   1
  -4   7   0  107.50    2.70   1
   4  -7   1    5.20    1.10   1
  -4   7  -1    3.90    1.00   1
   4  -7   2   51.80    1.90   1
  -4   7  -2   55.60    2.00   1
   4  -7   3    6.40    2.50   1
  -4   7  -3    3.40    1.90   1
   4  -7   4   25.10    3.70   1
  -4   7  -4   14.90    3.20   1
   4  -7   5    1.90    5.30   1
  -4   7  -5    7.70    8.10   1
   4  -7   6   28.30   11.00   1
  -4   6   6    1.70   11.30   1
  -4   6   5   25.00    6.30   1
   4  -6  -4   71.10    3.80   1
  -4   6   4   64.40    6.20   1
   4  -6  -3   55.50    3.40   1
  -4   6   3   63.10    4.50   1
   4  -6  -2  226.90    6.60   1
  -4   6   2  255.20    5.20   1
   4  -6  -1  148.50    6.80   1
  -4   6   1  137.90    3.30   1
   4  -6   0  437.80    8.70   1
  -4   6   0  412.20    9.30   1
   4  -6   1  134.00    4.30   1
  -4   6  -1  150.50    3.80   1
   4  -6   2  236.10    5.90   1
  -4   6  -2  227.60    6.80   1
   4  -6   3   62.10    3.20   1
  -4   6  -3   65.90    3.20   1
   4  -6   4   79.30    5.80   1
  -4   6  -4   78.70    4.50   1
   4  -6   5   21.30    6.50   1
  -4   6  -5   11.70    6.50   1
   4  -6   6   40.50   10.20   1
  -4   5   6    3.10    7.90   1
  -4   5   5    2.70    7.70   1
   4  -5  -4    5.00    2.20   1
  -4   5   4   -3.50    6.20   1
   4  -5  -3   36.50    2.90   1
  -4   5   3   27.70    3.20   1
   4  -5  -2   17.60    1.70   1
  -4   5   2   22.00    1.30   1
   4  -5  -1   87.70    3.00   1
  -4   5   1   76.80    2.20   1
   4  -5   0   44.80    3.40   1
  -4   5   0   45.50    1.80   1
   4  -5   1   87.20    2.80   1
  -4   5  -1   84.40    2.50   1
   4  -5   2   19.50    2.90   1
  -4   5  -2   18.70    1.10   1
   4  -5   3   31.30    3.30   1
  -4   5  -3   32.60    2.40   1
   4  -5   4   11.10    4.30   1
  -4   5  -4    6.40    2.50   1
   4  -5   5   13.80    5.70   1
  -4   5  -5   -0.90    7.20   1
   4  -5   6   -9.10    9.20   1
  -4   4   6   47.20    8.60   1
  -4   4   5  126.80   10.00   1
   4  -4  -4  154.90    5.90   1
  -4   4   4  139.70    7.10   1
   4  -4  -3  486.30   17.40   1
  -4   4   3  486.60   21.80   1
   4  -4  -2  409.80   10.60   1
  -4   4   2  463.80   11.10   1
   4  -4  -1 1354.70   32.70   1
  -4   4   1 1216.00   24.10   1
   4  -4   0  820.10   20.80   1
  -4   4   0  712.90   15.20   1
   4  -4   1 1428.00   28.90   1
  -4   4  -1 1331.60   26.30   1
   4  -4   2  475.50   19.80   1
  -4   4  -2  420.80   10.90   1
   4  -4   3  501.40   11.80   1
  -4   4  -3  509.50   14.30   1
   4  -4   4  157.40    5.90   1
  -4   4  -4  155.10    6.20   1
   4  -4   5  142.10    7.50   1
  -4   4  -5  129.80   10.50   1
   4  -4   6   47.20   14.30   1
  -4   3   6   -9.70    8.40   1
   4  -3  -5  135.70   10.00   1
  -4   3   5   82.20    8.70   1
   4  -3  -4    2.80    2.00   1
  -4   3   4    5.90    4.00   1
   4  -3  -3  366.80   16.30   1
  -4   3   3  348.10   11.00   1
   4  -3  -2    8.30    1.10   1
  -4   3   2    8.60    1.60   1
   4  -3  -1  853.80   31.00   1
  -4   3   1  933.80   14.40   1
   4  -3   0   20.30    2.30   1
  -4   3   0   22.10    1.10   1
   4  -3   1 1018.20   18.10   1
  -4   3  -1  952.00   19.20   1
   4  -3   2    8.20    3.20   1
  -4   3  -2    8.50    0.70   1
   4  -3   3  407.30   18.90   1
  -4   3  -3  374.40   10.60   1
   4  -3   4    8.60    3.90   1
  -4   3  -4    6.60    2.60   1
  -4   3  -5  105.00    8.50   1
   4  -3   6    4.00   17.70   1
  -4   2   6  -13.00    9.10   1
   4  -2  -5   46.30    6.60   1
  -4   2   5   46.00    6.30   1
   4  -2  -4    4.90    2.30   1
  -4   2   4   -0.30    4.30   1
   4  -2  -3  198.90    7.70   1
  -4   2   3  213.10    6.30   1
   4  -2  -2   12.20    1.00   1
  -4   2   2   14.80    2.40   1
   4  -2  -1  653.50   22.30   1
  -4   2   1  633.30   10.20   1
   4  -2   0   24.60    1.90   1
  -4   2   0   21.40    1.60   1
   4  -2   1  712.50   12.60   1
  -4   2  -1  669.70   17.30   1
   4  -2   2   13.10    1.20   1
  -4   2  -2   13.80    1.20   1
   4  -2   3  229.30    6.50   1
  -4   2  -3  226.60   11.40   1
   4  -2   4   -0.60    3.40   1
  -4   2  -4    1.80    2.40   1
   4  -2   5   52.20    8.00   1
  -4   2  -5   81.60    8.50   1
   4  -2   6   -4.30    9.30   1
  -4   1   6   15.70    9.60   1
   4  -1  -5   -1.00    5.20   1
  -4   1   5    7.00    6.40   1
   4  -1  -4    5.70    2.20   1
  -4   1   4    7.50    4.50   1
   4  -1  -3   19.00    1.90   1
  -4   1   3   19.00    3.40   1
   4  -1  -2   31.00    1.20   1
  -4   1   2   32.10    3.80   1
   4  -1  -1   66.80    2.10   1
  -4   1   1   71.50    1.90   1
   4  -1   0   72.40    2.50   1
  -4   1   0   54.60    2.30   1
   4  -1   1   82.70    2.40   1
  -4   1  -1   72.70    2.60   1
   4  -1   2   33.60    1.30   1
  -4   1  -2   35.20    1.70   1
   4  -1   3   22.30    2.80   1
  -4   1  -3   26.30    2.00   1
   4  -1   4    4.10    3.90   1
  -4   1  -4   14.60    5.10   1
   4  -1   5   15.60   12.90   1
   4  -1   6   -7.70    9.60   1
  -4   1  -6  -10.00    8.50   1
  -4   0   6   -5.00    7.80   1
   4   0  -5   -7.20    5.00   1
  -4   0   5    7.60    7.10   1
   4   0  -4   14.20    2.90   1
  -4   0   4   18.40    4.00   1
   4   0  -3   -6.10    1.70   1
  -4   0   3   -2.30    3.20   1
   4   0  -2   49.00    1.50   1
  -4   0   2   52.00    3.00   1
   4   0  -1    0.50    0.50   1
  -4   0   1    1.80    0.70   1
   4   0   0  125.00    3.10   1
  -4   0   0  110.00    2.90   1
   4   0   1   -0.90    0.30   1
  -4   0  -1    0.00    0.90   1
   4   0   2   57.70    1.90   1
  -4   0  -2   54.90    2.10   1
   4   0   3   -0.30    2.60   1
  -4   0  -3    3.30    1.60   1
   4   0   4   13.40    3.60   1
  -4   0  -4   12.80    3.00   1
   4   0   5    7.90    7.50   1
  -4   0  -5   -1.10    5.30   1
   4   0   6   -4.10   10.90   1
  -4   0  -6    8.00    8.60   1
  -4  -1   6   11.30    8.10   1
   4   1  -5   15.70    5.40   1
  -4  -1   5   21.70   10.30   1
   4   1  -4   12.80    3.00   1
  -4  -1   4   10.30    4.90   1
   4   1  -3   21.30    2.20   1
  -4  -1   3   28.60    3.40   1
   4   1  -2   27.60    1.00   1
  -4  -1   2   35.30    2.40   1
   4   1  -1   62.30    1.50   1
  -4  -1   1   68.30    1.60   1
   4   1   0   79.00    2.60   1
  -4  -1   0   68.10    3.30   1
   4   1   1   95.30    1.90   1
  -4  -1  -1   83.50    2.10   1
   4   1   2   32.60    1.40   1
  -4  -1  -2   36.10    1.30   1
   4   1   3   21.10    3.10   1
  -4  -1  -3   27.70    2.30   1
   4   1   4    0.30    5.10   1
  -4  -1  -4    9.40    3.10   1
   4   1   5   -5.20    8.10   1
   4   1   6  -17.50   10.20   1
  -4  -1  -6   -4.70    8.10   1
  -4  -2   6  -15.90    9.40   1
   4   2  -5   49.00    6.80   1
  -4  -2   5   39.60   10.70   1
   4   2  -4    6.20    2.50   1
  -4  -2   4    1.30    7.20   1
   4   2  -3  228.70    5.60   1
  -4  -2   3  235.20    8.70   1
   4   2  -2   12.20    0.90   1
  -4  -2   2   13.90    1.20   1
   4   2  -1  619.10   14.70   1
  -4  -2   1  615.70   11.10   1
   4   2   0   31.70    1.20   1
  -4  -2   0   27.80    0.90   1
   4   2   1  895.00   13.60   1
  -4  -2  -1  900.50   29.60   1
   4   2   2   15.00    1.00   1
  -4  -2  -2   16.80    0.90   1
   4   2   3  236.90    8.00   1
  -4  -2  -3  235.40    5.80   1
   4   2   4    9.20    5.20   1
  -4  -2  -4    5.80    4.30   1
   4   2   5  100.70    9.30   1
   4   2   6   11.50   11.20   1
  -4  -2  -6    0.90    8.30   1
  -4  -3   6  -10.30    7.80   1
   4   3  -5  128.20    6.80   1
  -4  -3   5   99.80    8.90   1
   4   3  -4    4.70    2.60   1
  -4  -3   4    8.00    4.20   1
   4   3  -3  359.50   10.30   1
  -4  -3   3  360.50    9.10   1
   4   3  -2   11.70    1.00   1
  -4  -3   2    9.90    1.20   1
   4   3  -1  908.10   20.80   1
  -4  -3   1  886.30   14.80   1
   4   3   0   20.70    0.90   1
  -4  -3   0   19.40    0.80   1
   4   3   1 1245.80   29.00   1
  -4  -3  -1 1302.20   30.20   1
   4   3   2   12.80    1.00   1
  -4  -3  -2   13.20    0.80   1
   4   3   3  398.90   10.10   1
  -4  -3  -3  390.70    8.80   1
  -4  -3  -4    3.60    4.20   1
   4   3   5  100.80    9.10   1
  -4  -3  -5   84.00    7.90   1
   4   3   6   -3.40   10.30   1
  -4  -3  -6   -2.40    8.50   1
  -4  -4   6   41.70    8.40   1
   4   4  -5  186.20    8.10   1
  -4  -4   5  135.10    7.50   1
   4   4  -4  186.60    6.40   1
  -4  -4   4  159.50    7.60   1
   4   4  -3  547.90   14.20   1
  -4  -4   3  493.40   11.10   1
   4   4  -2  487.50    9.70   1
  -4  -4   2  488.00   12.70   1
   4   4  -1 1222.70   22.90   1
  -4  -4   1 1237.20   28.50   1
   4   4   0  843.90   16.20   1
  -4  -4   0  848.60   16.40   1
   4   4   1 1531.40   35.90   1
  -4  -4  -1 1702.00   31.40   1
   4   4   2  656.70   12.30   1
  -4  -4  -2  621.40   12.10   1
   4   4   3  601.60   14.60   1
  -4  -4  -3  599.10   15.00   1
   4   4   4  158.10   11.70   1
  -4  -4  -4  197.50   10.60   1
   4   4   5  127.20   10.20   1
   4   4   6   29.00   15.10   1
  -4  -4  -6   37.30   10.00   1
   4   5  -6   -8.00    8.70   1
  -4  -5   6    8.20   12.90   1
   4   5  -5    9.50    4.90   1
  -4  -5   5   24.70   13.20   1
   4   5  -4    6.40    2.60   1
  -4  -5   4    5.20    4.00   1
   4   5  -3   33.80    2.40   1
  -4  -5   3   35.50    2.10   1
   4   5  -2   24.80    1.20   1
  -4  -5   2   23.00    1.40   1
   4   5  -1   80.20    2.00   1
  -4  -5   1   71.90    2.60   1
   4   5   0   49.40    1.30   1
  -4  -5   0   45.40    1.40   1
   4   5   1  112.40    2.80   1
  -4  -5  -1  108.60    2.60   1
   4   5   2   32.10    1.30   1
  -4  -5  -2   29.00    1.30   1
   4   5   3   32.70    3.40   1
  -4  -5  -3   30.90    2.60   1
   4   5   4   11.90    4.20   1
  -4  -5  -4    4.00    4.20   1
   4   5   5   12.50    8.30   1
  -4  -5  -5   19.50    5.40   1
   4   5   6  -14.40   13.40   1
  -4  -5  -6    2.70    7.80   1
   4   6  -6   33.70    9.10   1
  -4  -6   6   39.30   13.30   1
   4   6  -5   22.60    4.80   1
  -4  -6   5   23.60    6.00   1
   4   6  -4   99.20    4.40   1
  -4  -6   4   83.60    6.80   1
   4   6  -3   64.00    2.90   1
  -4  -6   3   69.60    3.00   1
   4   6  -2  256.40    6.90   1
  -4  -6   2  267.30    5.40   1
   4   6  -1  143.60    3.20   1
  -4  -6   1  134.60    5.10   1
   4   6   0  460.00    8.30   1
  -4  -6   0  433.00    8.90   1
   4   6   1  192.90    4.30   1
  -4  -6  -1  175.30    3.80   1
   4   6   2  331.60    7.70   1
  -4  -6  -2  318.30    7.10   1
   4   6   3   75.40    4.20   1
  -4  -6  -3   92.20    5.60   1
   4   6   4   80.30    4.90   1
  -4  -6  -4   94.40    7.10   1
   4   6   5   14.80    8.00   1
   4   6   6   -3.30   12.40   1
  -4  -6  -6   31.10    8.70   1
   4   7  -6   20.80   10.00   1
  -4  -7   6    9.40   16.10   1
   4   7  -5   11.20    4.70   1
  -4  -7   5   15.10    6.30   1
   4   7  -4   21.40    3.30   1
  -4  -7   4   22.00    4.90   1
   4   7  -3    9.90    2.00   1
  -4  -7   3    8.90    1.90   1
   4   7  -2   60.00    1.90   1
  -4  -7   2   62.10    2.10   1
   4   7  -1    6.70    1.00   1
  -4  -7   1    3.60    1.30   1
   4   7   0  117.40    2.60   1
  -4  -7   0  118.60    3.60   1
   4   7   1    9.10    0.80   1
  -4  -7  -1    6.60    0.70   1
   4   7   2   85.60    2.50   1
  -4  -7  -2   77.30    2.20   1
   4   7   3    2.90    3.50   1
  -4  -7  -3    1.20    2.80   1
   4   7   4   14.30    5.10   1
  -4  -7  -4   24.00    4.50   1
   4   7   5    4.30    7.90   1
  -4  -7  -5    0.40    4.70   1
   4   7   6   20.20   14.50   1
  -4  -7  -6    5.80    8.10   1
   4   8  -6    5.50    6.50   1
  -4  -8   6    3.80   13.80   1
   4   8  -5    5.00    6.10   1
  -4  -8   5    7.70    5.80   1
   4   8  -4    4.50    3.00   1
  -4  -8   4    5.90    5.20   1
   4   8  -3    5.60    1.90   1
  -4  -8   3    8.20    2.00   1
   4   8  -2   11.90    1.20   1
  -4  -8   2   10.90    1.30   1
   4   8  -1   24.40    1.10   1
  -4  -8   1   19.10    1.40   1
   4   8   0   29.60    1.20   1
  -4  -8   0   26.80    1.50   1
   4   8   1   26.80    1.20   1
  -4  -8  -1   25.80    1.40   1
   4   8   2   17.50    1.20   1
  -4  -8  -2   14.70    1.00   1
   4   8   3   -2.30    5.00   1
  -4  -8  -3   14.50    3.10   1
   4   8   4    3.30    4.10   1
  -4  -8  -4    3.80    4.10   1
   4   8   5   -5.60    8.30   1
   4   8   6   13.90   11.30   1
  -4  -8  -6   16.30    8.10   1
   4   9  -6   13.70    7.20   1
  -4  -9   6   15.90   20.30   1
   4   9  -5   -3.20    4.60   1
  -4  -9   5    3.60    8.10   1
   4   9  -4   24.20    3.10   1
  -4  -9   4   26.40    5.90   1
   4   9  -3    1.20    1.90   1
  -4  -9   3   -3.10    2.10   1
   4   9  -2   63.30    2.60   1
  -4  -9   2   64.00    2.40   1
   4   9  -1    2.70    1.10   1
  -4  -9   1    1.50    1.00   1
   4   9   0  102.80    2.40   1
  -4  -9   0   91.90    3.20   1
   4   9   1    0.10    1.00   1
  -4  -9  -1    3.30    1.20   1
   4   9   2   78.10    2.20   1
  -4  -9  -2   82.30    3.10   1
   4   9   3    1.00    4.30   1
  -4  -9  -3   -3.80    3.20   1
   4   9   4   28.30    5.00   1
  -4  -9  -4   34.50    5.20   1
   4   9   5  -21.50   10.10   1
  -4  -9  -5    3.70    5.00   1
   4   9   6   21.70   20.90   1
  -4  -9  -6   14.30    9.40   1
   4  10  -6    1.60    7.30   1
   4  10  -5  104.70    8.50   1
  -4 -10   5   67.30    8.40   1
   4  10  -4    3.00    2.70   1
  -4 -10   4   10.70    8.90   1
   4  10  -3  300.30    7.00   1
  -4 -10   3  326.70    8.10   1
   4  10  -2   10.80    1.30   1
  -4 -10   2   13.40    1.70   1
   4  10  -1  657.20   13.40   1
  -4 -10   1  671.30   23.20   1
   4  10   0   15.70    1.20   1
  -4 -10   0   17.70    1.60   1
   4  10   1  811.50   16.30   1
  -4 -10  -1  767.90   19.00   1
   4  10   2   13.00    1.40   1
  -4 -10  -2   11.40    1.60   1
   4  10   3  405.90   17.00   1
  -4 -10  -3  374.10   15.20   1
   4  10   4    3.90    5.20   1
  -4 -10  -4    6.10    4.60   1
   4  10   5   59.50   13.40   1
  -4 -10  -5   74.20    7.70   1
   4  10   6  -44.30   17.20   1
  -4 -10  -6    6.30    8.70   1
   4  11  -6   20.90    8.10   1
  -4 -11   6   16.80   16.90   1
   4  11  -5   16.50    4.80   1
  -4 -11   5    2.50    8.70   1
   4  11  -4   35.00    3.70   1
  -4 -11   4   40.70    8.10   1
   4  11  -3   34.60    2.10   1
  -4 -11   3   39.50    3.20   1
   4  11  -2   95.70    2.60   1
  -4 -11   2   95.60    3.70   1
   4  11  -1   86.00    2.30   1
  -4 -11   1   77.70    3.30   1
   4  11   0  148.50    3.30   1
  -4 -11   0  154.10    4.90   1
   4  11   1   90.60    2.60   1
  -4 -11  -1   96.10    3.40   1
   4  11   2  117.70    3.20   1
  -4 -11  -2  108.20    6.10   1
   4  11   3   52.40    4.10   1
  -4 -11  -3   46.40    4.80   1
   4  11   4   64.60    7.50   1
  -4 -11  -4   55.20    5.80   1
   4  11   5   17.50   16.40   1
  -4 -11  -5   20.40    6.70   1
   4  11   6  -19.70   16.70   1
  -4 -11  -6    9.30   10.30   1
   4  12  -6   -0.30    7.10   1
   4  12  -5   -3.50    6.80   1
  -4 -12   5  -10.70    9.80   1
   4  12  -4    5.10    3.80   1
  -4 -12   4   17.50    7.40   1
   4  12  -3   -1.80    2.20   1
  -4 -12   3    0.20    2.20   1
   4  12  -2   10.60    1.30   1
  -4 -12   2    8.80    1.90   1
   4  12  -1   -0.30    1.00   1
  -4 -12   1   -0.80    1.30   1
   4  12   0   21.20    1.40   1
  -4 -12   0   19.80    1.90   1
   4  12   1   -0.20    1.30   1
  -4 -12  -1   -2.60    1.50   1
   4  12   2   13.70    1.80   1
  -4 -12  -2   18.50    2.10   1
   4  12   3   -2.70    3.40   1
  -4 -12  -3    0.40    3.70   1
   4  12   4    0.80    5.60   1
  -4 -12  -4    1.70    4.80   1
  -4 -12  -5    5.60    6.50   1
  -4 -12  -6    1.40    9.40   1
   4  13  -5   86.00    6.90   1
  -4 -13   5   61.90   13.90   1
   4  13  -4  133.80    8.50   1
  -4 -13   4  131.00   12.60   1
   4  13  -3  259.60    6.50   1
  -4 -13   3  273.80   14.70   1
   4  13  -2  360.10    7.10   1
  -4 -13   2  372.90    9.20   1
   4  13  -1  500.20    9.30   1
  -4 -13   1  520.20   18.90   1
   4  13   0  562.60   10.20   1
  -4 -13   0  567.80   15.00   1
   4  13   1  540.90   10.10   1
  -4 -13  -1  543.20   14.00   1
   4  13   2  431.20   10.00   1
  -4 -13  -2  415.40   11.40   1
   4  13   3  288.10    9.90   1
  -4 -13  -3  263.40   12.40   1
   4  13   4  167.00   12.00   1
  -4 -13  -4  141.20    8.80   1
   4  13   5   57.20   16.50   1
  -4 -13  -5   88.90    9.30   1
   4  14  -5   40.30    5.80   1
   4  14  -4    2.80    5.30   1
  -4 -14   4    0.70    6.30   1
   4  14  -3  108.00    3.90   1
  -4 -14   3  111.20    5.50   1
   4  14  -2   -1.80    1.40   1
  -4 -14   2   -0.30    2.00   1
   4  14  -1  214.00    4.50   1
  -4 -14   1  199.90    6.50   1
   4  14   0    0.30    1.20   1
  -4 -14   0    1.00    1.70   1
   4  14   1  232.00    5.10   1
  -4 -14  -1  245.10    7.50   1
   4  14   2   -1.00    3.20   1
  -4 -14  -2    2.20    2.10   1
   4  14   3  118.40    5.60   1
  -4 -14  -3  120.40    7.30   1
   4  14   4    9.20    6.30   1
  -4 -14  -4   -0.70    5.00   1
   4  14   5   -1.30   14.80   1
  -4 -14  -5   25.70    7.60   1
   4  15  -5   -2.10    7.10   1
  -4 -15   5  -11.60   13.20   1
   4  15  -4   13.20    5.50   1
  -4 -15   4   28.10   10.30   1
   4  15  -3   -1.30    2.00   1
  -4 -15   3    1.10    2.80   1
   4  15  -2   16.30    1.80   1
  -4 -15   2   18.20    2.20   1
   4  15  -1    9.90    1.50   1
  -4 -15   1   10.50    2.40   1
   4  15   0   18.70    1.70   1
  -4 -15   0   21.00    2.20   1
   4  15   1    8.50    1.70   1
  -4 -15  -1   13.40    2.40   1
   4  15   2   20.00    2.10   1
  -4 -15  -2   18.70    2.60   1
   4  15   3    8.50    4.30   1
  -4 -15  -3    8.90    3.90   1
   4  15   4   15.20    6.80   1
  -4 -15  -4    7.50    6.00   1
   4  15   5   12.60   15.00   1
  -4 -15  -5   15.30    6.10   1
   4  16  -5   15.40    8.20   1
   4  16  -4    6.30    4.50   1
   4  16  -3    3.40    2.40   1
  -4 -16   3    5.30    5.40   1
   4  16  -2   26.80    2.00   1
  -4 -16   2   22.30    2.80   1
   4  16  -1    7.90    1.70   1
  -4 -16   1    7.60    2.40   1
   4  16   0   40.90    2.20   1
  -4 -16   0   42.40    3.10   1
   4  16   1    7.70    1.90   1
  -4 -16  -1   12.10    2.40   1
   4  16   2   25.80    2.60   1
  -4 -16  -2   26.40    3.10   1
   4  16   3   16.20    4.40   1
  -4 -16  -3   -5.10    4.80   1
   4  16   4   14.10    7.00   1
  -4 -16  -4    7.20    6.50   1
   4  16   5   -4.70    8.30   1
  -4 -16  -5   -3.90    8.10   1
   4  17  -5    3.10    5.90   1
  -4 -17   5  -14.20   18.30   1
   4  17  -4    0.40    4.20   1
  -4 -17   4   26.50   14.00   1
   4  17  -3   34.20    2.50   1
  -4 -17   3   41.30    5.10   1
   4  17  -2    1.50    1.60   1
  -4 -17   2    5.00    2.40   1
   4  17  -1   73.70    2.70   1
  -4 -17   1   66.60    3.80   1
   4  17   0    2.30    2.40   1
  -4 -17   0    6.90    5.40   1
   4  17   1   74.50    3.00   1
  -4 -17  -1   69.70    3.70   1
   4  17   2    3.60    3.70   1
  -4 -17  -2   12.90    2.90   1
   4  17   3   22.70    6.80   1
  -4 -17  -3   42.60    5.30   1
   4  17   4   13.00    6.90   1
  -4 -17  -4   -1.50    6.50   1
   4  17   5   24.10    9.70   1
  -4 -17  -5    8.10    8.90   1
   4  18  -5    5.80    6.40   1
   4  18  -4  107.80    6.80   1
  -4 -18   4   82.40   15.80   1
   4  18  -3    3.70    2.30   1
  -4 -18   3   13.30    4.40   1
   4  18  -2  238.30    6.60   1
  -4 -18   2  267.20   10.10   1
   4  18  -1   12.50    1.90   1
  -4 -18   1   12.30    2.90   1
   4  18   0  337.40    7.20   1
  -4 -18   0  344.60   10.80   1
   4  18   1   17.00    2.20   1
  -4 -18  -1   13.70    2.90   1
   4  18   2  268.30    7.40   1
  -4 -18  -2  284.60    9.30   1
   4  18   3   15.80    5.30   1
  -4 -18  -3    2.90    5.90   1
   4  18   4  108.80   10.00   1
  -4 -18  -4  115.20    9.60   1
   4  18   5    5.80    8.80   1
  -4 -18  -5   -0.60    8.40   1
   4  19  -4   -3.20    4.60   1
  -4 -19   4   -4.80   13.50   1
   4  19  -3   -2.90    2.50   1
  -4 -19   3    8.90    4.60   1
   4  19  -2    4.90    2.40   1
  -4 -19   2    2.90    3.50   1
   4  19  -1    2.40    1.90   1
  -4 -19   1    4.50    2.80   1
   4  19   0    7.20    1.90   1
  -4 -19   0   -1.60    3.00   1
   4  19   1    6.70    2.50   1
  -4 -19  -1   14.00    5.90   1
   4  19   2    1.70    2.90   1
  -4 -19  -2   -0.30    5.70   1
   4  19   3    1.30    5.10   1
  -4 -19  -3    6.90    6.20   1
   4  19   4  -10.50    9.00   1
  -4 -19  -4  -16.70    7.10   1
  -4 -19  -5    8.80    9.50   1
   4  20  -4   42.50    6.00   1
   4  20  -3    7.20    2.90   1
  -4 -20   3   -5.80    4.70   1
   4  20  -2  104.30    3.60   1
  -4 -20   2  115.50    6.30   1
   4  20  -1    0.20    1.80   1
  -4 -20   1    0.20    3.50   1
   4  20   0  137.00    4.90   1
  -4 -20   0  138.50    6.40   1
   4  20   1    0.20    2.60   1
  -4 -20  -1    1.10    3.30   1
   4  20   2  101.60    4.40   1
  -4 -20  -2  116.00    6.30   1
   4  20   3    9.10    6.80   1
  -4 -20  -3   -7.40    6.00   1
   4  20   4   43.70   20.50   1
  -4 -20  -4   50.60    8.20   1
   4  21  -4    8.80    8.10   1
  -4 -21   4   12.90   13.00   1
   4  21  -3   26.50    3.60   1
  -4 -21   3   43.80    6.00   1
   4  21  -2   39.90    3.60   1
  -4 -21   2   46.20    4.80   1
   4  21  -1   58.70    2.60   1
  -4 -21   1   62.70    4.80   1
   4  21   0   66.30    3.90   1
  -4 -21   0   63.60    4.50   1
   4  21   1   71.00    3.60   1
  -4 -21  -1   61.70    4.80   1
   4  21   2   53.10    4.10   1
  -4 -21  -2   54.60    4.80   1
   4  21   3   37.50    5.90   1
  -4 -21  -3   38.40    7.50   1
   4  21   4   17.70    8.50   1
  -4 -21  -4   18.80    8.10   1
   4  22  -4   13.30    5.80   1
  -4 -22   4    1.60   16.20   1
   4  22  -3   36.30    5.50   1
  -4 -22   3   46.10    7.60   1
   4  22  -2   15.70    2.80   1
  -4 -22   2   17.00    4.30   1
   4  22  -1   56.80    3.20   1
  -4 -22   1   60.80    5.60   1
   4  22   0   22.70    3.00   1
  -4 -22   0   18.40    4.30   1
   4  22   1   77.70    5.40   1
  -4 -22  -1   58.10    8.80   1
   4  22   2   16.30    3.20   1
  -4 -22  -2    6.00    4.50   1
   4  22   3   30.60    8.00   1
  -4 -22  -3   50.40    8.80   1
   4  22   4   14.50    9.40   1
  -4 -22  -4   11.70    8.40   1
   4  23  -4    5.10    8.00   1
   4  23  -3    0.90    1.60   1
  -4 -23   3    6.10    6.80   1
   4  23  -2    1.40    1.80   1
  -4 -23   2    7.40    5.00   1
   4  23  -1    2.40    3.10   1
  -4 -23   1    4.50    4.50   1
   4  23   0    9.40    2.90   1
  -4 -23   0    6.30    4.50   1
   4  23   1    2.50    3.10   1
  -4 -23  -1    9.00    4.50   1
   4  23   2    4.40    3.60   1
  -4 -23  -2   -2.70    6.20   1
   4  23   3    0.10    6.80   1
  -4 -23  -3  -12.10    8.40   1
   4  23   4   -4.70    7.50   1
   4  24  -3   14.90    5.80   1
  -4 -24   3   27.90    6.90   1
   4  24  -2    2.70    1.80   1
  -4 -24   2   10.00    5.50   1
   4  24  -1   35.40    3.70   1
  -4 -24   1   51.40    5.80   1
   4  24   0   15.40    4.00   1
  -4 -24   0   27.90    5.00   1
   4  24   1   51.90    5.80   1
  -4 -24  -1   47.80    6.00   1
   4  24   2   14.90    3.60   1
  -4 -24  -2   16.40    5.00   1
   4  24   3   35.00   10.30   1
  -4 -24  -3   25.80    9.40   1
   4  25  -3   -0.40    1.50   1
   4  25  -2    2.30    1.70   1
  -4 -25   2    3.50    5.80   1
   4  25  -1   44.50    6.00   1
  -4 -25   1   50.70    6.20   1
   4  25   0   13.30    3.10   1
  -4 -25   0   11.50    4.80   1
   4  25   1   47.90    4.00   1
  -4 -25  -1   50.60    6.10   1
   4  25   2   19.30    5.60   1
  -4 -25  -2    8.90    4.90   1
   4  25   3   25.40    7.60   1
  -4 -25  -3   11.50    9.70   1
   4  26  -2    1.90    1.70   1
  -4 -26   2   -0.20    6.00   1
   4  26  -1    4.20    4.00   1
  -4 -26   1   14.20    5.60   1
   4  26   0   15.20    6.40   1
  -4 -26   0   -7.80    4.90   1
   4  26   1    4.60    3.70   1
  -4 -26  -1   18.30    5.70   1
   4  26   2    4.60    4.10   1
  -4 -26  -2    3.10    4.30   1
   4  26   3    9.90    6.80   1
   4  27  -2   -0.80    1.90   1
   4  27  -1   21.90    4.30   1
  -4 -27   1   30.60    4.60   1
   4  27   0    3.70    4.50   1
  -4 -27   0    3.00    5.50   1
   4  27   1   37.90    5.90   1
  -4 -27  -1   31.00    6.70   1
   4  27   2    8.40    6.60   1
  -4 -27  -2   -1.80   11.10   1
   4  28  -2   31.70    5.70   1
  -4 -28   2   51.90    8.50   1
   4  28  -1   10.20    6.20   1
  -4 -28   1  -44.50   17.30   1
   4  28   0   68.30   10.00   1
  -4 -28   0   66.50    7.10   1
   4  28   1   -4.30    4.10   1
  -4 -28  -1    1.60    5.40   1
   4  28   2   54.80    7.40   1
  -4 -28  -2   49.20    9.10   1
  -4 -29   1    1.00    7.10   1
   4  29   0   -0.20    5.90   1
  -4 -29   0    5.70    5.70   1
   4  29   1  -14.40    7.40   1
  -4 -29  -1   11.10   14.50   1
   5 -29   0   33.90    7.40   1
  -5  29   0   30.60    7.40   1
   5 -28  -1   20.80   13.10   1
  -5  28   1    3.90    7.70   1
   5 -28   0    5.30    5.50   1
  -5  28   0    1.30    6.70   1
   5 -28   1   22.50    6.50   1
  -5  28  -1   -8.20   12.00   1
   5 -27  -2   68.70   12.30   1
   5 -27  -1   -6.70    6.10   1
  -5  27   1    4.20    7.10   1
   5 -27   0   86.60    6.40   1
  -5  27   0   92.40    8.10   1
   5 -27   1   -6.30    5.60   1
  -5  27  -1   -4.30   11.00   1
   5 -27   2   73.40   16.60   1
  -5  27  -2   55.10    6.50   1
   5 -26  -2   -2.30    4.90   1
   5 -26  -1   -2.20    6.40   1
  -5  26   1    2.20    6.50   1
   5 -26   0   -5.20    6.50   1
  -5  26   0   10.10    5.90   1
   5 -26   1    3.50    4.60   1
  -5  26  -1   -3.10    6.20   1
   5 -26   2    4.10    8.30   1
  -5  26  -2   -0.40    5.40   1
   5 -25  -3    7.30    9.90   1
   5 -25  -2   27.30   10.50   1
   5 -25  -1   29.10    4.30   1
  -5  25   1   32.30    7.20   1
   5 -25   0    7.40    5.30   1
  -5  25   0    4.40    5.30   1
   5 -25   1   27.60    4.20   1
  -5  25  -1   34.00    6.20   1
   5 -25   2   12.90    4.40   1
  -5  25  -2    4.20    5.60   1
   5 -25   3   25.50   17.60   1
  -5  25  -3    2.90    9.90   1
   5 -24  -3   52.40   10.40   1
   5 -24  -2    0.60    5.70   1
  -5  24   2    1.30    6.00   1
   5 -24  -1   97.20    5.10   1
  -5  24   1   97.40    7.40   1
   5 -24   0    2.00    3.70   1
  -5  24   0   -5.90    5.80   1
   5 -24   1  121.80    8.00   1
  -5  24  -1  107.40    6.90   1
   5 -24   2   -4.30    4.40   1
  -5  24  -2    3.30    3.90   1
   5 -24   3   49.80    7.30   1
  -5  24  -3   51.80   10.50   1
   5 -23  -4    0.60    8.80   1
   5 -23  -3   12.50    8.80   1
   5 -23  -2   15.90    3.90   1
  -5  23   2   13.50    4.10   1
   5 -23  -1   10.90    5.20   1
  -5  23   1    5.60    5.70   1
   5 -23   0   34.70    3.90   1
  -5  23   0   30.80    5.70   1
   5 -23   1   16.50    3.80   1
  -5  23  -1    8.30    4.70   1
   5 -23   2   13.50    5.60   1
  -5  23  -2   15.70    3.90   1
   5 -23   3   -8.20   17.10   1
  -5  23  -3    6.80    4.90   1
  -5  23  -4    1.90    9.00   1
   5 -22  -4   -6.40    8.30   1
   5 -22  -3   24.30    8.20   1
  -5  22   3    7.80   14.60   1
   5 -22  -2   15.40    4.30   1
  -5  22   2    8.70    4.20   1
   5 -22  -1   25.90    4.50   1
  -5  22   1   21.40    3.70   1
   5 -22   0    9.90    4.30   1
  -5  22   0    8.70    4.60   1
   5 -22   1   22.80    3.20   1
  -5  22  -1   19.50    3.40   1
   5 -22   2   11.50    3.80   1
  -5  22  -2    9.60    3.00   1
   5 -22   3   25.50   16.30   1
  -5  22  -3    5.60    4.70   1
   5 -22   4    4.30   13.00   1
  -5  22  -4    0.30    5.40   1
   5 -21  -4   18.10    7.30   1
  -5  21   4   46.60   17.30   1
   5 -21  -3   -4.60    6.40   1
  -5  21   3   15.00   14.00   1
   5 -21  -2   74.30    4.40   1
  -5  21   2   82.90    4.80   1
   5 -21  -1   10.00    4.00   1
  -5  21   1   17.10    5.80   1
   5 -21   0  106.00    4.70   1
  -5  21   0  111.10    6.20   1
   5 -21   1   14.20    4.20   1
  -5  21  -1    6.90    3.20   1
   5 -21   2   79.30    6.50   1
  -5  21  -2   63.40    4.00   1
   5 -21   3   17.00    4.30   1
  -5  21  -3    6.70    4.50   1
  -5  21  -4   14.70    8.10   1
   5 -20  -4    3.40    6.60   1
  -5  20   4   -9.60   16.50   1
   5 -20  -3   -5.40    5.80   1
  -5  20   3   -1.10   13.10   1
   5 -20  -2   11.20    3.80   1
  -5  20   2    5.90    3.70   1
   5 -20  -1    5.90    2.80   1
  -5  20   1    8.70    3.10   1
   5 -20   0   16.10    4.00   1
  -5  20   0   10.20    4.30   1
   5 -20   1    8.00    2.90   1
  -5  20  -1   11.00    3.00   1
   5 -20   2    7.50    3.20   1
  -5  20  -2    4.30    2.80   1
   5 -20   3    9.50    5.50   1
  -5  20  -3   11.30    4.80   1
   5 -20   4   27.10   16.50   1
  -5  20  -4    7.60    7.30   1
   5 -19  -4    0.10    6.00   1
  -5  19   4    1.20   14.00   1
   5 -19  -3    1.30    5.50   1
  -5  19   3   -4.50   12.30   1
   5 -19  -2   16.10    6.00   1
  -5  19   2   -2.60    3.30   1
   5 -19  -1   -5.90    4.80   1
  -5  19   1   -0.70    4.10   1
   5 -19   0    4.90    3.10   1
  -5  19   0    3.10    3.50   1
   5 -19   1  -19.20    8.50   1
  -5  19  -1   -0.40    2.40   1
   5 -19   2   -2.20    2.90   1
  -5  19  -2    1.20    2.50   1
   5 -19   3  -28.40   11.90   1
  -5  19  -3    3.50    4.20   1
   5 -19   4  -23.40   11.50   1
  -5  19  -4   -3.20    4.60   1
  -5  19  -5   -7.90    9.10   1
  -5  18   5   18.60   14.30   1
   5 -18  -4    1.20    6.00   1
  -5  18   4   -3.60   14.00   1
   5 -18  -3    7.40    5.50   1
  -5  18   3    4.30    7.50   1
   5 -18  -2    2.10    2.60   1
  -5  18   2   -4.60    3.30   1
   5 -18  -1    3.30    3.00   1
  -5  18   1    8.30    3.50   1
   5 -18   0    2.90    6.30   1
  -5  18   0   -0.40    2.10   1
   5 -18   1    1.40    8.30   1
  -5  18  -1    3.90    2.50   1
   5 -18   2    7.90   10.20   1
  -5  18  -2    1.80    2.60   1
   5 -18   3   -2.20    4.50   1
  -5  18  -3   12.60    3.90   1
   5 -18   4   -1.70   13.40   1
  -5  18  -4    2.00    4.40   1
  -5  18  -5   -4.50    6.20   1
  -5  17   5  -24.90   14.40   1
   5 -17  -4   13.60    5.70   1
  -5  17   4    4.40   12.90   1
   5 -17  -3    1.60    4.40   1
  -5  17   3  -10.10    7.20   1
   5 -17  -2   46.20    3.80   1
  -5  17   2   52.10    3.70   1
   5 -17  -1   -2.40    2.50   1
  -5  17   1    4.10    2.80   1
   5 -17   0   72.70    4.10   1
  -5  17   0   66.10    2.60   1
   5 -17   1    3.10    2.90   1
  -5  17  -1    2.00    2.20   1
   5 -17   2   55.00    4.60   1
  -5  17  -2   48.10    3.00   1
   5 -17   3    1.00    3.10   1
  -5  17  -3    6.00    3.30   1
   5 -17   4   -3.00   12.70   1
  -5  17  -4   19.80    5.40   1
  -5  17  -5   -1.40    6.00   1
  -5  16   5   23.20   16.70   1
   5 -16  -4   -0.40    5.00   1
  -5  16   4  -19.60   13.20   1
   5 -16  -3  100.40    7.30   1
  -5  16   3   80.80    8.50   1
   5 -16  -2    5.20    3.40   1
  -5  16   2    0.40    3.50   1
   5 -16  -1  176.80    6.50   1
  -5  16   1  187.30    5.80   1
   5 -16   0    4.20    2.40   1
  -5  16   0   -1.70    1.60   1
   5 -16   1  197.90    7.40   1
  -5  16  -1  202.70    5.80   1
   5 -16   2   -5.10    8.80   1
  -5  16  -2    6.30    2.10   1
   5 -16   3   96.90    4.80   1
  -5  16  -3   90.10    5.10   1
  -5  16  -4    2.60    4.10   1
  -5  16  -5   17.00    9.90   1
  -5  15   5   -0.10   16.30   1
   5 -15  -4   25.90    5.30   1
  -5  15   4   -7.20   12.60   1
   5 -15  -3    7.20    4.00   1
  -5  15   3    3.90    6.40   1
   5 -15  -2   39.50    3.10   1
  -5  15   2   42.60    3.80   1
   5 -15  -1    8.10    2.50   1
  -5  15   1    9.40    2.50   1
   5 -15   0   70.00    3.80   1
  -5  15   0   69.60    2.60   1
   5 -15   1    7.40    2.60   1
  -5  15  -1    9.90    2.20   1
   5 -15   2   47.10    3.80   1
  -5  15  -2   44.60    2.60   1
   5 -15   3    4.90    2.70   1
  -5  15  -3    2.60    3.10   1
  -5  15  -4   11.40    3.80   1
  -5  15  -5    6.50    5.30   1
  -5  14   5   13.80   16.20   1
   5 -14  -4    8.10    4.50   1
  -5  14   4   38.90   10.60   1
   5 -14  -3   29.40    4.50   1
  -5  14   3   25.00    6.30   1
   5 -14  -2   25.30    2.80   1
  -5  14   2   28.70    3.30   1
   5 -14  -1   60.60    3.40   1
  -5  14   1   63.50    4.50   1
   5 -14   0   37.50    2.80   1
  -5  14   0   40.50    2.50   1
   5 -14   1   57.70    3.60   1
  -5  14  -1   54.40    2.60   1
   5 -14   2   23.40    3.30   1
  -5  14  -2   23.70    2.20   1
   5 -14   3   37.50    4.00   1
  -5  14  -3   32.00    3.50   1
  -5  14  -4   -3.40    6.30   1
   5 -14   5   -0.80   10.40   1
  -5  14  -5   11.50    5.20   1
  -5  13   5   18.10   12.50   1
   5 -13  -4   -0.80    4.10   1
  -5  13   4    6.60    9.60   1
   5 -13  -3   87.60    5.80   1
  -5  13   3   85.00    6.90   1
   5 -13  -2    1.30    3.20   1
  -5  13   2    1.70    3.00   1
   5 -13  -1  186.50    9.50   1
  -5  13   1  186.90    4.70   1
   5 -13   0   12.20    4.80   1
  -5  13   0    2.30    1.80   1
   5 -13   1  200.60    7.00   1
  -5  13  -1  202.20    5.50   1
   5 -13   2   -1.70    2.00   1
  -5  13  -2    2.80    1.90   1
   5 -13   3   93.40    4.40   1
  -5  13  -3   97.20    4.90   1
  -5  13  -4    6.80    3.60   1
   5 -13   5   18.10   11.90   1
  -5  13  -5   27.20    6.20   1
  -5  12   6    2.00   18.10   1
  -5  12   5   27.10    8.90   1
   5 -12  -4   -1.10    3.90   1
  -5  12   4    4.10    7.30   1
   5 -12  -3   66.10    5.00   1
  -5  12   3   58.30    4.90   1
   5 -12  -2   -2.30    2.20   1
  -5  12   2   -2.10    2.90   1
   5 -12  -1  162.10    8.70   1
  -5  12   1  143.90    3.90   1
   5 -12   0   -3.20    1.80   1
  -5  12   0   -1.00    1.30   1
   5 -12   1  152.90    5.40   1
  -5  12  -1  155.80    3.50   1
   5 -12   2   -0.30    2.40   1
  -5  12  -2   -3.40    1.60   1
   5 -12   3   66.40    3.70   1
  -5  12  -3   63.10    3.70   1
   5 -12   4    0.90    7.60   1
  -5  12  -4    0.00    4.80   1
   5 -12   5   25.20   10.50   1
  -5  12  -5   22.10    8.70   1
   5 -12   6  -26.70   17.30   1
  -5  11   5    1.60   10.20   1
   5 -11  -4  199.10   10.20   1
  -5  11   4  222.80   11.40   1
   5 -11  -3   10.00    3.00   1
  -5  11   3   16.20    4.10   1
   5 -11  -1   31.40    4.00   1
  -5  11   1   30.60    1.90   1
   5 -11   0  902.30   22.80   1
  -5  11   0  936.80   17.20   1
   5 -11   1   32.70    1.90   1
  -5  11  -1   29.80    1.40   1
   5 -11   2  583.60   16.10   1
  -5  11  -2  593.80   13.40   1
   5 -11   3   -4.20    6.90   1
  -5  11  -3   14.70    2.60   1
   5 -11   4  225.00   13.70   1
  -5  11  -4  246.00    9.10   1
  -5  11  -5    7.80    4.70   1
   5 -11   6   40.00   14.30   1
  -5  10   6   19.70   11.10   1
  -5  10   5   68.20    9.60   1
   5 -10  -4    4.10    3.60   1
  -5  10   4   13.50    6.20   1
   5 -10  -3  230.40   10.40   1
  -5  10   3  243.00    6.90   1
   5 -10  -2   32.00    2.50   1
  -5  10   2   38.20    2.70   1
   5 -10  -1  543.20   22.10   1
  -5  10   1  514.60   10.40   1
   5 -10   0   63.50    3.10   1
  -5  10   0   65.40    2.00   1
   5 -10   1  527.70   23.90   1
  -5  10  -1  554.40   12.20   1
   5 -10   2   36.40    2.00   1
  -5  10  -2   37.80    2.00   1
   5 -10   3  233.30    6.40   1
  -5  10  -3  247.40    7.90   1
   5 -10   4   22.40    9.60   1
  -5  10  -4   14.90    3.50   1
   5 -10   5   61.10    9.40   1
  -5  10  -5   83.40    9.20   1
  -5  10  -6  -17.20    9.60   1
  -5   9   6    3.70   12.70   1
  -5   9   5   18.60    9.30   1
   5  -9  -4   -1.90    3.20   1
  -5   9   4    2.90    4.40   1
   5  -9  -3    1.40    2.50   1
  -5   9   3   -0.10    4.20   1
   5  -9  -2   11.40    2.40   1
  -5   9   2   11.70    1.50   1
   5  -9  -1    0.50    2.60   1
  -5   9   1    9.50    1.90   1
   5  -9   0   16.50    1.20   1
  -5   9   0   16.50    1.20   1
   5  -9   1   10.30    1.80   1
  -5   9  -1    5.50    1.40   1
   5  -9   2    9.10    2.40   1
  -5   9  -2    7.50    1.30   1
   5  -9   3    2.70    1.80   1
  -5   9  -3   -0.20    2.30   1
   5  -9   4    0.80    3.30   1
  -5   9  -4    2.30    3.00   1
   5  -9   5   -1.40   11.40   1
  -5   9  -5    6.40    6.50   1
   5  -9   6   -5.60   13.30   1
  -5   8   6   -6.30   16.10   1
  -5   8   5   21.90    7.90   1
   5  -8  -4   -1.30    3.60   1
  -5   8   4    0.50    5.20   1
   5  -8  -3   59.50    4.20   1
  -5   8   3   72.00    5.10   1
   5  -8  -2    3.20    2.00   1
  -5   8   2    6.00    1.20   1
   5  -8  -1  138.50    7.00   1
  -5   8   1  125.10    4.00   1
   5  -8   0   10.20    0.90   1
  -5   8   0    8.60    1.00   1
   5  -8   1  138.10    3.70   1
  -5   8  -1  135.70    4.50   1
   5  -8   2    4.60    1.70   1
  -5   8  -2    6.00    1.30   1
   5  -8   3   62.90    2.70   1
  -5   8  -3   62.70    3.20   1
   5  -8   4    3.30    4.10   1
  -5   8  -4    1.70    3.20   1
   5  -8   5    7.20    6.30   1
  -5   8  -5   24.70    8.20   1
   5  -8   6   -1.90    9.50   1
  -5   7   6   -4.90   11.70   1
  -5   7   5   -3.00    6.00   1
   5  -7  -4   15.70    2.90   1
  -5   7   4   17.90    4.80   1
   5  -7  -3   11.80    2.30   1
  -5   7   3   13.40    3.10   1
   5  -7  -2   21.00    2.90   1
  -5   7   2   18.20    1.40   1
   5  -7  -1   33.70    2.10   1
  -5   7   1   27.10    1.70   1
   5  -7   0   34.50    2.10   1
  -5   7   0   35.10    2.40   1
   5  -7   1   34.50    4.00   1
  -5   7  -1   36.70    1.60   1
   5  -7   2   17.40    1.50   1
  -5   7  -2   16.10    1.30   1
   5  -7   3   10.70    2.30   1
  -5   7  -3   14.40    2.50   1
   5  -7   4    2.30    3.70   1
  -5   7  -4    4.50    2.80   1
   5  -7   5   -0.30    5.20   1
  -5   7  -5    0.80    6.60   1
   5  -7   6   13.20   10.70   1
  -5   6   6    0.10   10.60   1
  -5   6   5   13.30    8.00   1
   5  -6  -4    9.70    2.90   1
  -5   6   4   25.00    4.80   1
   5  -6  -3  125.60    5.80   1
  -5   6   3  147.80    5.10   1
   5  -6  -2   40.40    2.90   1
  -5   6   2   39.50    1.60   1
   5  -6  -1  341.40   13.70   1
  -5   6   1  296.00    9.30   1
   5  -6   0   71.60    4.70   1
  -5   6   0   71.20    2.40   1
   5  -6   1  353.20    9.80   1
  -5   6  -1  346.60    8.00   1
   5  -6   2   30.60    3.40   1
  -5   6  -2   34.00    1.80   1
   5  -6   3  135.80    4.50   1
  -5   6  -3  140.60    5.10   1
   5  -6   4   17.30    3.50   1
  -5   6  -4   18.60    3.30   1
   5  -6   5   27.90   12.50   1
  -5   6  -5   35.60    8.50   1
   5  -6   6   22.20    9.70   1
  -5   5   6  -14.20   11.70   1
  -5   5   5    9.00    7.20   1
   5  -5  -4   12.40    2.80   1
  -5   5   4    8.70    4.10   1
   5  -5  -3    5.70    1.90   1
  -5   5   3    4.40    2.70   1
   5  -5  -2   41.20    2.00   1
  -5   5   2   47.70    1.90   1
   5  -5  -1   17.90    1.50   1
  -5   5   1   17.50    1.60   1
   5  -5   0   74.40    2.90   1
  -5   5   0   64.40    2.30   1
   5  -5   1   20.00    1.40   1
  -5   5  -1   18.80    1.30   1
   5  -5   2   41.00    1.80   1
  -5   5  -2   34.40    1.40   1
   5  -5   3    4.20    2.50   1
  -5   5  -3    5.90    2.20   1
   5  -5   4   10.20    3.20   1
  -5   5  -4    8.30    2.90   1
   5  -5   5    1.60    7.30   1
  -5   5  -5  -11.40    7.40   1
   5  -5   6  -15.80   14.00   1
  -5   4   6    4.10    7.70   1
  -5   4   5    3.40    6.80   1
   5  -4  -4    6.40    2.50   1
  -5   4   4   10.80    4.80   1
   5  -4  -3   24.30    2.10   1
  -5   4   3   38.90    3.10   1
   5  -4  -2   24.90    2.10   1
  -5   4   2   21.20    1.40   1
   5  -4  -1   80.90    2.80   1
  -5   4   1   79.10    2.00   1
   5  -4   0   45.50    3.40   1
  -5   4   0   40.90    1.70   1
   5  -4   1   84.30    2.70   1
  -5   4  -1   85.90    2.50   1
  -5   4  -2   16.80    1.10   1
   5  -4   3   30.20    4.20   1
  -5   4  -3   27.30    2.60   1
   5  -4   4    4.40    3.40   1
  -5   4  -4    5.90    2.90   1
   5  -4   5   12.60    7.20   1
  -5   4  -5   24.00    7.60   1
   5  -4   6   -1.50   13.40   1
  -5   4  -6   16.90   10.10   1
  -5   3   6    8.90    8.50   1
   5  -3  -5   15.60    6.20   1
  -5   3   5   25.90    6.20   1
  -5   3   4   39.30    4.40   1
   5  -3  -3   66.20    3.80   1
  -5   3   3   68.80    3.70   1
   5  -3  -2  130.90    3.90   1
  -5   3   2  153.00    4.10   1
   5  -3  -1  194.70    5.80   1
  -5   3   1  196.80    4.10   1
   5  -3   0  243.00   10.40   1
  -5   3   0  194.70    5.10   1
   5  -3   1  224.60    6.90   1
  -5   3  -1  213.50    6.70   1
   5  -3   2  142.50    4.10   1
  -5   3  -2  131.00    5.80   1
   5  -3   3   61.80    3.60   1
  -5   3  -3   57.50    4.80   1
   5  -3   4   50.20    4.60   1
  -5   3  -4   49.50    3.50   1
  -5   3  -5   18.20    7.70   1
   5  -3   6    1.30   13.70   1
  -5   3  -6   13.40    9.60   1
  -5   2   6  -12.90    9.50   1
   5  -2  -5    4.00    5.90   1
  -5   2   5   -3.30    6.20   1
   5  -2  -4   12.30    5.40   1
  -5   2   4   10.90    7.10   1
   5  -2  -3    3.00    1.70   1
  -5   2   3   -2.90    2.80   1
   5  -2  -2   42.00    1.70   1
  -5   2   2   51.60    2.00   1
   5  -2  -1    7.50    1.00   1
  -5   2   1    6.30    1.00   1
   5  -2   0   76.40    2.80   1
  -5   2   0   70.40    3.10   1
   5  -2   1    6.50    0.90   1
  -5   2  -1    9.60    1.40   1
   5  -2   2   45.50    1.60   1
  -5   2  -2   45.90    2.00   1
   5  -2   3    4.50    2.60   1
  -5   2  -3    2.80    1.90   1
   5  -2   4   17.00    6.90   1
  -5   2  -4   10.40    4.60   1
   5  -2   5    4.70   10.00   1
  -5   2  -5   22.60    8.20   1
   5  -2   6    5.70   13.80   1
  -5   2  -6    0.60    9.10   1
  -5   1   6    2.60   11.00   1
   5  -1  -5   92.90    7.60   1
  -5   1   5   71.20    8.70   1
   5  -1  -4   -7.80    4.90   1
  -5   1   4   -5.30    4.70   1
   5  -1  -3  238.80    6.80   1
  -5   1   3  259.10    6.90   1
   5  -1  -2    1.20    0.70   1
  -5   1   2    3.60    1.10   1
   5  -1  -1  629.10   12.90   1
  -5   1   1  715.30   11.40   1
   5  -1   0    6.70    1.00   1
  -5   1   0    5.30    1.10   1
   5  -1   1  757.20   13.60   1
  -5   1  -1  690.00   18.00   1
   5  -1   2    2.50    1.00   1
  -5   1  -2   -1.00    1.00   1
   5  -1   3  268.90    9.10   1
  -5   1  -3  271.40    8.40   1
  -5   1  -4    5.20    4.80   1
   5  -1   5   66.50   12.20   1
   5  -1   6  -18.50   10.20   1
  -5   1  -6   -4.90    8.90   1
  -5   0   6   23.00   12.20   1
   5   0  -5    5.10    5.80   1
  -5   0   5    4.80    6.70   1
  -5   0   4    0.10    4.80   1
   5   0  -3   -3.40    1.40   1
  -5   0   3   -2.00    2.70   1
   5   0  -2   -1.20    0.60   1
  -5   0   2    0.00    1.20   1
   5   0  -1    4.10    0.70   1
  -5   0   1    2.20    0.80   1
   5   0   0    2.20    0.90   1
  -5   0   0    1.00    1.00   1
   5   0   1    3.80    0.50   1
  -5   0  -1    3.00    0.90   1
   5   0   2   -0.40    0.90   1
  -5   0  -2    0.70    1.00   1
   5   0   3   -0.90    2.30   1
  -5   0  -3    3.10    1.60   1
   5   0   4    0.90    8.50   1
  -5   0  -4   -3.10    4.50   1
   5   0   5   16.70   12.70   1
  -5   0  -5   -4.50    5.30   1
   5   0   6  -21.10   16.80   1
  -5   0  -6    8.30    9.50   1
  -5  -1   6   -5.80    8.80   1
   5   1  -5   93.50    8.00   1
  -5  -1   5   89.80    8.30   1
   5   1  -4    4.40    3.00   1
  -5  -1   4   -9.00    4.60   1
   5   1  -3  249.20    7.10   1
  -5  -1   3  254.10    6.90   1
   5   1  -2    0.90    0.60   1
  -5  -1   2    1.50    2.10   1
   5   1  -1  707.70   17.40   1
  -5  -1   1  677.20   11.10   1
   5   1   0    5.90    0.80   1
  -5  -1   0    5.10    0.90   1
   5   1   1  832.60   14.50   1
  -5  -1  -1  878.80   30.70   1
   5   1   2    2.30    0.90   1
  -5  -1  -2    1.10    0.70   1
   5   1   3  268.90    7.30   1
  -5  -1  -3  249.30    7.40   1
   5   1   4   -4.20    6.00   1
  -5  -1  -4    0.40    2.80   1
   5   1   5   74.50    8.80   1
  -5  -1  -5   84.70    8.70   1
   5   1   6   -7.20   13.70   1
  -5  -1  -6   -4.80    8.70   1
  -5  -2   6   -7.20   13.70   1
   5   2  -5   -3.00    6.30   1
  -5  -2   5    8.40    6.40   1
   5   2  -4   18.10    3.00   1
  -5  -2   4   15.80    4.20   1
   5   2  -3    1.80    1.60   1
  -5  -2   3    0.10    4.80   1
   5   2  -2   44.90    1.30   1
  -5  -2   2   41.00    1.90   1
   5   2  -1    7.40    0.90   1
  -5  -2   1    6.60    0.80   1
   5   2   0   94.70    3.00   1
  -5  -2   0   87.90    2.30   1
   5   2   1    7.40    0.70   1
  -5  -2  -1    7.20    1.10   1
   5   2   2   58.30    1.90   1
  -5  -2  -2   51.30    1.70   1
   5   2   3    3.80    3.00   1
  -5  -2  -3    1.20    1.50   1
   5   2   4   30.00    5.90   1
  -5  -2  -4   14.10    4.60   1
   5   2   5    9.70    7.40   1
  -5  -2  -5    7.70    5.50   1
   5   2   6  -12.40   17.20   1
  -5  -2  -6   11.70    8.70   1
   5   3  -6   14.00    8.20   1
  -5  -3   6   14.00   10.00   1
   5   3  -5   19.40    4.60   1
  -5  -3   5    9.10    5.70   1
   5   3  -4   48.30    3.60   1
  -5  -3   4   37.40    5.80   1
   5   3  -3   63.20    2.60   1
  -5  -3   3   48.90    4.20   1
   5   3  -2  147.50    4.20   1
  -5  -3   2  154.30    4.20   1
   5   3  -1  208.10    5.40   1
  -5  -3   1  188.90    5.10   1
   5   3   0  273.20    7.30   1
  -5  -3   0  257.80    5.60   1
   5   3   1  243.50    6.30   1
  -5  -3  -1  239.70    5.30   1
   5   3   2  202.40    5.20   1
  -5  -3  -2  182.00    4.20   1
   5   3   3   72.30    4.10   1
  -5  -3  -3   64.60    3.60   1
   5   3   4   44.50    6.00   1
  -5  -3  -4   65.90    5.80   1
   5   3   5   47.00   10.00   1
   5   3   6   13.20   10.30   1
  -5  -3  -6   16.90    8.30   1
   5   4  -6  -15.30   10.30   1
  -5  -4   6  -17.60   13.50   1
   5   4  -5   10.50    4.50   1
  -5  -4   5   11.70    6.90   1
   5   4  -4    2.70    2.80   1
  -5  -4   4    0.30    4.30   1
   5   4  -3   28.00    2.20   1
  -5  -4   3   36.20    2.30   1
   5   4  -2   23.80    1.40   1
  -5  -4   2   21.20    1.60   1
   5   4  -1   79.70    2.40   1
  -5  -4   1   81.70    2.60   1
   5   4   0   47.70    1.20   1
  -5  -4   0   47.40    1.40   1
   5   4   1   95.10    3.10   1
  -5  -4  -1  107.40    2.70   1
   5   4   2   31.50    1.30   1
  -5  -4  -2   27.90    1.00   1
   5   4   3   32.60    3.10   1
  -5  -4  -3   28.50    2.90   1
   5   4   4    1.20    3.90   1
  -5  -4  -4   -3.60    4.50   1
   5   4   5   17.00   12.80   1
  -5  -4  -5   13.30    5.40   1
   5   4   6   11.40   11.80   1
  -5  -4  -6    0.20    8.80   1
   5   5  -6    8.50    9.80   1
   5   5  -5   -0.90    4.60   1
  -5  -5   5  -11.30    6.00   1
   5   5  -4   22.20    3.20   1
  -5  -5   4    0.40    5.80   1
   5   5  -3    9.40    2.00   1
  -5  -5   3    8.50    2.00   1
   5   5  -2   60.50    2.30   1
  -5  -5   2   56.60    3.00   1
   5   5  -1   18.90    0.90   1
  -5  -5   1   16.70    1.00   1
   5   5   0   77.70    1.80   1
  -5  -5   0   76.40    2.00   1
   5   5   1   22.80    1.20   1
  -5  -5  -1   23.10    1.00   1
   5   5   2   62.60    1.80   1
  -5  -5  -2   66.40    2.40   1
   5   5   3    1.20    3.20   1
  -5  -5  -3   12.30    2.40   1
   5   5   4   12.40    4.70   1
  -5  -5  -4   16.50    4.50   1
   5   5   5   -2.70    8.50   1
   5   5   6   13.60   10.60   1
  -5  -5  -6   15.80    9.90   1
   5   6  -6   -2.60    8.30   1
  -5  -6   6    7.90   15.90   1
   5   6  -5   50.50    5.00   1
  -5  -6   5   36.90    6.20   1
   5   6  -4    9.90    3.20   1
  -5  -6   4    7.80    5.60   1
   5   6  -3  157.40    5.00   1
  -5  -6   3  163.80    4.50   1
   5   6  -2   44.20    1.60   1
  -5  -6   2   39.70    2.00   1
   5   6  -1  360.40    7.30   1
  -5  -6   1  367.00   12.50   1
   5   6   0   79.20    2.00   1
  -5  -6   0   79.80    2.10   1
   5   6   1  399.30   13.70   1
  -5  -6  -1  440.40    8.80   1
   5   6   2   57.60    1.90   1
  -5  -6  -2   60.30    2.40   1
   5   6   3  188.10    6.20   1
  -5  -6  -3  197.10    8.20   1
   5   6   4   13.70    4.30   1
  -5  -6  -4   12.90    4.50   1
   5   6   5   51.00   14.50   1
   5   6   6   -5.70   11.70   1
  -5  -6  -6    6.90    8.60   1
   5   7  -6    3.10    9.10   1
  -5  -7   6  -12.60   15.10   1
   5   7  -5   -1.40    4.50   1
  -5  -7   5   -2.50    7.80   1
   5   7  -4   62.80    4.50   1
  -5  -7   4   51.10    7.10   1
   5   7  -3   14.10    1.50   1
  -5  -7   3   11.00    2.10   1
   5   7  -2  187.70    7.30   1
  -5  -7   2  206.10    6.80   1
   5   7  -1   38.50    1.40   1
  -5  -7   1   28.50    1.50   1
   5   7   0   39.40    1.40   1
  -5  -7   0   41.50    1.80   1
   5   7   1   43.50    1.50   1
  -5  -7  -1   44.70    1.40   1
   5   7   2   23.00    1.50   1
  -5  -7  -2   22.50    1.30   1
   5   7   3    4.50    3.40   1
  -5  -7  -3   21.20    3.10   1
   5   7   4   20.10    7.00   1
  -5  -7  -4    2.00    4.00   1
   5   7   5  -12.60   10.10   1
  -5  -7  -5   -4.10    4.80   1
   5   7   6    2.70   12.10   1
  -5  -7  -6   -9.60    9.20   1
   5   8  -6   17.90    7.10   1
  -5  -8   6  -21.00   15.90   1
   5   8  -5   25.40    6.40   1
   5   8  -4    0.10    2.70   1
  -5  -8   4   11.80    8.20   1
   5   8  -3   71.60    2.60   1
  -5  -8   3   83.00    3.50   1
   5   8  -2    2.70    1.10   1
  -5  -8   2    5.40    1.20   1
   5   8  -1  142.70    3.50   1
  -5  -8   1  141.70    5.50   1
   5   8   0    9.10    0.90   1
  -5  -8   0   10.40    0.90   1
   5   8   1  160.50    3.70   1
  -5  -8  -1  165.90    3.70   1
   5   8   2    7.70    1.20   1
  -5  -8  -2    4.70    1.00   1
   5   8   3  103.10    6.00   1
  -5  -8  -3   95.00    5.80   1
   5   8   4    3.80    4.20   1
  -5  -8  -4    3.20    4.20   1
   5   8   5   24.60    9.50   1
   5   8   6    0.30   20.70   1
  -5  -8  -6    2.30    8.60   1
   5   9  -6   -6.80    7.80   1
  -5  -9   6   -5.20   15.80   1
   5   9  -5   16.10    5.50   1
   5   9  -4   -0.40    3.00   1
  -5  -9   4   -5.20    8.30   1
   5   9  -3    4.10    1.60   1
  -5  -9   3    5.90    1.90   1
   5   9  -2    9.20    1.20   1
  -5  -9   2    9.80    1.50   1
   5   9  -1    8.30    1.40   1
  -5  -9   1    4.80    1.50   1
   5   9   0   20.20    1.30   1
  -5  -9   0   18.70    1.50   1
   5   9   1    7.50    1.20   1
  -5  -9  -1    6.80    0.90   1
   5   9   2   13.70    1.40   1
  -5  -9  -2   10.20    1.60   1
   5   9   3    8.90    3.70   1
  -5  -9  -3    0.90    3.20   1
   5   9   4    0.90    5.10   1
  -5  -9  -4    3.90    4.50   1
   5   9   5  -22.80   12.30   1
   5   9   6    9.60   16.90   1
  -5  -9  -6   11.20    8.80   1
   5  10  -6    1.10    7.30   1
  -5 -10   6    4.40   21.30   1
   5  10  -5   99.90    6.90   1
  -5 -10   5   95.10   11.50   1
   5  10  -4   17.00    3.00   1
   5  10  -3  287.50    7.00   1
  -5 -10   3  296.60    7.80   1
   5  10  -2   44.70    1.90   1
  -5 -10   2   39.40    2.10   1
   5  10  -1  603.00   10.80   1
  -5 -10   1  577.80   19.50   1
   5  10   0   68.50    1.90   1
  -5 -10   0   69.10    2.60   1
   5  10   1  651.70   11.60   1
  -5 -10  -1  646.70   16.00   1
   5  10   2   58.80    2.30   1
  -5 -10  -2   50.90    2.60   1
   5  10   3  357.00   12.20   1
  -5 -10  -3  338.90   13.40   1
   5  10   4   21.10    5.90   1
  -5 -10  -4   20.20    5.30   1
   5  10   5   68.20   16.60   1
  -5 -10  -5   93.00    8.10   1
  -5 -10  -6   -2.40    9.40   1
   5  11  -6  102.70    9.70   1
  -5 -11   6   59.50   19.40   1
   5  11  -5    2.90    5.20   1
  -5 -11   5   -0.70    9.30   1
   5  11  -4  269.00    8.90   1
  -5 -11   4  268.90   10.80   1
   5  11  -3   14.40    1.80   1
  -5 -11   3   18.40    2.60   1
   5  11  -2  668.90   13.70   1
  -5 -11   2  674.70   17.70   1
   5  11  -1   30.30    1.40   1
  -5 -11   1   31.20    2.20   1
   5  11   0 1015.70   17.50   1
  -5 -11   0  996.40   24.60   1
   5  11   1   35.60    1.70   1
  -5 -11  -1   34.90    2.20   1
   5  11   2  841.90   17.80   1
  -5 -11  -2  810.40   20.10   1
   5  11   3   21.50    3.50   1
  -5 -11  -3   26.80    4.30   1
   5  11   4  342.00   17.40   1
  -5 -11  -4  325.70   16.10   1
   5  11   5    8.20   13.30   1
  -5 -11  -6   66.70   11.40   1
   5  12  -6   -1.50    7.00   1
   5  12  -5   23.20    7.30   1
  -5 -12   5   35.80    8.50   1
   5  12  -4   -4.50    3.10   1
  -5 -12   4  -11.50    6.50   1
   5  12  -3   70.70    3.60   1
  -5 -12   3   78.00    4.20   1
   5  12  -2   -1.40    1.30   1
  -5 -12   2   -3.30    1.80   1
   5  12  -1  171.90    3.60   1
  -5 -12   1  161.00    6.70   1
   5  12   0    0.30    1.10   1
  -5 -12   0    0.00    1.30   1
   5  12   1  182.10    4.00   1
  -5 -12  -1  180.90    5.50   1
   5  12   2   -0.50    1.60   1
  -5 -12  -2   -1.20    1.70   1
   5  12   3   79.20    4.60   1
  -5 -12  -3  100.30    6.10   1
   5  12   4    4.40    7.10   1
  -5 -12  -4   -2.30    5.10   1
   5  12   5  -11.20   14.50   1
  -5 -12  -5   17.30    6.20   1
  -5 -12  -6  -21.80    9.40   1
   5  13  -5   49.90    6.10   1
  -5 -13   5   42.90    9.50   1
   5  13  -4    0.80    3.30   1
  -5 -13   4    6.60    7.80   1
   5  13  -3  103.10    3.20   1
  -5 -13   3  120.20    5.00   1
   5  13  -2    1.30    1.50   1
  -5 -13   2    6.50    2.10   1
   5  13  -1  217.80    4.60   1
  -5 -13   1  200.00    8.10   1
   5  13   0    2.30    1.20   1
  -5 -13   0    0.80    1.80   1
   5  13   1  235.50    6.00   1
  -5 -13  -1  240.00    7.10   1
   5  13   2    1.80    2.00   1
  -5 -13  -2    4.30    2.00   1
   5  13   3  116.60    6.00   1
  -5 -13  -3  105.50    6.80   1
   5  13   4    5.80    7.60   1
  -5 -13  -4   -4.10    4.90   1
   5  13   5   41.70    9.40   1
  -5 -13  -5   26.90    7.50   1
   5  14  -5   20.50    5.80   1
  -5 -14   5    4.00   13.40   1
   5  14  -4   12.50    3.40   1
  -5 -14   4    7.20    6.30   1
   5  14  -3   34.50    2.60   1
  -5 -14   3   43.70    3.50   1
   5  14  -2   28.20    1.90   1
  -5 -14   2   22.70    2.30   1
   5  14  -1   57.20    2.10   1
  -5 -14   1   58.50    3.30   1
   5  14   0   47.20    2.00   1
  -5 -14   0   43.40    2.70   1
   5  14   1   63.30    2.60   1
  -5 -14  -1   66.50    3.30   1
   5  14   2   28.30    2.40   1
  -5 -14  -2   32.80    2.80   1
   5  14   3   40.40    4.50   1
  -5 -14  -3   29.40    5.00   1
   5  14   4   21.20    7.50   1
  -5 -14  -4   10.50    5.50   1
  -5 -14  -5   18.40    7.50   1
   5  15  -5   -4.10    7.80   1
   5  15  -4   24.20    4.00   1
  -5 -15   4   12.50    7.80   1
   5  15  -3    2.80    2.30   1
  -5 -15   3    2.90    3.60   1
   5  15  -2   45.20    2.30   1
  -5 -15   2   53.70    3.40   1
   5  15  -1   11.20    1.70   1
  -5 -15   1   11.40    2.40   1
   5  15   0   76.30    2.40   1
  -5 -15   0   75.40    3.60   1
   5  15   1    9.90    1.70   1
  -5 -15  -1   12.60    2.40   1
   5  15   2   55.10    3.00   1
  -5 -15  -2   58.00    3.50   1
   5  15   3    1.10    4.30   1
  -5 -15  -3    5.10    4.50   1
   5  15   4   21.70    6.60   1
  -5 -15  -4   20.50    6.20   1
   5  15   5   -4.70    8.50   1
  -5 -15  -5   -5.00    7.60   1
   5  16  -5   38.40    6.80   1
   5  16  -4    0.10    3.90   1
  -5 -16   4   -1.90    7.20   1
   5  16  -3  102.90    4.20   1
  -5 -16   3  116.30    5.40   1
   5  16  -2   -0.80    1.80   1
  -5 -16   2   -0.70    2.50   1
   5  16  -1  207.10    4.70   1
  -5 -16   1  192.40    7.10   1
   5  16   0    1.40    1.90   1
  -5 -16   0   -1.70    2.00   1
   5  16   1  216.90    5.20   1
  -5 -16  -1  218.60    7.00   1
   5  16   2   -0.50    2.40   1
  -5 -16  -2   -1.40    4.30   1
   5  16   3  143.50    7.60   1
  -5 -16  -3  119.60    8.10   1
   5  16   4    5.10    6.90   1
  -5 -16  -4   -2.70    6.20   1
   5  16   5   22.60   16.90   1
  -5 -16  -5   38.90    8.60   1
   5  17  -5   12.70    6.80   1
  -5 -17   5  -10.90   16.30   1
   5  17  -4   24.00    6.80   1
  -5 -17   4   35.50   12.50   1
   5  17  -3    2.90    3.30   1
  -5 -17   3   -1.10    3.40   1
   5  17  -2   55.00    2.70   1
  -5 -17   2   52.60    3.90   1
   5  17  -1    1.10    1.90   1
  -5 -17   1   -1.00    2.60   1
   5  17   0   77.10    2.90   1
  -5 -17   0   84.60    4.20   1
   5  17   1    3.10    2.00   1
  -5 -17  -1   -4.20    2.50   1
   5  17   2   68.20    3.80   1
  -5 -17  -2   72.20    4.10   1
   5  17   3    6.80    4.60   1
  -5 -17  -3    1.40    5.00   1
   5  17   4   19.10    8.60   1
  -5 -17  -4   17.60    6.00   1
   5  17   5    9.50   10.40   1
  -5 -17  -5  -17.00    8.20   1
   5  18  -5    1.40    6.50   1
  -5 -18   5    9.10   15.80   1
   5  18  -4    2.70    4.60   1
  -5 -18   4    0.80   11.30   1
   5  18  -3    3.30    3.50   1
  -5 -18   3   -7.40    4.00   1
   5  18  -2    1.50    1.90   1
  -5 -18   2    4.00    2.90   1
   5  18  -1    0.30    2.00   1
  -5 -18   1    3.60    2.70   1
   5  18   0    3.40    2.00   1
  -5 -18   0    0.00    2.80   1
   5  18   1    0.20    2.10   1
  -5 -18  -1   18.60    5.50   1
   5  18   2   -0.30    2.40   1
  -5 -18  -2   11.10    3.20   1
   5  18   3    1.30    4.80   1
  -5 -18  -3    3.80    5.80   1
   5  18   4   17.50    8.60   1
  -5 -18  -4    7.30    7.20   1
   5  18   5   -3.20   11.80   1
  -5 -18  -5    9.00    9.30   1
  -5 -19   5   13.10   14.60   1
   5  19  -4   -9.80    4.80   1
  -5 -19   4  -14.60   12.50   1
   5  19  -3    1.90    2.60   1
  -5 -19   3    0.20    4.30   1
   5  19  -2   -1.60    2.50   1
  -5 -19   2    4.80    3.70   1
   5  19  -1   -3.30    2.00   1
  -5 -19   1    3.00    2.70   1
   5  19   0    0.10    2.10   1
  -5 -19   0    3.10    2.60   1
   5  19   1   -0.70    2.20   1
  -5 -19  -1    5.50    5.90   1
   5  19   2   -2.80    2.70   1
  -5 -19  -2    2.20    2.70   1
   5  19   3   -4.70    4.80   1
  -5 -19  -3    6.30    6.10   1
   5  19   4   17.20    8.30   1
  -5 -19  -4    0.60    7.80   1
   5  20  -4   -4.80    5.60   1
  -5 -20   4    5.70   12.60   1
   5  20  -3    0.20    2.90   1
  -5 -20   3    4.40    5.10   1
   5  20  -2   17.40    3.10   1
  -5 -20   2   14.30    4.20   1
   5  20  -1    8.40    2.10   1
  -5 -20   1    7.40    3.50   1
   5  20   0   12.20    2.30   1
  -5 -20   0   17.50    3.70   1
   5  20   1    5.30    2.90   1
  -5 -20  -1   10.60    3.50   1
   5  20   2   18.30    3.30   1
  -5 -20  -2   13.00    3.90   1
   5  20   3   -2.50    6.00   1
  -5 -20  -3   10.20    6.70   1
   5  20   4   -2.00    7.40   1
  -5 -20  -4    9.90    8.50   1
   5  21  -4   23.70    5.60   1
  -5 -21   4   33.30   18.10   1
   5  21  -3    4.60    2.80   1
  -5 -21   3   -5.10   12.60   1
   5  21  -2   86.70    4.30   1
  -5 -21   2   93.70    6.10   1
   5  21  -1   13.70    2.10   1
  -5 -21   1    8.60    3.50   1
   5  21   0  120.50    4.10   1
  -5 -21   0  118.00    5.90   1
   5  21   1   14.90    4.20   1
  -5 -21  -1   11.40    3.40   1
   5  21   2   89.30    4.50   1
  -5 -21  -2   98.70    5.90   1
   5  21   3    9.80    5.80   1
  -5 -21  -3    0.50    7.20   1
   5  21   4   29.40   10.70   1
  -5 -21  -4   43.10    9.10   1
   5  22  -4    5.90    5.80   1
  -5 -22   4   14.80   14.80   1
   5  22  -3    3.90    1.80   1
  -5 -22   3   13.40    5.80   1
   5  22  -2   12.10    3.10   1
  -5 -22   2    1.90    4.90   1
   5  22  -1   23.00    2.80   1
  -5 -22   1   23.00    4.70   1
   5  22   0   16.30    2.60   1
  -5 -22   0   19.80    4.40   1
   5  22   1   24.00    3.40   1
  -5 -22  -1   30.40    4.80   1
   5  22   2   14.10    5.10   1
  -5 -22  -2   11.90    4.10   1
   5  22   3   21.90    6.20   1
  -5 -22  -3    1.20    7.30   1
   5  22   4   -2.20    8.10   1
  -5 -22  -4    9.00    8.60   1
   5  23  -3    2.10    1.70   1
  -5 -23   3   20.90   13.30   1
   5  23  -2   18.00    3.40   1
  -5 -23   2   20.80    5.30   1
   5  23  -1   12.40    5.10   1
  -5 -23   1    4.70    3.90   1
   5  23   0   24.40    3.90   1
  -5 -23   0   27.20    4.50   1
   5  23   1   12.10    3.30   1
  -5 -23  -1   13.80    4.50   1
   5  23   2   34.80    6.20   1
  -5 -23  -2   21.80    5.20   1
   5  23   3    5.70    6.10   1
  -5 -23  -3   15.00    8.50   1
   5  24  -3   54.20    6.70   1
   5  24  -2    0.00    1.50   1
  -5 -24   2   -0.40    5.70   1
   5  24  -1  114.90    5.30   1
  -5 -24   1  118.10    7.70   1
   5  24   0    1.10    2.80   1
  -5 -24   0    8.70   10.40   1
   5  24   1  109.70    6.50   1
  -5 -24  -1  129.50    6.90   1
   5  24   2   -1.60    3.80   1
  -5 -24  -2   -2.40    4.20   1
   5  24   3   67.70    8.20   1
  -5 -24  -3   64.90   10.80   1
   5  25  -3    1.70    1.70   1
   5  25  -2    0.60    1.30   1
  -5 -25   2    7.50    6.20   1
   5  25  -1   27.60    5.40   1
  -5 -25   1   28.80    6.30   1
   5  25   0    7.10    3.20   1
  -5 -25   0   10.40    5.60   1
   5  25   1   25.10    3.90   1
  -5 -25  -1   29.60    6.30   1
   5  25   2    0.20    4.50   1
  -5 -25  -2    7.10    7.80   1
   5  25   3    1.40   11.50   1
  -5 -25  -3    3.20    9.40   1
   5  26  -3   -0.20    1.80   1
   5  26  -2   -0.90    1.70   1
  -5 -26   2   -2.90    6.40   1
   5  26  -1   -7.10    5.70   1
  -5 -26   1   11.40    5.80   1
   5  26   0    4.10    5.10   1
  -5 -26   0   -2.00    5.10   1
   5  26   1   -2.60    3.90   1
  -5 -26  -1    0.20    6.00   1
   5  26   2    2.20    4.00   1
  -5 -26  -2    2.40    4.30   1
   5  26   3  -29.70   12.90   1
   5  27  -2   81.40    7.90   1
   5  27  -1   -2.60    4.50   1
  -5 -27   1   -5.00    5.70   1
   5  27   0   86.20    6.20   1
  -5 -27   0   98.70    8.50   1
   5  27   1   -1.20    5.00   1
  -5 -27  -1    5.90    5.60   1
   5  27   2   76.30    6.00   1
  -5 -27  -2   55.00   10.80   1
   5  28  -1    2.40    6.90   1
   5  28   0   -2.10    4.90   1
  -5 -28   0  -18.30   15.00   1
   5  28   1   11.60    4.70   1
  -5 -28  -1    8.30    5.90   1
   5  29   0   14.20    7.50   1
  -5 -29   0   24.80   16.70   1
  -6  29   0    0.20   14.00   1
   6 -28  -1    1.20   13.30   1
  -6  28   1   -0.50    8.50   1
   6 -28   0   17.00   14.50   1
  -6  28   0    7.60    6.30   1
   6 -28   1    1.70    6.00   1
  -6  28  -1   -7.10    6.00   1
   6 -27  -2   -3.70    5.40   1
   6 -27  -1    4.10    5.70   1
  -6  27   1   18.40    7.30   1
   6 -27   0   13.10    7.40   1
  -6  27   0    1.50    5.70   1
   6 -27   1    2.10    5.80   1
  -6  27  -1    3.80    5.50   1
   6 -27   2   42.20   18.80   1
  -6  27  -2  -10.20   10.60   1
   6 -26  -2   -7.40    7.00   1
   6 -26  -1   11.30    5.30   1
  -6  26   1    7.20    6.90   1
   6 -26   0   -0.30    5.00   1
  -6  26   0   13.70   12.30   1
   6 -26   1   27.40   15.90   1
  -6  26  -1    8.70    5.40   1
   6 -26   2    4.70    5.80   1
  -6  26  -2   -5.20    5.00   1
   6 -25  -3   -0.40   10.10   1
   6 -25  -2   10.40    8.30   1
  -6  25   2    7.60   15.60   1
   6 -25  -1   13.50    5.60   1
  -6  25   1    2.90    7.60   1
   6 -25   0   -2.30    3.70   1
  -6  25   0   -1.70    6.30   1
   6 -25   1   18.50    5.90   1
  -6  25  -1   27.70    5.20   1
   6 -25   2    9.70    6.20   1
  -6  25  -2    4.30    5.00   1
   6 -25   3   35.20   16.90   1
  -6  25  -3   11.20    6.10   1
   6 -24  -3    8.00    9.40   1
   6 -24  -2   -3.10    4.20   1
  -6  24   2  -19.20   14.40   1
   6 -24  -1    4.40    4.90   1
  -6  24   1   -7.80    5.90   1
   6 -24   0    1.20    5.40   1
  -6  24   0    9.60    5.00   1
   6 -24   1    4.10    3.90   1
  -6  24  -1    4.70    4.70   1
   6 -24   2    3.90    6.60   1
  -6  24  -2    0.00    3.40   1
   6 -24   3   30.90   18.00   1
  -6  24  -3    8.00    9.50   1
   6 -23  -4   -6.30    9.20   1
   6 -23  -3   69.30    8.90   1
   6 -23  -2   -5.20    5.30   1
  -6  23   2    9.40   14.50   1
   6 -23  -1  129.50    5.70   1
  -6  23   1  145.80    9.00   1
   6 -23   0    2.70    3.50   1
  -6  23   0    4.80    4.70   1
   6 -23   1  152.70    8.50   1
  -6  23  -1  148.60    7.60   1
   6 -23   2   15.00    5.20   1
  -6  23  -2   -0.90    3.10   1
   6 -23   3   82.80   18.40   1
  -6  23  -3   75.00    7.30   1
   6 -22  -4   27.90    9.50   1
   6 -22  -3   -4.40    7.70   1
   6 -22  -2   40.90    7.20   1
  -6  22   2   56.20   14.50   1
   6 -22  -1    1.10    4.90   1
  -6  22   1   -1.60    5.00   1
   6 -22   0   62.10    4.30   1
  -6  22   0   69.50    6.00   1
   6 -22   1   -2.40    3.10   1
  -6  22  -1    1.50    3.40   1
   6 -22   2   58.00    6.50   1
  -6  22  -2   39.90    3.70   1
   6 -22   3   11.20    6.20   1
  -6  22  -3  -10.70    5.50   1
   6 -22   4   23.70   10.60   1
  -6  22  -4   18.00    8.90   1
   6 -21  -4   -0.50    7.30   1
   6 -21  -3    9.80    7.00   1
   6 -21  -2   11.90    3.30   1
  -6  21   2   -0.90    8.60   1
   6 -21  -1   14.00    3.90   1
  -6  21   1   10.30    3.40   1
  -6  21   0    9.60    4.30   1
   6 -21   1    5.60    3.80   1
  -6  21  -1   10.10    3.00   1
   6 -21   2   11.70    5.20   1
  -6  21  -2   10.00    3.20   1
   6 -21   3    5.90   15.00   1
  -6  21  -3   -1.50    4.50   1
   6 -21   4   -4.80   16.10   1
  -6  21  -4   -5.00    8.40   1
   6 -20  -4   43.60    8.00   1
   6 -20  -3    1.20    6.10   1
  -6  20   3    9.30    9.20   1
   6 -20  -2  126.90    6.90   1
  -6  20   2  143.60   11.50   1
   6 -20  -1   12.40    3.80   1
  -6  20   1    6.20    2.90   1
   6 -20   0  154.50    6.70   1
  -6  20   0  159.30    7.40   1
   6 -20   1    3.20    3.50   1
  -6  20  -1    1.10    2.60   1
   6 -20   2  138.70    5.60   1
  -6  20  -2  127.20    5.10   1
   6 -20   3   11.10   11.20   1
  -6  20  -3    9.00    4.20   1
   6 -20   4   45.00   16.30   1
  -6  20  -4   56.80    6.30   1
   6 -19  -4    7.60    6.60   1
  -6  19   4   24.50   14.10   1
   6 -19  -3   -2.30    5.70   1
  -6  19   3   -4.80    8.20   1
   6 -19  -2   36.30    4.30   1
  -6  19   2   37.80    7.70   1
   6 -19  -1  -10.30    6.30   1
  -6  19   1    5.30    3.20   1
   6 -19   0   57.20    4.40   1
  -6  19   0   54.50    4.60   1
   6 -19   1   -3.20    3.50   1
  -6  19  -1    4.00    2.60   1
   6 -19   2   38.00    3.50   1
  -6  19  -2   37.70    3.20   1
   6 -19   3    6.20    5.20   1
  -6  19  -3    8.90    4.20   1
   6 -19   4  -17.30   14.60   1
  -6  19  -4   24.30    5.10   1
   6 -18  -4   51.50    7.00   1
  -6  18   4   52.30   15.10   1
   6 -18  -3    7.60    5.20   1
  -6  18   3    3.80    8.30   1
   6 -18  -2   98.50    8.10   1
  -6  18   2  104.70    8.80   1
   6 -18  -1   20.20    3.40   1
  -6  18   1   14.20    3.00   1
   6 -18   0  125.80    5.60   1
  -6  18   0  136.50    6.50   1
   6 -18   1   22.30    8.70   1
  -6  18  -1   22.50    2.80   1
   6 -18   2   96.80    5.60   1
  -6  18  -2   83.80    4.10   1
   6 -18   3   10.50    3.70   1
  -6  18  -3    7.00    4.10   1
   6 -18   4   15.40   11.40   1
  -6  18  -4   37.40    5.70   1
  -6  18  -5   16.20   10.80   1
  -6  17   5   39.80   17.80   1
   6 -17  -4    0.40    5.60   1
  -6  17   4  -12.70   12.90   1
   6 -17  -3  186.00   10.40   1
  -6  17   3  245.30   18.70   1
   6 -17  -2   -6.90    4.00   1
  -6  17   2    1.30    6.40   1
   6 -17  -1  407.40   18.90   1
  -6  17   1  401.70   12.10   1
   6 -17   0   10.60    6.50   1
  -6  17   0    4.50    2.10   1
   6 -17   1  459.30   21.90   1
  -6  17  -1  414.80   10.50   1
   6 -17   2   -2.60    3.40   1
  -6  17  -2   -3.80    2.40   1
   6 -17   3  209.30    9.50   1
  -6  17  -3  206.50    8.40   1
  -6  17  -4    1.00    4.20   1
  -6  17  -5   66.30    7.20   1
  -6  16   5  -12.70   12.90   1
   6 -16  -4   15.50    6.10   1
  -6  16   4   15.60   12.70   1
   6 -16  -3   -7.40    4.40   1
  -6  16   3   -7.40    6.70   1
   6 -16  -2   44.20    3.40   1
  -6  16   2   46.60    6.70   1
   6 -16  -1   -0.30    3.90   1
  -6  16   1    2.00    3.00   1
   6 -16   0   62.90    7.10   1
  -6  16   0   65.20    2.70   1
   6 -16   1   -6.20    7.10   1
  -6  16  -1   -2.30    2.10   1
   6 -16   2   53.80   10.00   1
  -6  16  -2   45.00    2.80   1
   6 -16   3   -1.90    4.10   1
  -6  16  -3   -7.90    3.70   1
  -6  16  -4   25.80    4.90   1
  -6  16  -5  -17.70    8.00   1
  -6  15   5   22.10   13.80   1
   6 -15  -4   15.70    5.10   1
  -6  15   4   16.30   11.90   1
   6 -15  -3   20.80    4.70   1
  -6  15   3   12.90    6.70   1
   6 -15  -2   38.20    4.80   1
  -6  15   2   30.40    5.90   1
   6 -15  -1   46.30    5.80   1
  -6  15   1   63.90    4.50   1
   6 -15   0   46.00    3.30   1
  -6  15   0   50.60    2.30   1
   6 -15   1   54.90    3.80   1
  -6  15  -1   58.00    2.90   1
   6 -15   2   53.30    9.60   1
  -6  15  -2   30.90    2.50   1
   6 -15   3   31.60    3.50   1
  -6  15  -3   30.90    3.60   1
  -6  15  -4   16.80    6.80   1
  -6  15  -5    7.70    5.30   1
  -6  14   5    0.30   11.80   1
   6 -14  -4   35.20    5.20   1
  -6  14   4   55.50   11.90   1
   6 -14  -3   14.10    4.10   1
  -6  14   3   10.10    6.70   1
   6 -14  -2   99.50    4.40   1
  -6  14   2  106.10    6.90   1
   6 -14  -1   24.70    2.70   1
  -6  14   1   18.70    2.60   1
   6 -14   0  163.00    5.80   1
  -6  14   0  173.10    5.30   1
   6 -14   1   19.90    2.90   1
  -6  14  -1   28.60    2.40   1
   6 -14   2  126.10   11.30   1
  -6  14  -2   92.90    3.50   1
   6 -14   3   16.60    3.40   1
  -6  14  -3   13.60    3.50   1
  -6  14  -4   45.10    4.70   1
  -6  14  -5    0.10    5.80   1
  -6  13   5  -11.20   15.00   1
   6 -13  -4   -7.40    4.00   1
  -6  13   4   -5.90    8.90   1
   6 -13  -3    0.50    3.30   1
  -6  13   3   -2.30    6.00   1
   6 -13  -2    1.40    3.30   1
  -6  13   2   -6.60    5.20   1
   6 -13  -1   -0.70    2.10   1
  -6  13   1    4.10    1.70   1
   6 -13   0   -5.70    4.50   1
  -6  13   0   -1.30    1.40   1
   6 -13   1    4.00    2.50   1
  -6  13  -1   -1.10    2.00   1
   6 -13   2   -0.60    2.10   1
  -6  13  -2    1.10    1.80   1
   6 -13   3    6.00    4.00   1
  -6  13  -3    3.20    3.30   1
  -6  13  -4    2.20    3.10   1
   6 -13   5    6.10    9.40   1
  -6  13  -5   12.10    5.20   1
  -6  12   5    3.90   14.40   1
   6 -12  -4   10.20    4.00   1
  -6  12   4   31.50   10.50   1
   6 -12  -3    1.00    3.60   1
  -6  12   3    0.60    4.00   1
   6 -12  -2   29.50    2.80   1
  -6  12   2   34.70    5.10   1
   6 -12  -1    8.50    3.80   1
  -6  12   1   -1.40    1.70   1
   6 -12   0   48.50    5.70   1
  -6  12   0   41.50    1.90   1
   6 -12   1    3.20    1.80   1
  -6  12  -1   -5.00    1.80   1
   6 -12   2   31.10    2.40   1
  -6  12  -2   28.70    2.10   1
   6 -12   3   -5.70    3.10   1
  -6  12  -3   -2.30    2.70   1
   6 -12   4    7.30    7.90   1
  -6  12  -4   11.80    5.30   1
   6 -12   5  -14.40   11.30   1
  -6  12  -5    9.90    7.00   1
  -6  11   6    0.00   13.00   1
  -6  11   5   17.30    8.80   1
   6 -11  -4    0.60    4.10   1
  -6  11   4    4.20    5.00   1
   6 -11  -3   19.60    3.20   1
  -6  11   3   27.90    3.40   1
   6 -11  -2    2.60    2.00   1
  -6  11   2   -1.90    4.50   1
   6 -11  -1   39.70    2.70   1
  -6  11   1   42.60    2.50   1
   6 -11   0   -0.90    4.30   1
  -6  11   0   -1.80    1.30   1
   6 -11   1   46.20    5.60   1
  -6  11  -1   40.30    2.10   1
   6 -11   2    0.90    2.90   1
  -6  11  -2   -5.10    1.70   1
   6 -11   3   22.80    3.10   1
  -6  11  -3   18.20    2.90   1
   6 -11   4   11.70    7.90   1
  -6  11  -4   -3.40    3.30   1
  -6  11  -5    1.40    8.00   1
  -6  11  -6   10.70   10.60   1
  -6  10   6   15.10   17.00   1
  -6  10   5   -6.70    9.30   1
   6 -10  -4    3.60    4.00   1
  -6  10   4    4.20    4.60   1
   6 -10  -3   11.40    3.30   1
  -6  10   3    1.90    3.60   1
   6 -10  -2    6.70    1.90   1
  -6  10   2    3.80    2.30   1
   6 -10  -1    3.30    2.00   1
  -6  10   1    3.60    2.40   1
   6 -10   0    5.00    1.80   1
  -6  10   0    5.40    1.80   1
   6 -10   1    6.40    1.30   1
  -6  10  -1    6.30    1.90   1
   6 -10   2    8.90    5.90   1
  -6  10  -2    3.50    1.60   1
   6 -10   3    3.50    2.50   1
  -6  10  -3   -1.90    2.50   1
   6 -10   4    2.60    6.00   1
  -6  10  -4    0.60    3.00   1
   6 -10   5    5.00    8.00   1
  -6  10  -5    5.70    8.90   1
   6 -10   6   16.60   13.00   1
  -6   9   6   12.40   15.80   1
  -6   9   5   32.20    6.80   1
   6  -9  -4   19.90    4.10   1
  -6   9   4   23.20    8.00   1
   6  -9  -3  178.40    8.10   1
  -6   9   3  189.80    6.30   1
   6  -9  -2   55.50    3.00   1
  -6   9   2   49.70    2.60   1
   6  -9  -1  434.90   12.00   1
  -6   9   1  400.00   12.40   1
   6  -9   0   93.70    6.30   1
  -6   9   0   97.40    4.30   1
   6  -9   1  435.00   12.80   1
  -6   9  -1  434.10   10.30   1
   6  -9   2   49.20    2.30   1
  -6   9  -2   53.30    2.30   1
   6  -9   3  167.00    4.20   1
  -6   9  -3  179.30    6.40   1
   6  -9   4   25.00    5.80   1
  -6   9  -4   21.20    3.70   1
   6  -9   5   63.70    8.40   1
  -6   9  -5   52.00    7.80   1
   6  -9   6  -20.00   10.00   1
  -6   9  -6   24.90   10.30   1
  -6   8   6   -6.10   11.00   1
  -6   8   5   14.30    6.10   1
   6  -8  -4    0.80    3.00   1
  -6   8   4    1.60    5.60   1
   6  -8  -3   16.20    2.80   1
  -6   8   3   14.60    3.70   1
   6  -8  -2   18.70    2.40   1
  -6   8   2   14.60    1.60   1
   6  -8  -1   36.00    3.80   1
  -6   8   1   35.10    2.50   1
   6  -8   0   27.80    2.20   1
  -6   8   0   27.40    1.90   1
   6  -8   1   43.30    2.40   1
  -6   8  -1   41.70    2.00   1
   6  -8   2   15.60    1.60   1
  -6   8  -2   15.50    1.50   1
   6  -8   3   16.60    2.00   1
  -6   8  -3   19.80    2.60   1
   6  -8   4    9.60    4.60   1
  -6   8  -4   -4.20    3.40   1
   6  -8   5   17.70    7.20   1
  -6   8  -5   11.20    8.00   1
   6  -8   6  -18.60   16.90   1
  -6   7   6  -32.10   12.10   1
  -6   7   5    5.90    7.80   1
   6  -7  -4   13.60    3.10   1
  -6   7   4    9.50    4.80   1
   6  -7  -3    4.20    2.10   1
  -6   7   3   15.20    5.50   1
   6  -7  -2   41.40    3.60   1
  -6   7   2   47.60    2.70   1
   6  -7  -1   16.30    1.60   1
  -6   7   1   11.40    1.60   1
   6  -7   0   75.90    3.30   1
  -6   7   0   75.20    2.80   1
   6  -7   1    9.40    4.10   1
  -6   7  -1   17.30    1.40   1
   6  -7   2   41.00    1.90   1
  -6   7  -2   41.40    1.90   1
   6  -7   3    6.80    2.90   1
  -6   7  -3    6.30    2.40   1
   6  -7   4   12.70    3.90   1
  -6   7  -4   10.70    3.10   1
   6  -7   5   -4.30    6.40   1
  -6   7  -5   -6.90    6.40   1
   6  -7   6   16.70    9.90   1
  -6   6   6   82.70   11.20   1
  -6   6   5    3.20    6.10   1
   6  -6  -4  583.60   25.20   1
  -6   6   4  630.30   27.10   1
   6  -6  -3   13.00    2.40   1
  -6   6   3   15.80    2.90   1
   6  -6  -2 1889.50   63.30   1
  -6   6   2 1939.00   33.50   1
   6  -6  -1   37.80    2.10   1
  -6   6   1   35.70    1.60   1
   6  -6   0 3253.60  113.30   1
  -6   6   0 3006.40   73.20   1
   6  -6   1   40.50    2.50   1
  -6   6  -1   43.30    1.90   1
   6  -6   2 2036.10   41.10   1
  -6   6  -2 2033.00   71.30   1
   6  -6   3   17.10    3.20   1
  -6   6  -3   15.50    2.60   1
   6  -6   4  599.50   14.70   1
  -6   6  -4  632.80   19.30   1
   6  -6   5   -3.40    7.00   1
  -6   6  -5   -8.60    7.50   1
   6  -6   6  126.20   11.70   1
  -6   6  -6  152.70   16.00   1
  -6   5   6    4.70   13.60   1
  -6   5   5   31.10    6.50   1
   6  -5  -4   12.00    6.50   1
  -6   5   4   22.60    4.70   1
   6  -5  -3  113.50    5.40   1
  -6   5   3  134.70    8.40   1
   6  -5  -2   33.70    1.90   1
  -6   5   2   39.60    1.80   1
   6  -5  -1  337.80   13.10   1
  -6   5   1  297.50    7.20   1
   6  -5   0   75.90    3.10   1
  -6   5   0   64.60    3.30   1
   6  -5   1  362.90   11.10   1
  -6   5  -1  355.50    8.20   1
   6  -5   2   41.40    2.00   1
  -6   5  -2   36.30    1.60   1
   6  -5   3  130.40    5.70   1
  -6   5  -3  138.90    5.10   1
   6  -5   4   13.20    5.40   1
  -6   5  -4    9.50    2.90   1
   6  -5   5   35.10    7.70   1
  -6   5  -5   27.60    7.70   1
   6  -5   6   -2.30   10.60   1
  -6   5  -6   -6.90   10.50   1
  -6   4   6   11.40   11.60   1
  -6   4   5   20.30    6.00   1
   6  -4  -4   69.50    8.00   1
  -6   4   4   83.50    5.50   1
   6  -4  -3   61.80    5.50   1
  -6   4   3   50.80    6.30   1
   6  -4  -2  227.80    8.60   1
  -6   4   2  256.70    7.30   1
   6  -4  -1  138.40    4.40   1
  -6   4   1  131.90    3.10   1
   6  -4   0  387.90   10.90   1
  -6   4   0  357.80    8.50   1
   6  -4   1  155.60    5.30   1
  -6   4  -1  156.60    5.50   1
   6  -4   2  230.90    6.00   1
  -6   4  -2  250.60    7.80   1
   6  -4   3   63.40    5.80   1
  -6   4  -3   59.70    3.30   1
   6  -4   4   91.30    9.20   1
  -6   4  -4   71.10    6.50   1
   6  -4   5    9.10    7.80   1
  -6   4  -5   14.30    8.00   1
   6  -4   6    9.60    9.40   1
  -6   4  -6   25.60   11.10   1
  -6   3   6   -1.40   10.10   1
  -6   3   5   33.10    8.70   1
   6  -3  -4   24.60    6.50   1
  -6   3   4   34.20    5.50   1
   6  -3  -3   41.70    2.90   1
  -6   3   3   43.70    3.70   1
   6  -3  -2   52.40    2.10   1
  -6   3   2   56.10    2.00   1
   6  -3  -1  116.70    5.20   1
  -6   3   1  116.60    2.50   1
   6  -3   0   94.70    3.60   1
  -6   3   0   88.70    3.80   1
   6  -3   1  123.70    2.50   1
  -6   3  -1  124.10    4.60   1
   6  -3   2   52.40    3.10   1
  -6   3  -2   57.20    2.70   1
   6  -3   3   46.20    5.30   1
  -6   3  -3   38.60    4.30   1
  -6   3  -4   19.00    5.30   1
   6  -3   5   16.50    7.20   1
  -6   3  -5   19.90    8.10   1
   6  -3   6  -13.30   10.40   1
  -6   3  -6   12.30   10.50   1
  -6   2   6    7.30    8.70   1
   6  -2  -5   13.90    6.50   1
  -6   2   5    6.30    7.50   1
   6  -2  -4    1.30    4.60   1
  -6   2   4   -2.70    7.10   1
   6  -2  -3   12.70    1.80   1
  -6   2   3   13.00    5.00   1
   6  -2  -2   10.60    1.20   1
  -6   2   2   12.10    1.40   1
   6  -2  -1   35.70    2.30   1
  -6   2   1   35.10    1.20   1
   6  -2   0   30.50    1.90   1
  -6   2   0   27.10    2.20   1
   6  -2   1   40.60    1.40   1
  -6   2  -1   36.60    2.30   1
   6  -2   2   12.30    1.40   1
  -6   2  -2   16.80    2.10   1
   6  -2   3   12.50    3.80   1
  -6   2  -3   17.10    2.10   1
   6  -2   4   11.10    5.30   1
  -6   2  -4   -8.80    5.00   1
   6  -2   5    2.30   12.40   1
  -6   2  -5    9.20    7.80   1
   6  -2   6   29.30   16.20   1
  -6   2  -6   -7.50    9.90   1
  -6   1   6   -7.10    8.30   1
   6  -1  -5   36.50    8.20   1
  -6   1   5   31.40    7.70   1
   6  -1  -4   -3.10    5.50   1
  -6   1   4   -4.60    4.80   1
   6  -1  -3   73.90    3.00   1
  -6   1   3   74.40    4.00   1
   6  -1  -2   16.80    1.20   1
  -6   1   2   16.20    1.50   1
   6  -1  -1  181.90    4.30   1
  -6   1   1  196.90    3.70   1
   6  -1   0   36.90    1.40   1
  -6   1   0   33.60    1.60   1
   6  -1   1  216.40    5.20   1
  -6   1  -1  181.80    6.10   1
   6  -1   2   18.20    1.60   1
  -6   1  -2   18.20    1.70   1
   6  -1   3   67.60    5.00   1
  -6   1  -3   79.10    3.50   1
   6  -1   4    8.10    4.70   1
  -6   1  -4   -1.20    4.80   1
   6  -1   5   33.30    7.80   1
  -6   1  -5   27.40    7.70   1
   6  -1   6   33.30   14.10   1
  -6   1  -6   12.10    9.50   1
  -6   0   6   22.30    9.70   1
   6   0  -5    2.90    6.70   1
  -6   0   5    7.20    9.90   1
   6   0  -4   52.40    6.60   1
  -6   0   4   52.70    6.40   1
   6   0  -3   -0.80    1.40   1
  -6   0   3   -6.30    4.10   1
   6   0  -2  239.70    9.50   1
  -6   0   2  239.40    4.90   1
   6   0  -1    1.60    0.70   1
  -6   0   1    0.70    1.00   1
   6   0   0  451.30   12.30   1
  -6   0   0  375.70   10.60   1
   6   0   1    0.50    0.60   1
  -6   0  -1    2.10    1.10   1
   6   0   2  276.10    6.50   1
  -6   0  -2  248.00    7.40   1
   6   0   3   -0.40    2.80   1
  -6   0  -3   -3.00    1.80   1
   6   0   4   73.20    5.90   1
  -6   0  -4   59.90    6.70   1
   6   0   5    3.50    8.10   1
  -6   0  -5   -1.60    5.60   1
   6   0   6   21.60   13.50   1
  -6   0  -6   22.10    9.70   1
  -6  -1   6    5.40    8.50   1
   6   1  -5   28.00    6.60   1
  -6  -1   5   18.90    7.90   1
   6   1  -4   -8.10    3.30   1
  -6  -1   4   13.80    7.00   1
   6   1  -3   69.40    2.70   1
  -6  -1   3   80.40    4.80   1
   6   1  -2   15.20    0.90   1
  -6  -1   2   15.80    1.50   1
   6   1  -1  206.90    5.90   1
  -6  -1   1  191.90    4.90   1
   6   1   0   40.90    1.80   1
  -6  -1   0   38.30    1.40   1
   6   1   1  262.10    5.00   1
  -6  -1  -1  226.20    9.10   1
   6   1   2   23.70    1.50   1
  -6  -1  -2   17.40    1.80   1
   6   1   3   76.40    5.00   1
  -6  -1  -3   72.10    3.20   1
   6   1   4   10.80    5.10   1
  -6  -1  -4    5.30    3.60   1
   6   1   5   28.70    7.40   1
   6   1   6    0.70   16.90   1
  -6  -1  -6    9.90    9.40   1
  -6  -2   6   -8.80   14.60   1
   6   2  -5   15.20    6.00   1
  -6  -2   5    7.60    7.30   1
   6   2  -4   -2.20    3.40   1
  -6  -2   4  -17.70    4.60   1
   6   2  -3   16.10    3.30   1
  -6  -2   3    5.90    3.10   1
   6   2  -2    9.80    0.70   1
  -6  -2   2    3.90    2.20   1
   6   2  -1   38.00    1.70   1
  -6  -2   1   35.00    1.50   1
   6   2   0   38.50    1.60   1
  -6  -2   0   36.00    1.80   1
   6   2   1   50.00    1.50   1
  -6  -2  -1   40.60    1.30   1
   6   2   2   20.80    1.30   1
  -6  -2  -2   15.60    1.10   1
   6   2   3    9.60    3.40   1
  -6  -2  -3   21.50    4.10   1
   6   2   4    5.00    5.10   1
  -6  -2  -4    0.40    5.00   1
   6   2   5   14.50    8.10   1
  -6  -2  -5   -0.80    5.60   1
   6   2   6  -16.60   13.00   1
  -6  -2  -6   -4.50    9.30   1
   6   3  -6    6.80    8.70   1
  -6  -3   6   21.60   15.20   1
   6   3  -5   23.20    6.10   1
  -6  -3   5   12.30    7.60   1
   6   3  -4   22.80    3.50   1
  -6  -3   4   33.60    8.00   1
   6   3  -3   45.10    4.20   1
  -6  -3   3   42.40    2.40   1
   6   3  -2   50.00    2.00   1
  -6  -3   2   48.30    2.20   1
   6   3  -1  118.70    3.40   1
  -6  -3   1  117.30    3.50   1
   6   3   0  114.20    3.40   1
  -6  -3   0  105.40    2.60   1
   6   3   1  157.80    3.20   1
  -6  -3  -1  145.70    3.50   1
   6   3   2   78.50    2.40   1
  -6  -3  -2   65.30    2.30   1
   6   3   3   52.20    3.60   1
  -6  -3  -3   57.00    5.20   1
   6   3   4    5.70    4.10   1
  -6  -3  -4   24.10    5.00   1
   6   3   5    3.60    8.50   1
   6   3   6  -26.70   12.70   1
  -6  -3  -6    2.60    9.20   1
   6   4  -6   21.90    9.00   1
   6   4  -5   33.90    6.40   1
  -6  -4   5   22.40   13.40   1
   6   4  -4   85.90    4.40   1
  -6  -4   4   86.10    5.30   1
   6   4  -3   54.70    2.90   1
  -6  -4   3   65.40    2.90   1
   6   4  -2  247.10    6.50   1
  -6  -4   2  238.00    5.20   1
   6   4  -1  149.90    4.10   1
  -6  -4   1  147.40    4.10   1
   6   4   0  451.80    9.60   1
  -6  -4   0  467.50   11.60   1
   6   4   1  189.80    3.80   1
  -6  -4  -1  184.60    4.20   1
   6   4   2  352.50    6.30   1
  -6  -4  -2  346.50    9.30   1
   6   4   3   70.70    4.00   1
  -6  -4  -3   62.90    3.70   1
   6   4   4   71.50    6.20   1
  -6  -4  -4   85.50    6.80   1
   6   4   5   21.30    8.40   1
  -6  -4  -5   23.40    6.20   1
   6   4   6   28.40   15.30   1
  -6  -4  -6   10.50    8.90   1
   6   5  -6    6.30    8.70   1
  -6  -5   6    7.60   15.50   1
   6   5  -5   55.40    7.40   1
  -6  -5   5   28.80    8.00   1
   6   5  -4   15.80    3.10   1
  -6  -5   4   13.80    4.80   1
   6   5  -3  155.20    5.20   1
  -6  -5   3  131.60    5.30   1
   6   5  -2   44.00    1.60   1
  -6  -5   2   36.60    2.00   1
   6   5  -1  365.40    7.50   1
  -6  -5   1  359.20    9.10   1
   6   5   0   85.30    1.90   1
  -6  -5   0   85.10    2.20   1
   6   5   1  449.70   11.30   1
  -6  -5  -1  448.60    9.20   1
   6   5   2   62.00    1.90   1
  -6  -5  -2   61.80    2.50   1
   6   5   3  186.80    6.30   1
  -6  -5  -3  215.90    9.40   1
   6   5   4   14.00    4.30   1
  -6  -5  -4   14.10    5.30   1
   6   5   5   48.30    9.40   1
   6   5   6   14.10   10.70   1
  -6  -5  -6  -13.20    8.80   1
   6   6  -6  189.70   16.20   1
  -6  -6   6  142.70   20.00   1
   6   6  -5    5.50    7.30   1
  -6  -6   5    1.20   14.30   1
   6   6  -4  731.50   19.70   1
  -6  -6   4  686.10   20.70   1
   6   6  -3   19.20    1.70   1
  -6  -6   3   22.70    2.30   1
   6   6  -2 2073.10   38.50   1
  -6  -6   2 1919.70   37.30   1
   6   6  -1   42.70    1.40   1
  -6  -6   1   40.80    1.70   1
   6   6   0 3751.70   60.50   1
  -6  -6   0 3631.30   67.00   1
   6   6   1   49.40    1.60   1
  -6  -6  -1   51.20    1.60   1
   6   6   2 3132.90   59.90   1
  -6  -6  -2 3062.40   56.40   1
   6   6   3   19.30    3.10   1
  -6  -6  -3   20.60    3.30   1
   6   6   4  733.50   21.60   1
  -6  -6  -4  883.20   33.10   1
   6   6   5    5.40    9.10   1
  -6  -6  -5    7.00    5.10   1
   6   6   6  121.40   14.40   1
  -6  -6  -6  152.80   14.00   1
   6   7  -6    0.90    8.80   1
  -6  -7   6  -27.90   15.40   1
   6   7  -5   -2.50    4.90   1
  -6  -7   5    9.90    7.90   1
   6   7  -4    7.10    3.30   1
  -6  -7   4    3.70    5.80   1
   6   7  -3    7.90    1.50   1
  -6  -7   3    8.60    2.20   1
   6   7  -2   52.60    2.00   1
  -6  -7   2   47.00    2.00   1
   6   7  -1   16.70    1.00   1
  -6  -7   1   16.30    1.40   1
   6   7   0   91.60    2.10   1
  -6  -7   0   84.70    2.20   1
   6   7   1   19.20    1.00   1
  -6  -7  -1   19.00    1.10   1
   6   7   2   63.60    2.10   1
  -6  -7  -2   63.40    2.10   1
   6   7   3   15.00    3.60   1
  -6  -7  -3   10.30    3.50   1
   6   7   4   16.60    4.70   1
  -6  -7  -4   23.20    4.80   1
   6   7   5   10.30    9.30   1
   6   7   6  -24.80   15.50   1
  -6  -7  -6    1.90    9.00   1
   6   8  -6   -1.70    6.70   1
  -6  -8   6    4.70   16.90   1
   6   8  -5    6.90    4.60   1
  -6  -8   5    5.70   11.40   1
   6   8  -4   11.30    3.20   1
  -6  -8   4    3.70    6.30   1
   6   8  -3   20.10    2.50   1
  -6  -8   3   17.60    2.50   1
   6   8  -2   18.70    2.00   1
  -6  -8   2   26.10    1.70   1
   6   8  -1   41.20    1.90   1
  -6  -8   1   39.20    2.00   1
   6   8   0   28.30    1.10   1
  -6  -8   0   27.40    1.20   1
   6   8   1   52.20    1.60   1
  -6  -8  -1   48.90    1.60   1
   6   8   2   23.70    1.50   1
  -6  -8  -2   21.90    1.40   1
   6   8   3   34.80    4.70   1
  -6  -8  -3   33.80    3.90   1
   6   8   4   16.00    5.30   1
  -6  -8  -4    1.60    4.60   1
   6   8   5    0.00   15.60   1
  -6  -8  -5   10.00    5.60   1
   6   8   6  -34.10   17.00   1
   6   9  -6   13.10    7.60   1
  -6  -9   6   -3.50   17.00   1
   6   9  -5   80.60    6.60   1
  -6  -9   5   62.20    9.00   1
   6   9  -4   20.60    3.50   1
  -6  -9   4   30.30    6.60   1
   6   9  -3  220.60    5.50   1
  -6  -9   3  216.30    6.30   1
   6   9  -2   68.60    2.40   1
  -6  -9   2   68.10    2.70   1
   6   9  -1  480.00    9.00   1
  -6  -9   1  456.80   16.20   1
   6   9   0  111.40    2.60   1
  -6  -9   0  106.50    2.80   1
   6   9   1  466.40   11.70   1
  -6  -9  -1  498.70   10.20   1
   6   9   2   79.00    2.70   1
  -6  -9  -2   79.80    3.10   1
   6   9   3  274.10    9.70   1
  -6  -9  -3  278.40   12.20   1
   6   9   4   27.10    5.70   1
  -6  -9  -4   23.90    4.30   1
   6   9   5   61.50   14.30   1
   6   9   6   10.20   16.60   1
   6  10  -6   16.10    7.70   1
   6  10  -5   -9.00    5.10   1
  -6 -10   5   12.30   13.00   1
   6  10  -4    7.10    3.30   1
  -6 -10   4   22.00    6.10   1
   6  10  -3    6.70    1.80   1
  -6 -10   3    5.20    2.20   1
   6  10  -2    5.70    1.50   1
  -6 -10   2    1.60    1.60   1
   6  10  -1    9.30    1.20   1
  -6 -10   1    9.30    1.90   1
   6  10   0    4.70    1.00   1
  -6 -10   0    6.60    1.40   1
   6  10   1    4.90    1.20   1
  -6 -10  -1    7.30    1.00   1
   6  10   2    2.80    1.50   1
  -6 -10  -2    5.00    1.60   1
   6  10   3    6.20    4.60   1
  -6 -10  -3   -5.70    3.50   1
   6  10   4    1.10    5.30   1
  -6 -10  -4    1.50    3.80   1
   6  10   5   -9.00   12.50   1
  -6 -10  -5    3.90    6.00   1
   6  10   6   -0.20   22.10   1
  -6 -10  -6   -2.40    9.50   1
   6  11  -6   11.80    8.90   1
   6  11  -5    8.30    5.50   1
  -6 -11   5   17.00   10.70   1
   6  11  -4   -6.40    3.00   1
  -6 -11   4    3.00    6.10   1
   6  11  -3   25.30    2.10   1
  -6 -11   3    7.50    8.00   1
   6  11  -2   -1.10    1.50   1
  -6 -11   2    3.90    1.80   1
   6  11  -1   46.10    1.70   1
  -6 -11   1   41.30    2.50   1
   6  11   0    1.20    1.10   1
  -6 -11   0    1.50    1.60   1
   6  11   1   52.30    2.00   1
  -6 -11  -1   49.30    1.80   1
   6  11   2   -2.90    1.60   1
  -6 -11  -2   -0.40    1.70   1
   6  11   3   28.30    4.70   1
  -6 -11  -3   29.80    4.40   1
   6  11   4   -4.80    6.70   1
  -6 -11  -4   -7.90    5.10   1
   6  11   5  -12.20    8.40   1
   6  12  -5   -4.50    5.60   1
  -6 -12   5   14.10    9.60   1
   6  12  -4   15.20    3.50   1
  -6 -12   4   26.50    7.80   1
   6  12  -3    0.20    1.90   1
  -6 -12   3   -0.30    2.50   1
   6  12  -2   37.20    1.90   1
  -6 -12   2   33.70    2.90   1
   6  12  -1    0.30    1.10   1
  -6 -12   1   -2.60    1.40   1
   6  12   0   46.70    1.80   1
  -6 -12   0   49.40    2.50   1
   6  12   1    0.50    1.50   1
  -6 -12  -1   -3.30    1.60   1
   6  12   2   37.70    2.30   1
  -6 -12  -2   39.60    2.60   1
   6  12   3    4.70    3.30   1
  -6 -12  -3    1.80    4.40   1
   6  12   4   18.80    5.90   1
  -6 -12  -4   29.50    5.90   1
   6  12   5   -8.50    8.30   1
  -6 -12  -5    5.00    5.80   1
   6  13  -5   -0.40    5.50   1
  -6 -13   5    5.40    8.80   1
   6  13  -4    4.70    3.50   1
  -6 -13   4  -14.70   10.30   1
   6  13  -3    3.50    2.10   1
  -6 -13   3    0.20    2.80   1
   6  13  -2    0.60    1.40   1
  -6 -13   2   -2.90    2.10   1
   6  13  -1   -1.20    1.40   1
  -6 -13   1    1.30    1.60   1
   6  13   0   -1.70    1.20   1
  -6 -13   0   -4.00    1.90   1
   6  13   1    4.00    1.70   1
  -6 -13  -1    2.60    1.90   1
   6  13   2   -2.30    1.70   1
  -6 -13  -2    1.40    2.10   1
   6  13   3    4.20    3.80   1
  -6 -13  -3   -4.90    4.40   1
   6  13   4    7.10    6.00   1
  -6 -13  -4   -7.70    5.50   1
   6  13   5   41.20   19.80   1
  -6 -13  -5   -4.70    6.00   1
   6  14  -5   11.60    5.80   1
  -6 -14   5   -6.90   11.20   1
   6  14  -4   52.20    4.50   1
  -6 -14   4   54.80    8.60   1
   6  14  -3   13.20    2.20   1
  -6 -14   3   12.10    3.10   1
   6  14  -2  127.70    3.40   1
  -6 -14   2  123.30    4.90   1
   6  14  -1   23.20    1.70   1
  -6 -14   1   28.00    2.70   1
   6  14   0  179.40    4.00   1
  -6 -14   0  173.70    5.90   1
   6  14   1   30.70    2.10   1
  -6 -14  -1   34.70    2.70   1
   6  14   2  153.60    4.90   1
  -6 -14  -2  131.60    5.00   1
   6  14   3   19.50    4.30   1
  -6 -14  -3   23.60    4.80   1
   6  14   4   37.90    8.00   1
  -6 -14  -4   47.50    6.70   1
   6  14   5    2.20    8.60   1
   6  15  -5    8.00    5.80   1
   6  15  -4   19.40    4.10   1
  -6 -15   4    3.50   11.10   1
   6  15  -3   33.40    2.80   1
  -6 -15   3   40.20    3.80   1
   6  15  -2   42.20    2.30   1
  -6 -15   2   39.00    3.10   1
   6  15  -1   60.00    2.40   1
  -6 -15   1   56.90    3.40   1
   6  15   0   57.90    2.30   1
  -6 -15   0   54.20    3.00   1
   6  15   1   65.80    2.70   1
  -6 -15  -1   66.60    3.40   1
   6  15   2   46.80    2.90   1
  -6 -15  -2   39.90    4.90   1
   6  15   3   33.40    4.80   1
  -6 -15  -3   37.70    5.40   1
   6  15   4    3.30    7.30   1
  -6 -15  -4   12.40    5.40   1
   6  15   5   -2.20   10.40   1
  -6 -15  -5    3.00    8.60   1
   6  16  -5   -6.20    6.50   1
  -6 -16   5    3.40   15.40   1
   6  16  -4   21.80    4.30   1
  -6 -16   4   36.10   12.30   1
   6  16  -3   -1.60    2.50   1
  -6 -16   3    3.10    3.30   1
   6  16  -2   45.40    2.40   1
  -6 -16   2   53.60    3.60   1
   6  16  -1   -4.50    1.80   1
  -6 -16   1    1.30    2.20   1
   6  16   0   74.90    2.70   1
  -6 -16   0   73.90    3.80   1
   6  16   1    0.80    1.80   1
  -6 -16  -1   -5.20    2.00   1
   6  16   2   59.00    3.50   1
  -6 -16  -2   59.40    3.90   1
   6  16   3   -2.70    4.70   1
   6  16   4   35.80    8.00   1
  -6 -16  -4   11.00    6.90   1
   6  16   5   12.90   11.20   1
  -6 -16  -5    0.30    6.70   1
   6  17  -5   90.60    8.80   1
  -6 -17   5   65.80   18.10   1
   6  17  -4   -1.90    3.80   1
   6  17  -3  224.80    7.10   1
  -6 -17   3  263.60    9.30   1
   6  17  -2    2.20    2.00   1
  -6 -17   2    2.90    3.10   1
   6  17  -1  457.50    9.00   1
  -6 -17   1  486.60   18.40   1
   6  17   0    2.90    1.70   1
  -6 -17   0    3.60    2.70   1
   6  17   1  534.90   15.20   1
  -6 -17  -1  507.70   14.10   1
   6  17   2   -1.80    2.70   1
  -6 -17  -2    4.40    3.00   1
   6  17   3  294.30   11.50   1
  -6 -17  -3  269.70   13.60   1
   6  17   4    2.70    7.80   1
  -6 -17  -4   -9.40    6.40   1
   6  17   5   14.30   17.70   1
  -6 -17  -5   62.30   10.90   1
   6  18  -5    6.50    7.30   1
  -6 -18   5    2.00   16.80   1
   6  18  -4   49.20    4.50   1
   6  18  -3   12.10    3.10   1
  -6 -18   3    5.50    4.00   1
   6  18  -2  101.60    3.60   1
  -6 -18   2  123.40    6.40   1
   6  18  -1   17.40    2.10   1
  -6 -18   1    9.10    2.70   1
   6  18   0  155.30    4.10   1
  -6 -18   0  156.90    6.30   1
   6  18   1   19.30    2.60   1
  -6 -18  -1   23.70    3.00   1
   6  18   2  127.90    4.90   1
  -6 -18  -2  124.00    8.70   1
   6  18   3    4.90    5.30   1
  -6 -18  -3   16.10    5.30   1
   6  18   4   40.80    9.00   1
  -6 -18  -4   44.60    7.70   1
   6  18   5  -11.00   17.80   1
  -6 -18  -5   -3.20    9.60   1
   6  19  -4   16.00    4.30   1
   6  19  -3    6.70    3.00   1
  -6 -19   3    3.80    4.80   1
   6  19  -2   38.80    2.60   1
  -6 -19   2   40.20    4.10   1
   6  19  -1    6.40    2.00   1
  -6 -19   1    4.30    2.60   1
   6  19   0   58.10    2.70   1
  -6 -19   0   62.40    4.10   1
   6  19   1   -2.40    2.50   1
  -6 -19  -1    3.00    3.10   1
   6  19   2   32.30    4.70   1
  -6 -19  -2   40.50    4.00   1
   6  19   3    7.10    5.70   1
  -6 -19  -3   11.70    6.40   1
   6  19   4   22.70   10.10   1
  -6 -19  -4   10.70    8.00   1
   6  20  -4   69.90    6.80   1
  -6 -20   4   60.80   15.60   1
   6  20  -3    0.70    3.20   1
  -6 -20   3    0.40    4.80   1
   6  20  -2  134.90    5.10   1
  -6 -20   2  149.50    7.10   1
   6  20  -1    6.10    2.20   1
  -6 -20   1    1.50    3.30   1
   6  20   0  187.40    5.20   1
  -6 -20   0  197.90    8.10   1
   6  20   1    2.70    2.50   1
  -6 -20  -1    2.50    3.40   1
   6  20   2  160.10    6.00   1
  -6 -20  -2  153.90    7.50   1
   6  20   3   -1.90    5.10   1
  -6 -20  -3    4.20    6.70   1
   6  20   4   83.00    9.50   1
  -6 -20  -4   52.70    9.90   1
   6  21  -4   13.80    5.60   1
  -6 -21   4  -24.50   13.90   1
   6  21  -3    9.90    3.60   1
  -6 -21   3   27.80    6.00   1
   6  21  -2   13.60    3.80   1
  -6 -21   2    8.50    4.10   1
   6  21  -1   11.70    3.30   1
  -6 -21   1   13.40    4.30   1
   6  21   0    8.00    2.40   1
  -6 -21   0   21.30    4.10   1
   6  21   1    9.30    2.70   1
  -6 -21  -1   13.90    3.60   1
   6  21   2   19.70    3.30   1
  -6 -21  -2   15.60    4.30   1
   6  21   3    0.10    6.50   1
  -6 -21  -3   10.10    7.10   1
   6  21   4   -1.00    9.00   1
  -6 -21  -4    2.40    8.90   1
   6  22  -4   17.90    6.50   1
  -6 -22   4   26.90   18.70   1
   6  22  -3    2.70    3.70   1
  -6 -22   3    0.40   11.90   1
   6  22  -2   52.90    3.50   1
  -6 -22   2   64.40    6.30   1
   6  22  -1    5.20    2.50   1
  -6 -22   1   -4.50    3.70   1
   6  22   0   71.90    4.40   1
  -6 -22   0   82.00    5.60   1
   6  22   1    7.40    3.10   1
  -6 -22  -1   -1.30    4.30   1
   6  22   2   62.20    4.60   1
  -6 -22  -2   65.10    5.60   1
   6  22   3  -15.60    6.10   1
  -6 -22  -3    3.50    7.70   1
   6  22   4   15.00   10.00   1
  -6 -22  -4   39.70    9.80   1
   6  23  -3   92.00    6.00   1
  -6 -23   3  138.90   18.20   1
   6  23  -2    0.30    1.70   1
  -6 -23   2    1.30    5.70   1
   6  23  -1  147.80    4.90   1
  -6 -23   1  163.60    8.60   1
   6  23   0   -2.00    4.00   1
  -6 -23   0   -4.40    4.60   1
   6  23   1  159.10    5.90   1
  -6 -23  -1  178.60    7.90   1
   6  23   2   -2.00    3.60   1
  -6 -23  -2   -9.90    4.40   1
   6  23   3   95.80    8.70   1
  -6 -23  -3   98.20   11.10   1
   6  24  -3   -0.30    1.50   1
   6  24  -2   -1.10    1.60   1
  -6 -24   2    1.70    5.00   1
   6  24  -1   -1.80    3.60   1
  -6 -24   1    1.90    4.60   1
   6  24   0    1.10    3.20   1
  -6 -24   0    4.20    5.10   1
   6  24   1   -3.30    4.00   1
  -6 -24  -1   -1.50    5.20   1
   6  24   2   -4.70    3.90   1
  -6 -24  -2    1.30    4.70   1
   6  24   3   -7.50    7.00   1
  -6 -24  -3   -4.00    9.00   1
   6  25  -3    3.60    1.50   1
   6  25  -2    0.60    1.70   1
   6  25  -1   29.60    4.10   1
  -6 -25   1   36.70    5.60   1
   6  25   0    7.90    3.50   1
  -6 -25   0   -7.80    4.70   1
   6  25   1   31.90    3.70   1
  -6 -25  -1   32.50    5.70   1
   6  25   2    4.60    4.30   1
  -6 -25  -2   15.00    5.70   1
   6  25   3   16.00    8.50   1
  -6 -25  -3    6.90    9.80   1
   6  26  -2    0.50    1.80   1
   6  26  -1    4.50    4.60   1
   6  26   0    2.00    3.60   1
  -6 -26   0  -17.00   14.40   1
   6  26   1    8.50    4.00   1
  -6 -26  -1   -0.60   10.80   1
   6  26   2    6.40    4.50   1
  -6 -26  -2   -2.30    5.80   1
   6  27  -2    1.20    1.80   1
   6  27  -1    5.60    4.30   1
   6  27   0    4.10    4.30   1
  -6 -27   0   -8.90   14.20   1
   6  27   1   -6.10    6.60   1
  -6 -27  -1   -3.40   12.10   1
   6  27   2   -2.30    4.50   1
  -6 -27  -2    9.30    5.80   1
   6  28  -1   -8.70    4.70   1
   6  28   0   -8.60    4.70   1
  -6 -28   0   41.30   15.40   1
   6  28   1    6.80    5.50   1
  -6 -28  -1   24.00   14.30   1
   7 -28  -1    2.90    6.10   1
  -7  28   1   42.80   16.30   1
   7 -28   0   15.30   14.40   1
  -7  28   0    1.50    6.70   1
   7 -28   1    3.90    6.20   1
  -7  28  -1   13.80   12.70   1
   7 -27  -2   42.40   12.40   1
   7 -27  -1   -6.10    5.20   1
  -7  27   1    1.40    7.20   1
   7 -27   0   40.90    6.40   1
  -7  27   0   72.70   14.00   1
   7 -27   1    1.00    6.90   1
  -7  27  -1    7.80    6.70   1
   7 -27   2   35.10    7.10   1
   7 -26  -2   -0.80   10.40   1
  -7  26   2    7.50   17.10   1
   7 -26  -1    3.50    4.80   1
  -7  26   1  -17.20    6.80   1
   7 -26   0    5.90    4.30   1
  -7  26   0   12.90   12.40   1
   7 -26   1    4.80    4.30   1
  -7  26  -1   -6.20    6.20   1
   7 -26   2    3.80    7.00   1
  -7  26  -2   10.70    6.20   1
   7 -25  -3   12.90   10.30   1
   7 -25  -2   42.80    5.00   1
  -7  25   2   76.40   19.20   1
   7 -25  -1   35.40    4.50   1
  -7  25   1   24.30   13.70   1
   7 -25   0   71.20    7.10   1
  -7  25   0   53.80    6.50   1
   7 -25   1   39.00    4.90   1
  -7  25  -1   28.20    6.40   1
   7 -25   2   45.20    8.10   1
  -7  25  -2   44.20   10.70   1
   7 -25   3  -12.20   17.50   1
  -7  25  -3   12.10    6.30   1
   7 -24  -3   15.00    9.40   1
   7 -24  -2   10.60    6.10   1
  -7  24   2    5.90   14.40   1
   7 -24  -1    0.00    3.90   1
  -7  24   1    5.40    6.30   1
   7 -24   0    9.30    3.90   1
  -7  24   0   15.70    5.60   1
   7 -24   1    1.90    6.00   1
  -7  24  -1   18.30    5.60   1
   7 -24   2   11.20    4.80   1
  -7  24  -2    4.70    5.90   1
   7 -24   3    5.30   16.70   1
  -7  24  -3    6.80    5.60   1
   7 -23  -3    6.00    7.30   1
   7 -23  -2   70.90    6.50   1
  -7  23   2   87.70   15.70   1
   7 -23  -1   18.30    3.90   1
  -7  23   1   21.30    6.20   1
   7 -23   0  106.10    7.50   1
  -7  23   0  112.90    7.60   1
   7 -23   1   11.80    4.00   1
  -7  23  -1   13.90    4.70   1
   7 -23   2   81.40    7.10   1
  -7  23  -2   57.60    4.70   1
   7 -23   3   33.80   16.70   1
  -7  23  -3    7.20    5.40   1
   7 -22  -4  -11.10    8.80   1
   7 -22  -3   10.70    7.50   1
   7 -22  -2   11.30    3.60   1
  -7  22   2   32.40   13.40   1
   7 -22  -1    7.80    5.10   1
  -7  22   1   20.70    6.50   1
   7 -22   0   13.60    4.10   1
  -7  22   0   14.50    4.50   1
   7 -22   1   22.20    9.80   1
  -7  22  -1   15.60    3.20   1
   7 -22   2    8.40    4.20   1
  -7  22  -2    3.10    3.70   1
   7 -22   3   19.60    7.20   1
  -7  22  -3   14.00    5.10   1
   7 -22   4   -2.40   16.20   1
  -7  22  -4   18.40    6.10   1
   7 -21  -4    2.20    7.60   1
   7 -21  -3   20.70    7.80   1
  -7  21   3   20.90   12.80   1
   7 -21  -2   11.50    6.90   1
  -7  21   2   26.60   12.50   1
   7 -21  -1   30.90    4.40   1
  -7  21   1   38.20    5.60   1
   7 -21   0   20.70    9.30   1
  -7  21   0   18.10    5.10   1
   7 -21   1   49.40    4.80   1
  -7  21  -1   41.60    3.70   1
   7 -21   2    8.70    3.80   1
  -7  21  -2   11.20    3.50   1
   7 -21   3   20.80    7.10   1
  -7  21  -3   24.10    5.50   1
   7 -21   4   -5.60   16.60   1
  -7  21  -4   -1.60    6.20   1
   7 -20  -4   -6.70    7.90   1
   7 -20  -3    7.70    6.50   1
  -7  20   3    8.00   12.40   1
   7 -20  -2    3.40    6.20   1
  -7  20   2   -4.60   11.30   1
   7 -20  -1    3.80    3.60   1
  -7  20   1    2.20    4.40   1
   7 -20   0   -1.50    3.40   1
  -7  20   0   -1.30    4.00   1
   7 -20   1    2.30    3.80   1
  -7  20  -1    1.50    2.80   1
   7 -20   2   -5.10    3.60   1
  -7  20  -2   -1.40    3.00   1
   7 -20   3    3.70    4.60   1
  -7  20  -3    6.70    4.80   1
   7 -20   4   15.00   16.40   1
  -7  20  -4    3.20    5.40   1
   7 -19  -4    4.70    6.40   1
   7 -19  -3    2.90    5.70   1
  -7  19   3  -11.00   13.50   1
   7 -19  -2   21.30    6.60   1
  -7  19   2   26.10    7.30   1
   7 -19  -1   -4.90    6.30   1
  -7  19   1    1.30    4.30   1
   7 -19   0   41.50    4.10   1
  -7  19   0   36.30    4.30   1
   7 -19   1   13.00    3.70   1
  -7  19  -1    4.10    3.10   1
   7 -19   2   28.30    4.70   1
  -7  19  -2   26.20    4.00   1
   7 -19   3   12.80   12.10   1
  -7  19  -3   -0.30    4.00   1
   7 -19   4    3.10   15.50   1
  -7  19  -4   11.00    5.80   1
   7 -18  -4   -6.00    5.80   1
   7 -18  -3   -2.50    5.40   1
  -7  18   3   10.10    8.10   1
   7 -18  -2   14.40    5.50   1
  -7  18   2   22.00    7.40   1
   7 -18  -1   14.60    6.20   1
  -7  18   1    9.40    4.10   1
   7 -18   0   11.60    3.20   1
  -7  18   0    9.00    2.90   1
   7 -18   1   11.20    3.50   1
  -7  18  -1    9.60    2.70   1
   7 -18   2    9.40    3.80   1
  -7  18  -2   13.30    2.90   1
   7 -18   3   10.60    3.70   1
  -7  18  -3   -2.80    3.80   1
   7 -18   4   -0.20   14.50   1
  -7  18  -4    3.30    4.70   1
  -7  18  -5   -7.40    9.40   1
   7 -17  -4   -1.40    5.40   1
  -7  17   4  -11.50   12.90   1
   7 -17  -3    4.50    4.80   1
  -7  17   3    1.40    7.90   1
   7 -17  -2    3.00    3.10   1
  -7  17   2    8.70    6.30   1
   7 -17  -1    1.10    5.50   1
  -7  17   1   -4.70    3.80   1
   7 -17   0    4.10    3.00   1
  -7  17   0   11.30    4.10   1
   7 -17   1   -1.20    3.30   1
  -7  17  -1   -2.80    2.60   1
   7 -17   2   12.60    9.70   1
  -7  17  -2    3.30    2.50   1
   7 -17   3    4.90    3.80   1
  -7  17  -3    1.50    4.00   1
   7 -17   4   -1.10   11.00   1
  -7  17  -4   -2.80    4.90   1
  -7  17  -5   14.20    6.40   1
  -7  16   5   23.60   13.10   1
   7 -16  -4   10.40    5.30   1
   7 -16  -3  120.00    8.30   1
  -7  16   3  116.60    9.40   1
   7 -16  -2   38.90    5.40   1
  -7  16   2   49.80    6.40   1
   7 -16  -1  255.50    8.60   1
  -7  16   1  271.20   10.00   1
   7 -16   0   46.50    3.80   1
  -7  16   0   43.30    2.30   1
   7 -16   1  260.60   11.10   1
  -7  16  -1  272.40    7.40   1
   7 -16   2   40.60    8.50   1
  -7  16  -2   41.30    2.90   1
   7 -16   3  120.20   13.30   1
  -7  16  -3  121.00    6.00   1
  -7  16  -4   12.10    4.60   1
  -7  16  -5   32.60    6.20   1
   7 -15  -4   19.50    6.10   1
  -7  15   4    7.30   11.70   1
   7 -15  -3    3.60    4.20   1
  -7  15   3   -5.80    6.40   1
   7 -15  -2   43.90    3.50   1
  -7  15   2   50.50    6.00   1
   7 -15  -1   -4.30    4.70   1
  -7  15   1    1.90    3.50   1
   7 -15   0   49.10    6.70   1
  -7  15   0   70.80    3.30   1
   7 -15   1    4.70    7.60   1
  -7  15  -1    2.90    2.40   1
   7 -15   2   53.00    4.20   1
  -7  15  -2   43.30    2.80   1
   7 -15   3    2.60    4.20   1
  -7  15  -3   -2.80    3.30   1
  -7  15  -4   13.40    4.30   1
  -7  15  -5   13.20    7.40   1
  -7  14   5    8.20   12.90   1
   7 -14  -4    6.60    4.60   1
  -7  14   4   17.60   10.90   1
   7 -14  -3    3.40    3.90   1
  -7  14   3    2.50    5.90   1
   7 -14  -2   11.60    2.70   1
  -7  14   2    9.10    5.60   1
   7 -14  -1    5.00    2.50   1
  -7  14   1    2.00    2.50   1
   7 -14   0   26.30    2.80   1
  -7  14   0   22.30    2.70   1
   7 -14   1    4.00    2.60   1
  -7  14  -1    2.40    2.20   1
   7 -14   2   16.30    3.40   1
  -7  14  -2   15.20    2.20   1
   7 -14   3   -4.70    8.70   1
  -7  14  -3   -0.80    3.30   1
  -7  14  -4    7.80    4.00   1
  -7  14  -5   -1.00    9.00   1
  -7  13   5   55.20   13.00   1
   7 -13  -4   56.80    6.00   1
  -7  13   4   54.00    9.90   1
   7 -13  -3  162.70    8.70   1
  -7  13   3  159.00    8.80   1
   7 -13  -2  188.70    6.40   1
  -7  13   2  220.80    9.50   1
   7 -13  -1  356.00   10.20   1
  -7  13   1  379.20    8.80   1
   7 -13   0  305.30    9.40   1
  -7  13   0  312.40    8.40   1
   7 -13   1  385.20   12.00   1
  -7  13  -1  392.50    9.90   1
   7 -13   2  208.50    7.60   1
  -7  13  -2  198.10    5.50   1
   7 -13   3  167.70    5.90   1
  -7  13  -3  170.00    7.00   1
  -7  13  -4   65.40    5.00   1
  -7  13  -5   59.70   10.20   1
  -7  12   5   -1.30   13.10   1
   7 -12  -4   11.40    4.50   1
  -7  12   4   18.40   10.00   1
   7 -12  -3    7.80    3.20   1
  -7  12   3   15.00    4.90   1
   7 -12  -2   18.40    2.70   1
  -7  12   2   21.60    4.80   1
   7 -12  -1   21.10    2.50   1
  -7  12   1   14.80    3.80   1
   7 -12   0   32.60    5.40   1
  -7  12   0   30.60    2.40   1
   7 -12   1   25.00    2.80   1
  -7  12  -1   24.80    2.20   1
   7 -12   2   25.20    3.20   1
  -7  12  -2   21.50    2.10   1
   7 -12   3    5.70    4.50   1
  -7  12  -3   10.70    3.20   1
  -7  12  -4    5.40    3.40   1
  -7  12  -5    4.30    8.50   1
   7 -11  -4   23.40    4.50   1
  -7  11   4   31.30    5.70   1
   7 -11  -3    7.00    3.10   1
  -7  11   3    9.60    3.20   1
   7 -11  -2   79.70    5.20   1
  -7  11   2   83.30    4.20   1
   7 -11  -1   17.30    2.20   1
  -7  11   1   17.30    2.90   1
   7 -11   0  117.40    4.60   1
  -7  11   0  126.10    4.10   1
   7 -11   1   19.00    2.60   1
  -7  11  -1   17.90    1.90   1
   7 -11   2   80.00    8.30   1
  -7  11  -2   75.50    3.00   1
   7 -11   3    6.20    3.30   1
  -7  11  -3    7.10    3.30   1
   7 -11   4   17.20    8.20   1
  -7  11  -4   29.10    3.90   1
   7 -11   5    5.80    8.90   1
  -7  11  -5   -7.70    6.80   1
  -7  11  -6    5.90   12.90   1
  -7  10   6    4.00   14.60   1
  -7  10   5   12.20    7.70   1
  -7  10   4   55.30    6.50   1
   7 -10  -3   37.50    3.90   1
  -7  10   3   39.00    3.40   1
   7 -10  -2  157.70    5.50   1
  -7  10   2  161.00    4.60   1
   7 -10  -1   85.10    3.70   1
  -7  10   1   87.10    3.90   1
   7 -10   0  263.10   11.90   1
  -7  10   0  271.50    7.10   1
   7 -10   1  110.40    8.10   1
  -7  10  -1   97.60    4.20   1
   7 -10   2  170.40    6.20   1
  -7  10  -2  167.70    5.00   1
   7 -10   3   36.80    3.80   1
  -7  10  -3   36.20    3.70   1
   7 -10   4   50.30    6.40   1
  -7  10  -4   58.10    4.40   1
   7 -10   5   13.80    8.50   1
  -7  10  -5   24.70    7.30   1
   7 -10   6   19.00   12.70   1
  -7   9   6   16.40   13.40   1
  -7   9   5   26.00    6.60   1
  -7   9   4   25.90    5.90   1
   7  -9  -3   82.20    5.20   1
  -7   9   3   79.70    7.80   1
   7  -9  -2   73.40    4.70   1
  -7   9   2   82.80    3.00   1
   7  -9  -1  179.20    6.00   1
  -7   9   1  164.60    4.30   1
   7  -9   0  132.60    7.60   1
  -7   9   0  127.30    4.00   1
   7  -9   1  178.10    6.10   1
  -7   9  -1  172.10    4.90   1
   7  -9   2   70.30    2.90   1
  -7   9  -2   74.60    2.80   1
   7  -9   3   72.70    3.30   1
  -7   9  -3   71.60    4.00   1
   7  -9   4   30.20    8.40   1
  -7   9  -4   23.30    3.90   1
   7  -9   5   29.50    8.80   1
  -7   9  -5   31.70    8.80   1
   7  -9   6   20.20   13.70   1
  -7   8   6   11.60   10.50   1
  -7   8   5   48.80    9.40   1
   7  -8  -4   45.70    7.30   1
  -7   8   4   61.30    4.90   1
   7  -8  -3  166.90    7.80   1
  -7   8   3  169.00   10.80   1
   7  -8  -2  155.80    5.30   1
  -7   8   2  167.50    4.80   1
  -7   8   1  315.80    6.90   1
   7  -8   0  251.30   11.10   1
  -7   8   0  267.70    7.00   1
   7  -8   1  380.20   11.20   1
  -7   8  -1  387.30    9.40   1
   7  -8   2  152.80    9.30   1
  -7   8  -2  152.60    4.40   1
   7  -8   3  153.80    6.10   1
  -7   8  -3  176.10    6.50   1
   7  -8   4   65.30    6.30   1
  -7   8  -4   53.30    4.00   1
   7  -8   5   49.40   11.30   1
  -7   8  -5   58.40    8.10   1
   7  -8   6  -16.40   16.30   1
  -7   7   6    9.00   13.80   1
  -7   7   5  -20.20    8.30   1
   7  -7  -4   37.40    8.00   1
  -7   7   4   30.30    5.10   1
   7  -7  -3    0.70    2.40   1
  -7   7   3   -3.70    3.20   1
  -7   7   2  117.70    3.30   1
   7  -7  -1    0.90    1.70   1
  -7   7   1   -0.80    1.30   1
   7  -7   0  199.80    6.80   1
  -7   7   0  196.80    7.00   1
   7  -7   1    2.90    1.40   1
  -7   7  -1    1.10    1.70   1
   7  -7   2  112.90    3.30   1
  -7   7  -2  119.50    3.60   1
   7  -7   3    5.20    2.80   1
  -7   7  -3    3.70    2.70   1
   7  -7   4   36.10    5.40   1
  -7   7  -4   36.10    3.50   1
   7  -7   5   13.40    9.90   1
  -7   7  -5   13.20    8.70   1
   7  -7   6   12.70    9.00   1
  -7   6   6  -12.80   16.80   1
  -7   6   5    4.40    5.90   1
  -7   6   4   18.40    5.80   1
   7  -6  -3    6.40    2.60   1
  -7   6   3    6.80    3.60   1
   7  -6  -2   34.60    2.60   1
  -7   6   2   44.30    1.90   1
   7  -6  -1   11.60    1.70   1
  -7   6   1   15.20    1.40   1
   7  -6   0   74.30    5.10   1
  -7   6   0   65.70    3.70   1
   7  -6   1   15.10    1.80   1
  -7   6  -1   18.40    2.20   1
   7  -6   2   39.60    2.30   1
  -7   6  -2   33.80    2.40   1
   7  -6   3    7.20    5.30   1
  -7   6  -3    9.10    2.70   1
   7  -6   4    2.90    6.50   1
  -7   6  -4   -2.10    3.40   1
   7  -6   5    1.80    7.00   1
  -7   6  -5   -7.70    8.30   1
   7  -6   6    3.50    9.30   1
  -7   6  -6   29.60   13.20   1
  -7   5   6   18.10   10.10   1
  -7   5   5   12.20    6.50   1
  -7   5   4    5.10    4.20   1
   7  -5  -3   14.20    2.30   1
  -7   5   3   10.80    3.20   1
   7  -5  -2   17.90    1.70   1
  -7   5   2   22.70    1.90   1
   7  -5  -1   32.50    2.10   1
  -7   5   1   33.50    1.30   1
   7  -5   0   30.80    2.20   1
  -7   5   0   29.60    1.70   1
   7  -5   1   36.30    1.40   1
  -7   5  -1   36.90    2.60   1
   7  -5   2   19.60    1.80   1
  -7   5  -2   19.60    2.30   1
   7  -5   3    7.00    4.70   1
  -7   5  -3    5.40    2.40   1
   7  -5   4   16.00    5.10   1
  -7   5  -4   44.10    6.60   1
   7  -5   5   -2.70   11.80   1
  -7   5  -5   10.10    8.00   1
   7  -5   6   16.10   10.40   1
  -7   5  -6   18.70   11.90   1
  -7   4   6   23.30   10.70   1
  -7   4   5    5.10    5.70   1
   7  -4  -4   15.80    6.80   1
  -7   4   4   23.30    4.30   1
   7  -4  -3   -1.10    1.90   1
  -7   4   3    8.40    3.50   1
   7  -4  -2   58.90    2.50   1
  -7   4   2   59.40    2.10   1
   7  -4  -1    4.60    1.30   1
  -7   4   1    3.90    1.10   1
   7  -4   0  101.40    3.80   1
  -7   4   0   93.10    3.10   1
   7  -4   1    6.50    0.90   1
  -7   4  -1    5.80    1.70   1
   7  -4   2   52.60    2.90   1
  -7   4  -2   53.60    3.00   1
   7  -4   3   -6.10    5.60   1
  -7   4  -3   -2.10    2.10   1
   7  -4   4   21.50    5.40   1
  -7   4  -4    9.40    5.70   1
   7  -4   5   19.80    7.20   1
  -7   4  -5   -8.40    7.80   1
   7  -4   6   19.20    9.40   1
  -7   4  -6   -2.40   11.20   1
  -7   3   6  -29.40   11.30   1
  -7   3   5   -4.70    9.90   1
   7  -3  -4    4.30    6.30   1
  -7   3   4   18.40    4.20   1
   7  -3  -3   14.00    2.00   1
  -7   3   3   10.50    2.70   1
   7  -3  -2   35.70    2.30   1
  -7   3   2   37.70    2.10   1
   7  -3  -1   28.40    1.70   1
  -7   3   1   34.70    1.50   1
   7  -3   0   66.30    2.70   1
  -7   3   0   64.00    3.30   1
   7  -3   1   33.70    1.20   1
  -7   3  -1   33.10    2.40   1
  -7   3  -2   40.90    2.60   1
   7  -3   3    6.40    3.20   1
  -7   3  -3   14.00    4.30   1
   7  -3   4   16.50    5.10   1
  -7   3  -4   13.30    5.60   1
   7  -3   5    5.40    7.00   1
  -7   3  -5    0.70    8.00   1
   7  -3   6  -22.60    9.90   1
  -7   3  -6    0.00   11.50   1
  -7   2   6   55.90   11.80   1
   7  -2  -5    5.20    6.40   1
  -7   2   5    0.80    7.40   1
  -7   2   4  178.60    6.70   1
   7  -2  -3   15.10    1.90   1
  -7   2   3   19.50    6.00   1
   7  -2  -2  552.10   11.60   1
  -7   2   2  568.80   15.00   1
   7  -2  -1   37.60    1.80   1
  -7   2   1   43.70    1.70   1
   7  -2   0  944.90   24.50   1
  -7   2   0  858.50   22.60   1
   7  -2   1   47.50    1.30   1
  -7   2  -1   41.60    2.70   1
   7  -2   2  595.70   12.80   1
  -7   2  -2  573.60   15.80   1
   7  -2   3   19.00    3.80   1
  -7   2  -3   16.90    2.30   1
   7  -2   4  167.00    8.10   1
  -7   2  -4  169.80   10.40   1
   7  -2   5   17.10   10.60   1
   7  -2   6   34.30   17.30   1
  -7   2  -6   41.50   11.50   1
  -7   1   6   71.80   11.30   1
   7  -1  -5  220.20   12.70   1
  -7   1   5  162.10    9.70   1
   7  -1  -4  421.30   19.10   1
  -7   1   4  419.70   14.10   1
   7  -1  -3  611.30   24.50   1
  -7   1   3  556.30   15.90   1
   7  -1  -2 1330.00   26.10   1
  -7   1   2 1387.40   24.20   1
   7  -1  -1 1417.80   49.30   1
  -7   1   1 1447.10   22.30   1
   7  -1   0 2406.80   56.90   1
  -7   1   0 2183.30   43.10   1
   7  -1   1 1543.60   36.20   1
  -7   1  -1 1259.10   32.90   1
   7  -1   2 1524.70   30.60   1
  -7   1  -2 1384.20   48.20   1
   7  -1   3  596.00   24.10   1
  -7   1  -3  549.90   15.80   1
   7  -1   4  409.30   14.10   1
  -7   1  -4  377.50   19.10   1
   7  -1   5  155.80   10.50   1
  -7   1  -5  168.90   12.20   1
   7  -1   6   81.70   18.30   1
  -7   1  -6  119.50   13.10   1
  -7   0   6  -34.00   10.70   1
   7   0  -5   75.00    8.50   1
  -7   0   5   61.70    6.50   1
   7   0  -4  -19.70    5.50   1
  -7   0   4   -0.10    4.30   1
  -7   0   3  227.20    7.80   1
   7   0  -2    2.10    0.90   1
  -7   0   2    6.90    1.40   1
   7   0  -1  528.20   10.90   1
  -7   0   1  506.30    9.60   1
   7   0   0    3.70    1.10   1
  -7   0   0    3.80    1.10   1
   7   0   1  651.20   11.60   1
  -7   0  -1  651.80   23.30   1
   7   0   2    1.90    1.30   1
  -7   0  -2    1.50    1.50   1
   7   0   3  222.00    6.50   1
  -7   0  -3  200.60   10.10   1
   7   0   4   -1.90    6.90   1
  -7   0  -4   -5.30    5.60   1
   7   0   5   76.80    8.90   1
   7   0   6   -5.20    9.90   1
  -7   0  -6  -11.10    9.90   1
   7   1  -6  129.80   13.10   1
  -7  -1   6   98.40   12.20   1
   7   1  -5  192.00   12.00   1
  -7  -1   5  153.00    9.80   1
   7   1  -4  469.20   21.20   1
  -7  -1   4  403.90   11.40   1
  -7  -1   3  574.20   16.90   1
   7   1  -2 1310.90   25.30   1
  -7  -1   2 1338.00   20.50   1
   7   1  -1 1418.60   34.30   1
  -7  -1   1 1358.60   46.00   1
   7   1   0 2477.60   58.50   1
  -7  -1   0 2352.10   45.60   1
   7   1   1 1823.20   30.40   1
  -7  -1  -1 1756.10   58.70   1
   7   1   2 1682.30   29.70   1
  -7  -1  -2 1499.50   49.80   1
   7   1   3  621.70   14.50   1
  -7  -1  -3  507.50   21.50   1
   7   1   4  375.00   20.30   1
  -7  -1  -4  344.50   15.50   1
   7   1   5  136.50   10.70   1
  -7  -1  -5  156.80   12.00   1
   7   1   6   95.80   12.60   1
  -7  -1  -6   80.60   12.00   1
   7   2  -6   58.30   10.70   1
  -7  -2   6   63.20   16.20   1
   7   2  -5    5.30    6.70   1
  -7  -2   5   14.90    8.00   1
   7   2  -4  195.70    7.40   1
   7   2  -3   14.20    4.10   1
  -7  -2   3   22.80    3.50   1
   7   2  -2  600.60   15.20   1
  -7  -2   2  571.80    9.70   1
   7   2  -1   46.80    2.00   1
  -7  -2   1   46.60    1.90   1
   7   2   0 1078.80   26.10   1
  -7  -2   0  985.20   24.20   1
   7   2   1   60.90    1.70   1
  -7  -2  -1   50.70    1.70   1
   7   2   2  731.00   13.90   1
  -7  -2  -2  734.30   26.10   1
   7   2   3   25.70    3.10   1
  -7  -2  -3   22.20    4.50   1
   7   2   4  165.00    8.70   1
  -7  -2  -4  205.50   11.50   1
   7   2   5   -1.30    7.50   1
   7   2   6   36.50   10.50   1
  -7  -2  -6   51.40   11.40   1
   7   3  -6    6.30    8.90   1
  -7  -3   6   -9.70   11.20   1
   7   3  -5    7.60    6.30   1
  -7  -3   5   -1.40    7.20   1
   7   3  -4    9.10    3.40   1
  -7  -3   4   14.50    5.30   1
   7   3  -3    8.20    2.90   1
  -7  -3   3   17.80    4.00   1
   7   3  -2   37.70    1.90   1
  -7  -3   2   38.60    1.80   1
   7   3  -1   33.40    1.70   1
  -7  -3   1   33.00    1.60   1
   7   3   0   79.70    2.80   1
  -7  -3   0   74.50    2.10   1
   7   3   1   43.90    1.40   1
  -7  -3  -1   41.10    2.10   1
   7   3   2   52.10    1.70   1
  -7  -3  -2   46.00    2.80   1
   7   3   3   10.80    3.60   1
  -7  -3  -3   14.90    2.60   1
   7   3   4   10.00    3.90   1
  -7  -3  -4   15.10    5.30   1
   7   3   5   11.50    8.60   1
  -7  -3  -5    0.70    6.10   1
   7   3   6   14.10   17.50   1
   7   4  -6  -14.50   11.30   1
  -7  -4   6    6.60   11.70   1
   7   4  -5  -10.60    7.00   1
  -7  -4   5    6.60    6.00   1
   7   4  -4   24.80    3.40   1
  -7  -4   4   18.50    5.70   1
   7   4  -3    5.50    2.30   1
  -7  -4   3    1.30    2.00   1
   7   4  -2   54.00    1.50   1
  -7  -4   2   67.40    3.10   1
   7   4  -1    4.00    1.00   1
  -7  -4   1    4.10    0.70   1
   7   4   0  118.60    3.10   1
  -7  -4   0  117.80    2.90   1
   7   4   1    5.00    0.80   1
  -7  -4  -1    8.50    1.00   1
   7   4   2   83.20    2.20   1
  -7  -4  -2   77.60    2.70   1
   7   4   3   -0.40    3.10   1
  -7  -4  -3   -1.20    3.40   1
   7   4   4   26.80    4.50   1
  -7  -4  -4   27.70    5.30   1
   7   4   5   -1.20    8.40   1
   7   4   6   12.90   11.80   1
   7   5  -6    5.90   10.60   1
  -7  -5   6    2.90   10.90   1
   7   5  -5   -4.30    6.20   1
  -7  -5   5  -13.30    8.00   1
   7   5  -4    1.70    3.00   1
  -7  -5   4   10.60    4.60   1
   7   5  -3   12.10    1.60   1
  -7  -5   3   15.70    2.50   1
   7   5  -2   20.10    1.30   1
  -7  -5   2   18.40    1.80   1
   7   5  -1   39.70    1.80   1
  -7  -5   1   39.40    1.70   1
   7   5   0   36.00    1.20   1
  -7  -5   0   37.70    1.40   1
   7   5   1   48.70    1.70   1
  -7  -5  -1   45.40    1.60   1
   7   5   2   25.60    1.40   1
  -7  -5  -2   31.00    1.80   1
   7   5   3   12.60    3.50   1
  -7  -5  -3   14.70    2.80   1
   7   5   4    1.30    4.30   1
  -7  -5  -4   13.40    5.40   1
   7   5   5  -12.00   14.20   1
  -7  -5  -5   -0.40    5.80   1
   7   5   6   12.80   18.50   1
  -7  -5  -6   21.30   10.00   1
   7   6  -6   22.30    9.40   1
  -7  -6   6  -19.30   16.00   1
   7   6  -5   17.70    6.20   1
  -7  -6   5    4.90    6.50   1
   7   6  -4   13.00    2.90   1
  -7  -6   4   13.40    5.10   1
   7   6  -3   13.20    1.70   1
  -7  -6   3    9.80    2.40   1
   7   6  -2   47.10    1.70   1
  -7  -6   2   41.60    2.40   1
   7   6  -1   19.20    1.30   1
  -7  -6   1   13.10    1.20   1
   7   6   0   85.40    2.00   1
  -7  -6   0   84.70    2.20   1
   7   6   1   21.90    1.00   1
  -7  -6  -1   23.10    1.30   1
   7   6   2   64.40    2.00   1
  -7  -6  -2   62.50    2.20   1
   7   6   3   12.10    4.00   1
  -7  -6  -3   13.80    3.30   1
   7   6   4    8.30    4.80   1
  -7  -6  -4   19.70    5.50   1
   7   6   5    9.30   14.60   1
   7   6   6   15.90   11.20   1
   7   7  -6    5.70    9.60   1
  -7  -7   6   39.30   17.20   1
   7   7  -5   -4.60    6.30   1
  -7  -7   5   -6.00    7.80   1
   7   7  -4   46.90    3.80   1
  -7  -7   4   32.10    8.60   1
   7   7  -3    6.00    2.00   1
  -7  -7   3   -1.00    2.40   1
   7   7  -2  137.80    4.30   1
  -7  -7   2  118.50    4.50   1
   7   7  -1    4.70    1.10   1
  -7  -7   1    6.30    1.10   1
   7   7   0  230.40    4.60   1
  -7  -7   0  228.10    5.00   1
   7   7   1    5.70    1.00   1
  -7  -7  -1    5.40    1.00   1
   7   7   2  190.30    4.50   1
  -7  -7  -2  189.40    4.60   1
   7   7   3   -3.10    3.80   1
  -7  -7  -3    2.10    3.50   1
   7   7   4   55.90   11.60   1
  -7  -7  -4   51.30    6.20   1
   7   7   5   -0.90    8.50   1
  -7  -7  -5   -3.20    5.30   1
   7   7   6  -20.00   20.90   1
   7   8  -6   26.50   10.60   1
  -7  -8   6   36.70   17.00   1
   7   8  -5   86.60    8.90   1
  -7  -8   5   68.90    9.40   1
   7   8  -4   81.60    4.90   1
  -7  -8   4   57.60   10.10   1
   7   8  -3  226.70    5.60   1
  -7  -8   3  208.90    7.60   1
   7   8  -2  195.80    4.70   1
  -7  -8   2  189.20    4.90   1
   7   8  -1  448.90    9.10   1
  -7  -8   1  420.60   10.30   1
   7   8   0  314.30    6.00   1
  -7  -8   0  302.50    6.50   1
   7   8   1  489.70    8.60   1
  -7  -8  -1  466.90    9.60   1
   7   8   2  254.00    6.00   1
  -7  -8  -2  241.70    5.50   1
   7   8   3  294.30   10.40   1
  -7  -8  -3  280.90   12.40   1
   7   8   4   80.00    7.00   1
  -7  -8  -4   85.40    6.70   1
   7   8   5   61.30   13.90   1
  -7  -8  -5   67.60    7.50   1
   7   8   6   34.90   16.70   1
   7   9  -6   14.00   10.60   1
  -7  -9   6   20.40   16.40   1
   7   9  -5   64.60    9.20   1
  -7  -9   5   25.30   13.90   1
   7   9  -4   67.40    4.60   1
  -7  -9   4   57.50    7.10   1
   7   9  -3  112.10    3.50   1
  -7  -9   3  108.90    5.00   1
   7   9  -2  146.20    4.30   1
  -7  -9   2  142.10    4.20   1
   7   9  -1  229.60    4.80   1
  -7  -9   1  203.90    8.00   1
   7   9   0  176.00    4.40   1
  -7  -9   0  179.90    5.00   1
   7   9   1  226.20    4.70   1
  -7  -9  -1  221.20    5.00   1
   7   9   2  116.10    3.20   1
  -7  -9  -2  112.20    3.20   1
   7   9   3  127.80    7.00   1
  -7  -9  -3  135.30    7.50   1
   7   9   4   45.50    6.30   1
  -7  -9  -4   46.30    5.20   1
   7   9   5   -0.40    7.70   1
   7   9   6    6.60   20.30   1
   7  10  -6   40.00    8.60   1
  -7 -10   6   -5.70   18.30   1
   7  10  -5    8.50    7.90   1
  -7 -10   5    9.20    8.30   1
   7  10  -4   74.20    4.40   1
  -7 -10   4   71.80    7.30   1
   7  10  -3   46.20    2.60   1
  -7 -10   3   40.30    3.00   1
   7  10  -2  198.80    4.80   1
  -7 -10   2  165.60    4.50   1
   7  10  -1  105.70    2.60   1
  -7 -10   1  100.60    4.50   1
   7  10   0  320.60    6.20   1
  -7 -10   0  306.60    8.20   1
   7  10   1  111.90    2.90   1
  -7 -10  -1  106.40    2.90   1
   7  10   2  250.90    6.20   1
  -7 -10  -2  247.30    7.30   1
   7  10   3   53.80    5.20   1
  -7 -10  -3   54.00    4.90   1
   7  10   4   91.10    7.60   1
  -7 -10  -4   77.20    6.50   1
   7  10   5    2.80    7.10   1
  -7 -10  -5   17.40    6.40   1
   7  10   6    0.70   16.40   1
   7  11  -6   -0.80    7.60   1
   7  11  -5    4.10    5.10   1
  -7 -11   5   17.10   13.70   1
   7  11  -4   36.90    3.90   1
  -7 -11   4   39.40    7.70   1
   7  11  -3    8.90    1.90   1
  -7 -11   3    4.90    2.70   1
   7  11  -2   94.40    3.00   1
  -7 -11   2   84.10    3.80   1
   7  11  -1   15.40    1.30   1
  -7 -11   1   14.40    2.00   1
   7  11   0  153.10    3.50   1
  -7 -11   0  144.30    4.70   1
   7  11   1   19.80    1.50   1
  -7 -11  -1   17.60    1.30   1
   7  11   2  112.00    3.50   1
  -7 -11  -2  117.20    4.30   1
   7  11   3    6.00    4.40   1
  -7 -11  -3    7.70    4.20   1
   7  11   4   30.60    6.50   1
  -7 -11  -4   31.80    5.90   1
   7  11   5   11.70    8.30   1
  -7 -11  -6    5.50    8.60   1
   7  12  -5    7.40    6.20   1
  -7 -12   5   -3.80   11.30   1
   7  12  -4    9.70    3.50   1
  -7 -12   4    2.40    6.90   1
   7  12  -3   17.20    2.20   1
  -7 -12   3   19.20    3.00   1
   7  12  -2   28.30    1.80   1
  -7 -12   2   24.00    2.60   1
   7  12  -1   28.50    1.60   1
  -7 -12   1   22.50    2.10   1
   7  12   0   43.40    1.70   1
  -7 -12   0   38.90    2.40   1
   7  12   1   30.40    1.80   1
  -7 -12  -1   30.90    2.20   1
   7  12   2   30.60    2.20   1
  -7 -12  -2   33.80    2.70   1
   7  12   3   16.90    4.70   1
  -7 -12  -3   20.20    4.40   1
   7  12   4   20.20    7.00   1
  -7 -12  -4   11.50    4.60   1
   7  12   5    3.20    9.50   1
  -7 -12  -5   15.90    6.90   1
   7  13  -5   75.60    7.70   1
  -7 -13   5   65.10   11.40   1
   7  13  -4   82.20    5.20   1
  -7 -13   4   82.70   12.70   1
   7  13  -3  200.00    5.80   1
  -7 -13   3  210.50    7.10   1
   7  13  -2  226.10    5.00   1
  -7 -13   2  198.50    6.60   1
   7  13  -1  422.20    8.20   1
  -7 -13   1  406.40   15.80   1
   7  13   0  345.30    6.80   1
  -7 -13   0  354.70    9.90   1
   7  13   1  423.40    9.50   1
  -7 -13  -1  467.90   12.30   1
   7  13   2  273.50    7.40   1
  -7 -13  -2  274.30    8.20   1
   7  13   3  144.10   15.60   1
  -7 -13  -3  226.60   11.70   1
   7  13   4   87.20    8.00   1
  -7 -13  -4   94.40    8.30   1
   7  13   5   59.30    9.20   1
  -7 -13  -5   72.00    8.80   1
   7  14  -5    2.40    5.50   1
  -7 -14   5    2.20   15.00   1
   7  14  -4   16.00    4.30   1
  -7 -14   4    1.80   12.10   1
   7  14  -3    0.60    2.10   1
  -7 -14   3   -1.70    3.10   1
   7  14  -2   13.90    1.90   1
  -7 -14   2   19.00    3.20   1
   7  14  -1    1.50    1.50   1
  -7 -14   1    4.50    2.40   1
   7  14   0   23.90    1.80   1
  -7 -14   0   26.10    2.30   1
   7  14   1    1.20    1.80   1
  -7 -14  -1    0.70    2.20   1
   7  14   2   21.80    2.60   1
  -7 -14  -2   19.00    2.80   1
   7  14   3    6.60    6.10   1
  -7 -14  -3    3.30    4.40   1
   7  14   4    3.30    6.90   1
  -7 -14  -4    5.00    6.00   1
   7  14   5   10.70    9.80   1
   7  15  -5    5.00    6.10   1
  -7 -15   5   37.80   16.30   1
   7  15  -4   30.80    4.50   1
  -7 -15   4   41.80    8.00   1
   7  15  -3    0.00    2.30   1
  -7 -15   3    3.00    3.30   1
   7  15  -2   61.80    2.70   1
  -7 -15   2   58.90    4.30   1
   7  15  -1   -0.60    1.70   1
  -7 -15   1    3.50    2.50   1
   7  15   0   81.90    2.80   1
  -7 -15   0   86.70    4.10   1
   7  15   1   -1.90    1.80   1
  -7 -15  -1    2.00    2.00   1
   7  15   2   63.50    3.30   1
  -7 -15  -2   54.50    3.50   1
   7  15   3   -4.30    6.00   1
  -7 -15  -3    3.30    4.80   1
   7  15   4   15.20    7.40   1
  -7 -15  -4   22.60    5.70   1
   7  15   5   -9.80   17.10   1
  -7 -15  -5   -1.80    7.00   1
   7  16  -5   36.20    6.90   1
  -7 -16   5   31.30   16.20   1
   7  16  -4   14.70    4.40   1
  -7 -16   4   15.60   10.90   1
   7  16  -3  148.50    5.00   1
  -7 -16   3  156.60    6.70   1
   7  16  -2   49.80    2.50   1
  -7 -16   2   48.10    3.80   1
   7  16  -1  310.00    6.70   1
  -7 -16   1  302.10   12.40   1
   7  16   0   62.00    2.50   1
  -7 -16   0   59.20    3.40   1
   7  16   1  347.60    8.70   1
  -7 -16  -1  327.20    9.80   1
   7  16   2   45.60    3.20   1
  -7 -16  -2   49.80    3.50   1
   7  16   3  206.80   12.90   1
  -7 -16  -3  171.70   10.90   1
   7  16   4   10.80    7.50   1
  -7 -16  -4   41.10    7.40   1
   7  16   5   42.80   10.60   1
  -7 -16  -5   37.00   10.70   1
   7  17  -5    9.80    6.40   1
   7  17  -4    1.20    4.20   1
  -7 -17   4   -4.70   15.90   1
   7  17  -3   -0.20    2.80   1
  -7 -17   3    0.60    3.80   1
   7  17  -2    0.60    1.90   1
  -7 -17   2   -3.50    3.40   1
   7  17  -1   -2.10    1.90   1
  -7 -17   1   -0.50    2.30   1
   7  17   0    2.80    1.70   1
  -7 -17   0    3.60    2.50   1
   7  17   1   -6.00    3.60   1
  -7 -17  -1    1.00    2.70   1
   7  17   2    0.60    2.50   1
  -7 -17  -2    6.80    3.20   1
   7  17   3   -2.40    6.60   1
  -7 -17  -3   -7.80    5.60   1
   7  17   4    5.40    8.30   1
  -7 -17  -4   -0.90    6.90   1
   7  17   5    3.60    9.80   1
  -7 -17  -5   -7.20    9.00   1
   7  18  -4   13.50    3.90   1
  -7 -18   4   31.80   16.30   1
   7  18  -3    6.20    2.80   1
  -7 -18   3   11.50    4.20   1
   7  18  -2   12.70    2.20   1
  -7 -18   2   21.60    3.80   1
   7  18  -1   14.90    2.30   1
  -7 -18   1   11.50    2.70   1
   7  18   0   14.60    2.20   1
  -7 -18   0   18.20    2.70   1
   7  18   1   12.30    2.40   1
  -7 -18  -1   10.10    5.50   1
   7  18   2   12.60    2.80   1
  -7 -18  -2   12.50    6.00   1
   7  18   3    1.10    6.00   1
  -7 -18  -3   16.80    5.20   1
   7  18   4    4.10    9.30   1
  -7 -18  -4    7.00    8.00   1
   7  18   5  -12.30   10.90   1
   7  19  -4    8.40    4.50   1
  -7 -19   4   41.40   17.70   1
   7  19  -3    6.70    3.30   1
  -7 -19   3    1.50    4.90   1
   7  19  -2   28.30    2.60   1
  -7 -19   2   38.90    4.30   1
   7  19  -1   -0.30    2.20   1
  -7 -19   1   -0.20    2.60   1
   7  19   0   48.10    2.80   1
  -7 -19   0   36.60    3.60   1
   7  19   1    1.80    2.60   1
  -7 -19  -1    3.20    3.10   1
   7  19   2   34.30    3.30   1
  -7 -19  -2   32.20    4.20   1
   7  19   3   -7.60    7.50   1
  -7 -19  -3   -2.60    6.50   1
   7  19   4   14.40    8.10   1
  -7 -19  -4   33.90    8.70   1
   7  20  -4   -1.40    4.20   1
   7  20  -3   -4.60    3.60   1
  -7 -20   3    3.20    5.30   1
   7  20  -2   -4.30    3.70   1
  -7 -20   2   -1.60    4.30   1
   7  20  -1    1.40    2.20   1
  -7 -20   1    1.10    2.90   1
   7  20   0   -2.20    3.00   1
  -7 -20   0    2.30    2.90   1
   7  20   1    2.60    2.70   1
  -7 -20  -1   -1.00    3.50   1
   7  20   2   -2.00    3.30   1
  -7 -20  -2    0.10    3.80   1
   7  20   3   -8.80    7.90   1
  -7 -20  -3   -2.20    7.40   1
   7  20   4  -15.90   10.40   1
  -7 -20  -4   -0.20    8.80   1
   7  21  -4    5.70    4.70   1
  -7 -21   4   19.00   15.90   1
   7  21  -3   24.30    3.20   1
  -7 -21   3   29.00    5.60   1
   7  21  -2   14.20    3.40   1
  -7 -21   2   13.40    5.00   1
   7  21  -1   48.50    3.20   1
  -7 -21   1   52.70    5.10   1
   7  21   0    7.90    3.40   1
  -7 -21   0   14.60    4.10   1
   7  21   1   57.90    3.70   1
  -7 -21  -1   45.90    4.80   1
   7  21   2    9.60    3.60   1
  -7 -21  -2   10.90    4.30   1
   7  21   3   26.50    7.60   1
  -7 -21  -3   34.30    8.40   1
   7  21   4  -10.70    8.80   1
  -7 -21  -4   16.60    9.50   1
   7  22  -4    3.80    6.80   1
  -7 -22   4    5.10   18.90   1
   7  22  -3   18.10    4.10   1
  -7 -22   3   18.30    5.60   1
   7  22  -2   16.80    3.70   1
  -7 -22   2   12.10    4.40   1
   7  22  -1   18.80    3.00   1
  -7 -22   1   20.10    4.10   1
   7  22   0   19.00    3.20   1
  -7 -22   0   17.30    4.10   1
   7  22   1   21.10    3.10   1
  -7 -22  -1   24.70    4.30   1
   7  22   2   21.90    5.70   1
  -7 -22  -2   12.20    4.80   1
   7  22   3   23.60    7.90   1
  -7 -22  -3   18.60    8.10   1
   7  22   4   -6.00   10.50   1
  -7 -22  -4    9.20    9.40   1
   7  23  -3    1.80    3.10   1
  -7 -23   3   19.60   16.60   1
   7  23  -2   92.20    4.40   1
  -7 -23   2   95.10    7.30   1
   7  23  -1   16.30    2.90   1
  -7 -23   1   22.10    5.30   1
   7  23   0  120.50    5.20   1
  -7 -23   0  137.70    8.00   1
   7  23   1   20.20    3.50   1
  -7 -23  -1   17.80    5.00   1
   7  23   2   95.70    5.30   1
  -7 -23  -2   90.70   10.20   1
   7  23   3   13.40    8.00   1
  -7 -23  -3    3.70    9.20   1
   7  24  -3    0.00    1.80   1
  -7 -24   3  -12.10   13.70   1
   7  24  -2    2.40    1.70   1
  -7 -24   2    2.70   11.60   1
   7  24  -1   -1.40    3.30   1
  -7 -24   1    0.90    5.90   1
   7  24   0   23.10    4.70   1
  -7 -24   0   20.40    5.00   1
   7  24   1    0.50    3.70   1
  -7 -24  -1    1.40    4.60   1
   7  24   2   13.30    4.50   1
  -7 -24  -2    1.40    4.80   1
   7  24   3    6.40    8.10   1
  -7 -24  -3   -3.90    7.70   1
   7  25  -3    3.40    1.90   1
   7  25  -2   64.20    6.00   1
  -7 -25   2   62.50    7.00   1
   7  25  -1   47.40    4.50   1
  -7 -25   1   50.40    6.70   1
   7  25   0   74.00    4.60   1
  -7 -25   0   79.40    7.30   1
   7  25   1   48.80    6.70   1
  -7 -25  -1   50.10    6.40   1
   7  25   2   55.40    5.40   1
  -7 -25  -2   81.70   12.10   1
   7  25   3   15.90    8.10   1
  -7 -25  -3   23.50   10.90   1
   7  26  -2    2.60    1.60   1
   7  26  -1    4.10    4.10   1
  -7 -26   1    6.20    5.80   1
   7  26   0    8.80    4.00   1
  -7 -26   0   11.10    5.50   1
   7  26   1    1.20    3.90   1
  -7 -26  -1    7.40    5.30   1
   7  26   2    6.40    6.30   1
  -7 -26  -2    5.50    5.90   1
   7  27  -2   45.30    6.90   1
   7  27  -1   12.70    5.60   1
   7  27   0   61.90    4.90   1
  -7 -27   0   38.30   15.40   1
   7  27   1    8.20    4.50   1
  -7 -27  -1  -19.60   12.60   1
   7  27   2   36.50    5.20   1
  -7 -27  -2   56.20   12.60   1
   7  28  -1    7.40    5.30   1
   7  28   0   -2.70    5.40   1
  -7 -28   0   14.00   14.80   1
   7  28   1   -2.50    4.60   1
  -7 -28  -1  -19.00   13.60   1
   8 -28  -1    1.10    7.10   1
  -8  28   1   28.20   16.20   1
   8 -28   0  -15.10    5.90   1
  -8  28   0   11.90    7.50   1
   8 -28   1   -2.10    8.40   1
   8 -27  -1   12.40    6.60   1
  -8  27   1   -6.40   14.70   1
   8 -27   0   -2.50    5.80   1
  -8  27   0   -8.30   12.50   1
   8 -27   1    8.30    6.20   1
  -8  27  -1   -0.90   11.30   1
   8 -27   2   -3.70    7.80   1
   8 -26  -2   15.00    5.60   1
  -8  26   2   41.60   17.80   1
   8 -26  -1   28.50    4.80   1
  -8  26   1   64.70   15.50   1
   8 -26   0   20.90    7.60   1
  -8  26   0   25.40    6.30   1
   8 -26   1   42.50    5.40   1
  -8  26  -1   35.80    6.40   1
   8 -26   2   30.20   18.30   1
  -8  26  -2    7.90   11.10   1
   8 -25  -3   17.10    9.90   1
   8 -25  -2  -10.60    6.50   1
  -8  25   2    7.90   18.10   1
   8 -25  -1    6.20    4.30   1
  -8  25   1   13.60   13.90   1
   8 -25   0    5.60    4.40   1
  -8  25   0    8.30    6.80   1
   8 -25   1    6.10    7.00   1
  -8  25  -1   -5.30    4.70   1
   8 -25   2    5.10    4.90   1
  -8  25  -2   17.70   10.10   1
   8 -25   3  -12.60   14.70   1
   8 -24  -3   10.30    9.10   1
   8 -24  -2   22.20    4.90   1
  -8  24   2    7.40   14.10   1
   8 -24  -1   10.30    4.20   1
  -8  24   1   -6.30   12.10   1
   8 -24   0   19.20    4.70   1
  -8  24   0   36.10   11.20   1
   8 -24   1    8.20    4.30   1
  -8  24  -1    6.00    5.30   1
   8 -24   2   10.90   12.50   1
  -8  24  -2   10.40    5.50   1
   8 -24   3    6.30   13.90   1
  -8  24  -3   -7.70    9.80   1
   8 -23  -3   31.50    9.40   1
   8 -23  -2    3.70    4.10   1
  -8  23   2  -10.40   14.00   1
   8 -23  -1   60.50    6.60   1
  -8  23   1   44.70    6.70   1
   8 -23   0    7.70    4.30   1
  -8  23   0    3.30    5.10   1
   8 -23   1   93.00   13.90   1
  -8  23  -1   48.50    5.90   1
   8 -23   2   10.20    5.90   1
  -8  23  -2  -10.60    5.10   1
   8 -23   3    8.00   13.50   1
  -8  23  -3   24.30    6.40   1
   8 -22  -3   -6.40    7.90   1
  -8  22   3    6.40   14.30   1
   8 -22  -2    7.40    4.80   1
  -8  22   2    1.00   13.60   1
   8 -22  -1    4.60    4.40   1
  -8  22   1    1.30    5.10   1
   8 -22   0   16.90    9.50   1
  -8  22   0   -3.10    7.60   1
   8 -22   1   -9.60   11.40   1
  -8  22  -1   -1.70    3.40   1
   8 -22   2    3.60    3.80   1
  -8  22  -2    7.40    5.30   1
   8 -22   3   -8.80   15.40   1
  -8  22  -3    3.60    5.70   1
   8 -22   4    0.90   14.80   1
  -8  22  -4    3.90    6.20   1
   8 -21  -4   -1.00    7.70   1
   8 -21  -3    9.70    7.60   1
  -8  21   3   21.00   13.20   1
   8 -21  -2    7.60    7.40   1
  -8  21   2   15.80   12.50   1
   8 -21  -1    3.20    4.10   1
  -8  21   1   19.30   10.80   1
   8 -21   0   22.50    9.50   1
  -8  21   0   25.90    5.30   1
   8 -21   1    6.20    4.20   1
  -8  21  -1    0.90    3.30   1
   8 -21   2    5.10    4.00   1
  -8  21  -2   13.40    3.80   1
   8 -21   3    0.70   14.90   1
  -8  21  -3    3.80    5.00   1
   8 -21   4  -49.50   18.60   1
  -8  21  -4   -1.00    5.60   1
   8 -20  -4   11.20    7.90   1
   8 -20  -3   66.80    8.40   1
  -8  20   3   88.90   14.70   1
   8 -20  -2    8.40    6.60   1
  -8  20   2    6.10   12.30   1
   8 -20  -1  121.40   10.40   1
  -8  20   1  126.40    7.90   1
   8 -20   0   13.70    3.80   1
  -8  20   0   11.70    4.20   1
   8 -20   1  128.10    6.60   1
  -8  20  -1  122.20    6.10   1
   8 -20   2   17.50    4.70   1
  -8  20  -2   11.10    3.50   1
   8 -20   3   91.40   15.70   1
  -8  20  -3   58.20    5.80   1
   8 -20   4   41.20   17.30   1
  -8  20  -4    0.30    6.40   1
   8 -19  -4    2.50    6.60   1
   8 -19  -3    5.10    5.90   1
  -8  19   3    0.00   12.50   1
   8 -19  -2   17.50    6.40   1
  -8  19   2   13.80   11.00   1
   8 -19  -1   28.00    7.20   1
  -8  19   1   19.10    5.40   1
   8 -19   0   10.60    3.60   1
  -8  19   0   18.20    4.00   1
   8 -19   1   11.90    4.10   1
  -8  19  -1   25.60    4.60   1
   8 -19   2   14.40    4.30   1
  -8  19  -2   11.40    3.00   1
   8 -19   3    4.00    4.40   1
  -8  19  -3    7.30    4.80   1
   8 -19   4   -1.70   15.40   1
  -8  19  -4   -1.10    5.20   1
   8 -18  -4    0.90    5.90   1
   8 -18  -3   11.50    5.80   1
  -8  18   3    7.10   11.70   1
   8 -18  -2    2.60    3.50   1
  -8  18   2  -15.10   10.40   1
   8 -18  -1   20.80    3.90   1
  -8  18   1   21.70    4.50   1
   8 -18   0    2.10    3.20   1
  -8  18   0    6.90    3.00   1
   8 -18   1   24.80    3.80   1
  -8  18  -1   21.30    3.00   1
   8 -18   2    1.20    3.90   1
  -8  18  -2    5.70    3.00   1
   8 -18   3    3.30    5.20   1
  -8  18  -3   13.70    4.00   1
   8 -18   4   21.60   12.40   1
  -8  18  -4   -2.10    5.40   1
  -8  18  -5   -1.90   10.00   1
   8 -17  -4    6.30    5.50   1
   8 -17  -3   15.20    5.50   1
  -8  17   3   22.20   11.10   1
   8 -17  -2    2.90    5.10   1
  -8  17   2    9.80   10.20   1
   8 -17  -1   17.80    3.10   1
  -8  17   1   14.30    3.60   1
   8 -17   0   20.70    7.50   1
  -8  17   0   10.70    2.90   1
   8 -17   1   21.90    3.80   1
  -8  17  -1   21.50    3.00   1
   8 -17   2    7.70    4.60   1
  -8  17  -2    7.40    3.40   1
   8 -17   3    9.50    5.80   1
  -8  17  -3   12.30    4.30   1
  -8  17  -4   12.20    6.50   1
  -8  17  -5   11.80    6.90   1
   8 -16  -4   14.00    5.50   1
   8 -16  -3   50.20    6.00   1
  -8  16   3   33.50    7.70   1
   8 -16  -2   46.50    5.90   1
  -8  16   2   54.00    7.10   1
   8 -16  -1   96.70    7.80   1
  -8  16   1  130.20    7.80   1
   8 -16   0   89.30    8.60   1
  -8  16   0   68.60    3.70   1
   8 -16   1  112.10    5.60   1
  -8  16  -1  109.70    4.20   1
   8 -16   2   49.70    4.60   1
  -8  16  -2   48.60    3.30   1
   8 -16   3   51.20    6.10   1
  -8  16  -3   51.00    4.60   1
  -8  16  -4   15.40    4.80   1
   8 -15  -4    5.10    5.60   1
  -8  15   4  -11.30   11.00   1
   8 -15  -3   62.90    6.50   1
  -8  15   3   69.50    7.70   1
   8 -15  -2   11.60    4.80   1
  -8  15   2   -0.90    5.40   1
   8 -15  -1  137.00    5.40   1
  -8  15   1  167.80    8.30   1
   8 -15   0   20.80    3.10   1
  -8  15   0    7.40    2.80   1
   8 -15   1  137.60    6.10   1
  -8  15  -1  134.90    4.60   1
   8 -15   2   13.60    7.60   1
  -8  15  -2   -1.30    2.40   1
   8 -15   3   77.40    6.30   1
  -8  15  -3   78.70    4.90   1
  -8  15  -4    0.10    4.00   1
  -8  15  -5   30.80    8.60   1
  -8  14   4   57.70   11.90   1
   8 -14  -3    9.70    4.00   1
  -8  14   3    1.60    6.50   1
   8 -14  -2  125.10    7.70   1
  -8  14   2  132.70    7.50   1
   8 -14  -1   40.10    5.70   1
  -8  14   1   34.60    3.90   1
   8 -14   0  188.60    6.70   1
  -8  14   0  184.40    5.70   1
   8 -14   1   47.80    7.60   1
  -8  14  -1   32.20    2.60   1
   8 -14   2  123.70    6.10   1
  -8  14  -2  129.80    5.90   1
   8 -14   3   20.90    4.80   1
  -8  14  -3    9.20    3.50   1
  -8  14  -4   52.00    5.00   1
  -8  14  -5    6.90    8.20   1
  -8  13   5    1.60   12.30   1
  -8  13   4  158.40   12.50   1
   8 -13  -3   13.60    3.10   1
  -8  13   3   21.80    5.80   1
   8 -13  -2  333.60   15.00   1
  -8  13   2  306.00   17.40   1
   8 -13  -1   26.90    4.70   1
  -8  13   1   33.70    3.70   1
   8 -13   0  538.30   23.60   1
  -8  13   0  500.20   12.30   1
   8 -13   1   37.30    7.30   1
  -8  13  -1   28.70    2.50   1
  -8  13  -2  325.30    8.50   1
   8 -13   3   15.50    9.50   1
  -8  13  -3   16.00    3.70   1
  -8  13  -4  114.00    6.40   1
  -8  13  -5    4.20    7.80   1
  -8  12   4    8.50    6.70   1
   8 -12  -3   -2.00    3.70   1
  -8  12   3    2.40    3.70   1
   8 -12  -2   42.30    4.40   1
  -8  12   2   49.00    3.70   1
   8 -12  -1    3.80    2.30   1
  -8  12   1    2.50    2.90   1
   8 -12   0   81.90    4.00   1
  -8  12   0   82.90    3.60   1
   8 -12   1   -1.30    2.50   1
  -8  12  -1    3.70    2.10   1
   8 -12   2   56.20    4.20   1
  -8  12  -2   51.20    2.60   1
   8 -12   3    8.20    3.90   1
  -8  12  -3    8.30    3.60   1
  -8  12  -4    9.40    4.20   1
   8 -12   5   -6.50    9.40   1
  -8  12  -5   -8.50    7.90   1
  -8  11   5   -7.00    8.10   1
  -8  11   4   20.60    6.50   1
   8 -11  -3    2.30    2.60   1
  -8  11   3   -6.30    3.80   1
   8 -11  -2   33.40    2.90   1
  -8  11   2   31.70    3.40   1
   8 -11  -1    5.90    3.60   1
  -8  11   1    1.40    2.90   1
   8 -11   0   52.90    3.20   1
  -8  11   0   44.60    2.70   1
   8 -11   1    5.90    2.50   1
  -8  11  -1    3.70    1.80   1
   8 -11   2   35.70    7.30   1
  -8  11  -2   31.00    2.20   1
   8 -11   3   -0.90    6.50   1
  -8  11  -3    3.50    2.80   1
   8 -11   4   12.80    6.50   1
  -8  11  -4   21.10    4.00   1
   8 -11   5  -28.10   11.70   1
  -8  11  -5    1.70    9.00   1
  -8  10   6    7.00   18.10   1
  -8  10   5  -11.20   10.90   1
  -8  10   4    6.00    8.80   1
   8 -10  -3   21.70    2.90   1
  -8  10   3   27.80    3.10   1
   8 -10  -2   17.40    3.70   1
  -8  10   2   16.10    3.00   1
   8 -10  -1   48.00    2.90   1
  -8  10   1   53.40    3.50   1
   8 -10   0   24.10    2.60   1
  -8  10   0   26.90    2.30   1
   8 -10   1   54.80    3.40   1
  -8  10  -1   52.40    2.60   1
   8 -10   2    9.80    5.20   1
  -8  10  -2   14.60    1.90   1
   8 -10   3   18.70    3.10   1
  -8  10  -3   22.60    3.10   1
   8 -10   4    6.80    5.20   1
  -8  10  -4    2.90    3.70   1
   8 -10   5   15.70   12.60   1
  -8  10  -5   -1.30    8.50   1
  -8  10  -6   12.70   10.30   1
  -8   9   6  -10.30   13.80   1
  -8   9   5   16.50    8.50   1
  -8   9   4   15.30    5.70   1
   8  -9  -3   34.40    2.90   1
  -8   9   3   30.50    2.90   1
   8  -9  -2   51.60    4.20   1
  -8   9   2   56.50    2.70   1
   8  -9  -1   73.10    5.30   1
  -8   9   1   65.90    2.60   1
   8  -9   0   83.00    3.90   1
  -8   9   0   83.20    4.40   1
   8  -9   1   78.90    3.90   1
  -8   9  -1   67.80    2.90   1
   8  -9   2   65.80    7.20   1
  -8   9  -2   59.10    3.50   1
   8  -9   3   27.50    3.70   1
  -8   9  -3   32.70    3.40   1
   8  -9   4   20.60    4.90   1
  -8   9  -4   18.60    3.70   1
   8  -9   5    8.00    7.20   1
  -8   9  -5   -2.80    8.70   1
   8  -9   6   20.30    9.10   1
  -8   8   6   13.10   13.50   1
  -8   8   5   37.50   13.40   1
   8  -8  -4  198.50   12.50   1
  -8   8   4  209.50    9.30   1
   8  -8  -3  163.20    7.70   1
  -8   8   3  187.20    7.50   1
   8  -8  -2  621.70   16.80   1
  -8   8   2  615.00   13.90   1
   8  -8  -1  398.90   15.90   1
  -8   8   1  375.00    7.00   1
   8  -8   0 1078.50   38.50   1
  -8   8   0 1009.90   27.60   1
   8  -8   1  414.90    9.90   1
  -8   8  -1  400.10    9.70   1
   8  -8   2  629.70   13.80   1
  -8   8  -2  633.00   18.50   1
   8  -8   3  165.90    6.80   1
  -8   8  -3  179.00    6.90   1
   8  -8   4  205.20    9.10   1
  -8   8  -4  184.70    7.90   1
   8  -8   5   60.50    8.10   1
  -8   8  -5   31.70    8.20   1
   8  -8   6   32.00   16.50   1
  -8   7   6    4.60   14.20   1
  -8   7   5   55.90    7.70   1
   8  -7  -4   56.70    9.30   1
  -8   7   4   68.50    6.80   1
   8  -7  -3  151.30    7.20   1
  -8   7   3  171.60   11.00   1
   8  -7  -2  145.60    7.50   1
  -8   7   2  162.10    4.10   1
   8  -7  -1  356.60   10.50   1
  -8   7   1  352.00    8.80   1
   8  -7   0  272.50   12.00   1
  -8   7   0  253.70    6.40   1
   8  -7   1  389.40    9.40   1
  -8   7  -1  365.80   11.40   1
   8  -7   2  149.40    4.10   1
  -8   7  -2  163.10    5.80   1
   8  -7   3  157.60    6.80   1
  -8   7  -3  164.00    6.40   1
   8  -7   4   61.90    9.10   1
  -8   7  -4   50.90    7.40   1
   8  -7   5   47.60    7.60   1
  -8   7  -5   64.50    9.60   1
   8  -7   6   22.50   15.30   1
  -8   6   6  -27.70   13.70   1
  -8   6   5    0.20    5.70   1
  -8   6   4    5.10    3.90   1
   8  -6  -3   16.10    2.60   1
  -8   6   3   17.90    3.70   1
   8  -6  -2    9.40    2.30   1
  -8   6   2   15.40    1.90   1
   8  -6  -1   33.60    3.40   1
  -8   6   1   36.40    2.10   1
   8  -6   0   30.50    2.40   1
  -8   6   0   29.30    2.90   1
   8  -6   1   43.50    2.70   1
  -8   6  -1   43.00    2.90   1
   8  -6   2   20.70    2.20   1
  -8   6  -2   17.30    2.60   1
   8  -6   3   34.20    6.20   1
  -8   6  -3   20.70    2.90   1
   8  -6   4   -0.90    5.80   1
  -8   6  -4   -0.60    5.80   1
   8  -6   5   17.10    6.70   1
  -8   6  -5   11.30    8.70   1
   8  -6   6   -6.50    9.70   1
  -8   6  -6  -16.30    9.80   1
  -8   5   5   16.00    6.10   1
   8  -5  -4    1.80    5.50   1
  -8   5   4    0.40    5.10   1
   8  -5  -3   53.10    6.20   1
  -8   5   3   66.80    4.30   1
   8  -5  -2    3.70    1.50   1
  -8   5   2    4.60    1.60   1
   8  -5  -1  133.60    4.80   1
  -8   5   1  125.70    3.20   1
   8  -5   0    3.60    2.80   1
  -8   5   0    8.50    1.60   1
   8  -5   1  143.30    4.20   1
  -8   5  -1  143.70    5.60   1
   8  -5   2    5.90    2.20   1
  -8   5  -2    1.30    3.00   1
   8  -5   3   55.10    6.80   1
  -8   5  -3   59.70    3.70   1
   8  -5   4  -11.60    6.70   1
  -8   5  -4    7.10    5.90   1
   8  -5   5   18.60    7.50   1
  -8   5  -5   27.10    8.90   1
   8  -5   6   -1.10   11.40   1
  -8   5  -6   -9.60   12.20   1
  -8   4   6    4.00   10.60   1
  -8   4   5   -3.40    6.90   1
   8  -4  -4   -5.80    5.20   1
  -8   4   4   -4.20    5.20   1
   8  -4  -3    5.90    1.90   1
  -8   4   3    8.80    3.60   1
   8  -4  -2    7.90    2.00   1
  -8   4   2   13.80    1.60   1
   8  -4  -1   22.30    1.90   1
  -8   4   1   20.60    1.20   1
   8  -4   0   29.20    3.30   1
  -8   4   0   21.20    1.90   1
   8  -4   1   21.90    1.20   1
  -8   4  -1   23.70    2.40   1
   8  -4   2   11.60    1.20   1
  -8   4  -2    9.50    2.00   1
   8  -4   3   12.50    3.90   1
  -8   4  -3    9.20    2.50   1
   8  -4   4    8.90    8.20   1
  -8   4  -4    1.20    5.10   1
   8  -4   5    6.20    8.20   1
  -8   4  -5   11.70    8.10   1
   8  -4   6   -5.10   10.00   1
  -8   4  -6   10.50   12.30   1
  -8   3   6   -3.20   10.60   1
  -8   3   5   10.70    6.50   1
  -8   3   4   -2.30    5.30   1
   8  -3  -3   10.80    5.10   1
  -8   3   3    9.90    3.40   1
   8  -3  -2    4.30    1.50   1
  -8   3   2    2.60    1.70   1
   8  -3  -1   15.10    2.20   1
  -8   3   1   20.10    1.20   1
   8  -3   0    8.40    1.60   1
  -8   3   0    9.90    2.20   1
   8  -3   1   20.20    1.30   1
  -8   3  -1   18.20    2.20   1
   8  -3   2    7.30    1.50   1
  -8   3  -2    4.50    1.90   1
  -8   3  -3   10.80    4.90   1
   8  -3   4    5.70    5.30   1
  -8   3  -4   -5.90    5.50   1
   8  -3   5   -5.60    9.10   1
  -8   3  -5  -12.00    8.20   1
   8  -3   6  -14.80    9.90   1
  -8   3  -6   -8.50   11.60   1
  -8   2   6   31.00   10.80   1
  -8   2   5    1.10    5.80   1
   8  -2  -4   98.60    8.60   1
  -8   2   4   92.00    5.30   1
   8  -2  -3   -1.40    4.00   1
  -8   2   3   -0.90    3.60   1
   8  -2  -2  235.50    5.70   1
  -8   2   2  257.60    6.70   1
   8  -2  -1   -1.90    1.10   1
  -8   2   1    1.20    1.00   1
   8  -2   0  427.80   12.00   1
  -8   2   0  398.70   11.80   1
   8  -2   1    0.30    0.90   1
  -8   2  -1    1.00    1.80   1
   8  -2   2  260.50    6.30   1
  -8   2  -2  265.50    8.40   1
   8  -2   3   -0.60    3.50   1
  -8   2  -3   -4.10    2.30   1
   8  -2   4   80.00    6.00   1
  -8   2  -4   71.20    7.30   1
   8  -2   5    1.90    6.80   1
   8  -2   6   12.50   16.50   1
  -8   2  -6   18.50   11.70   1
   8  -1  -6  -18.70   10.40   1
  -8   1   6  -25.40   18.10   1
   8  -1  -5   -1.70    7.20   1
  -8   1   5    0.90    6.10   1
   8  -1  -4    2.00    5.10   1
  -8   1   4    5.80    4.20   1
   8  -1  -3   24.40    4.50   1
  -8   1   3   29.20    3.70   1
   8  -1  -2   10.40    1.10   1
  -8   1   2    6.20    1.70   1
   8  -1  -1   53.80    1.80   1
  -8   1   1   62.60    2.10   1
   8  -1   0   11.20    1.10   1
  -8   1   0   14.60    1.50   1
   8  -1   1   68.10    2.20   1
  -8   1  -1   59.40    2.40   1
   8  -1   2    9.60    1.50   1
  -8   1  -2    7.00    2.00   1
   8  -1   3   12.50    2.40   1
  -8   1  -3   16.10    4.30   1
   8  -1   4   -0.60    5.30   1
  -8   1  -4  -14.00    6.10   1
   8  -1   5    1.20   12.10   1
   8  -1   6  -10.70   16.80   1
  -8   1  -6   -3.90    8.30   1
   8   0  -6    0.10   10.10   1
  -8   0   6   -8.80   17.50   1
   8   0  -5   -1.20    7.10   1
  -8   0   5  -13.10    8.00   1
   8   0  -4   10.90    6.00   1
  -8   0   4   20.50    5.70   1
   8   0  -3   -1.70    3.50   1
  -8   0   3    1.70    3.10   1
   8   0  -2   43.60    1.60   1
  -8   0   2   47.30    1.80   1
   8   0  -1    0.30    0.80   1
  -8   0   1    0.90    1.50   1
   8   0   0  103.80    3.70   1
  -8   0   0  102.10    3.60   1
   8   0   1    0.20    0.80   1
  -8   0  -1    0.40    1.30   1
   8   0   2   58.30    2.10   1
  -8   0  -2   50.90    2.90   1
   8   0   3   -7.70    2.70   1
  -8   0  -3   -5.70    4.40   1
   8   0   4    8.10    6.10   1
  -8   0  -4   15.50    6.30   1
   8   0   5   -8.30    7.20   1
  -8   0  -5  -11.60    6.50   1
   8   0   6   -2.10   10.20   1
  -8   0  -6   -9.10    8.40   1
   8   1  -6  -11.20   10.00   1
  -8  -1   6   -4.80   11.80   1
   8   1  -5   17.60    7.10   1
  -8  -1   5    7.40    6.10   1
   8   1  -4   -1.10    4.70   1
  -8  -1   4   31.30    9.10   1
   8   1  -3   25.10    4.70   1
  -8  -1   3   23.50    3.40   1
   8   1  -2    8.00    1.60   1
  -8  -1   2    9.80    2.10   1
   8   1  -1   66.00    2.70   1
  -8  -1   1   61.20    3.00   1
   8   1   0   14.70    1.40   1
  -8  -1   0   11.90    1.20   1
   8   1   1   83.10    2.10   1
  -8  -1  -1   70.40    2.40   1
   8   1   2    7.30    1.50   1
  -8  -1  -2    4.20    1.60   1
   8   1   3   19.50    2.80   1
  -8  -1  -3   12.80    4.80   1
   8   1   4   -7.10    6.40   1
  -8  -1  -4   -0.60    3.60   1
   8   1   5    3.40    8.90   1
   8   1   6   17.20   11.40   1
  -8  -1  -6    3.50    9.10   1
   8   2  -6   21.00   10.20   1
  -8  -2   6    0.80   18.60   1
   8   2  -5  -16.20    7.10   1
  -8  -2   5    2.80    6.20   1
   8   2  -4  103.80    5.50   1
  -8  -2   4   99.20    9.40   1
   8   2  -3    2.00    4.10   1
  -8  -2   3   -3.00    4.20   1
   8   2  -2  269.00    7.50   1
  -8  -2   2  272.00    6.20   1
   8   2  -1    0.90    1.10   1
  -8  -2   1    0.30    1.20   1
   8   2   0  474.70   12.30   1
  -8  -2   0  452.40   11.70   1
   8   2   1   -0.70    0.90   1
  -8  -2  -1    0.90    0.90   1
   8   2   2  332.70    6.50   1
   8   2   3    2.10    2.60   1
  -8  -2  -3    7.40    4.30   1
   8   2   4   73.30    7.00   1
  -8  -2  -4  107.80    8.80   1
   8   2   5  -12.90    7.30   1
   8   2   6   12.90   11.40   1
  -8  -2  -6   17.70    8.60   1
   8   3  -6    2.00   11.10   1
  -8  -3   6    7.20   10.50   1
   8   3  -5   -2.20    6.50   1
   8   3  -4   -0.60    3.40   1
  -8  -3   4    7.00    4.50   1
   8   3  -3    4.30    1.70   1
  -8  -3   3   11.50    3.60   1
   8   3  -2    3.90    1.40   1
  -8  -3   2    4.50    1.30   1
   8   3  -1   21.40    1.40   1
  -8  -3   1   17.90    1.50   1
   8   3   0   11.50    1.20   1
  -8  -3   0   10.50    1.00   1
   8   3   1   26.30    1.20   1
  -8  -3  -1   24.10    1.80   1
   8   3   2    5.10    1.10   1
  -8  -3  -2    8.10    1.80   1
   8   3   3   13.70    3.20   1
  -8  -3  -3    6.20    2.90   1
   8   3   4    3.60    3.90   1
  -8  -3  -4    1.20    5.20   1
   8   3   5    0.80    7.30   1
  -8  -3  -5    2.00    6.00   1
   8   3   6    8.80   10.60   1
   8   4  -6   -5.30    9.50   1
  -8  -4   6  -16.90   15.50   1
   8   4  -5    0.70    7.00   1
  -8  -4   5  -20.40   10.80   1
   8   4  -4    8.90    3.30   1
  -8  -4   4    7.30    8.40   1
   8   4  -3    6.30    1.50   1
  -8  -4   3    7.40    2.10   1
   8   4  -2   13.10    1.60   1
  -8  -4   2   14.70    1.50   1
   8   4  -1   25.10    1.50   1
  -8  -4   1   23.10    1.60   1
   8   4   0   28.50    1.50   1
  -8  -4   0   28.30    1.30   1
   8   4   1   29.20    1.00   1
  -8  -4  -1   28.00    1.40   1
   8   4   2   18.30    1.40   1
  -8  -4  -2   14.20    2.20   1
   8   4   3   12.50    3.30   1
  -8  -4  -3   13.50    2.80   1
   8   4   4    6.50    5.90   1
  -8  -4  -4    4.70    5.40   1
   8   4   5   -2.50    9.20   1
   8   4   6   -2.40   18.10   1
   8   5  -6  -10.20    9.40   1
  -8  -5   6    5.60   11.10   1
   8   5  -5   21.40    7.10   1
  -8  -5   5   27.70    8.00   1
   8   5  -4   -1.10    3.30   1
  -8  -5   4   -7.90    6.00   1
   8   5  -3   71.90    2.70   1
  -8  -5   3   64.40    4.70   1
   8   5  -2    2.80    1.30   1
  -8  -5   2    4.80    1.90   1
   8   5  -1  149.60    4.30   1
  -8  -5   1  146.40    4.30   1
   8   5   0    9.70    1.10   1
  -8  -5   0   12.00    1.10   1
   8   5   1  189.20    3.60   1
  -8  -5  -1  177.60    4.20   1
   8   5   2    5.40    1.10   1
  -8  -5  -2    4.70    1.40   1
   8   5   3   81.50    5.40   1
  -8  -5  -3   89.40    6.10   1
   8   5   4    7.70    5.60   1
  -8  -5  -4   -5.70    5.30   1
   8   5   5   16.70    9.60   1
  -8  -5  -5   43.10    7.20   1
   8   5   6    0.30   12.10   1
   8   6  -6   12.20    9.90   1
  -8  -6   6   -5.10   17.00   1
   8   6  -5    0.30    7.00   1
  -8  -6   5    6.70   11.40   1
   8   6  -4    6.50    3.00   1
  -8  -6   4    4.80    4.80   1
   8   6  -3   18.10    2.50   1
  -8  -6   3   18.00    2.40   1
   8   6  -2   13.90    1.70   1
  -8  -6   2   20.10    2.10   1
   8   6  -1   43.70    2.00   1
  -8  -6   1   40.20    1.70   1
   8   6   0   28.00    1.10   1
  -8  -6   0   28.30    1.30   1
   8   6   1   56.60    1.50   1
  -8  -6  -1   55.00    2.00   1
   8   6   2   22.20    1.50   1
  -8  -6  -2   22.90    1.70   1
   8   6   3   24.70    3.90   1
  -8  -6  -3   30.20    3.90   1
   8   6   4   23.20    5.90   1
  -8  -6  -4    5.10    5.10   1
   8   6   5   -6.90    8.50   1
   8   6   6  -22.30   16.90   1
   8   7  -6   26.70   10.70   1
  -8  -7   6   49.20   17.00   1
   8   7  -5   83.10    8.60   1
  -8  -7   5   70.70   14.10   1
   8   7  -4   62.30    4.30   1
  -8  -7   4   50.10    7.00   1
   8   7  -3  219.60    5.60   1
  -8  -7   3  207.50    7.30   1
   8   7  -2  182.30    4.30   1
  -8  -7   2  190.70    7.70   1
   8   7  -1  423.70    8.90   1
  -8  -7   1  400.40   10.60   1
   8   7   0  309.10    5.90   1
  -8  -7   0  311.40    6.80   1
   8   7   1  495.30    8.80   1
  -8  -7  -1  475.40    9.80   1
   8   7   2  243.60    5.30   1
  -8  -7  -2  245.10    5.80   1
   8   7   3  290.60    9.90   1
  -8  -7  -3  288.30   12.20   1
   8   7   4   62.50    6.80   1
  -8  -7  -4   83.60    7.10   1
  -8  -7  -5   58.60    7.30   1
   8   8  -6   49.40   11.50   1
  -8  -8   6   56.50   18.30   1
   8   8  -5   92.40    9.30   1
  -8  -8   5   60.00   14.20   1
   8   8  -4  257.40    9.20   1
  -8  -8   4  236.50   14.60   1
   8   8  -3  226.20    5.70   1
  -8  -8   3  213.70    8.00   1
   8   8  -2  752.00   14.90   1
  -8  -8   2  701.00   23.90   1
   8   8  -1  476.50    9.70   1
  -8  -8   1  432.00   11.00   1
   8   8   0 1223.80   20.60   1
  -8  -8   0 1223.50   28.50   1
   8   8   1  548.40    9.80   1
  -8  -8  -1  533.40   10.80   1
   8   8   2  954.80   17.10   1
  -8  -8  -2  972.50   19.00   1
   8   8   3  324.30   11.00   1
  -8  -8  -3  290.80   13.30   1
   8   8   4  275.50   11.40   1
  -8  -8  -4  339.50   16.50   1
   8   8   5   43.70    8.60   1
   8   8   6    1.60   17.20   1
   8   9  -6   13.60   10.50   1
  -8  -9   6   11.30   17.30   1
   8   9  -5   11.70    7.30   1
  -8  -9   5   -4.50    8.80   1
   8   9  -4   28.10    3.50   1
   8   9  -3   46.30    2.40   1
  -8  -9   3   42.90    3.80   1
   8   9  -2   70.60    2.50   1
  -8  -9   2   56.90    3.10   1
   8   9  -1   87.30    2.30   1
  -8  -9   1   81.30    2.80   1
   8   9   0  110.70    2.60   1
  -8  -9   0  101.70    3.40   1
   8   9   1   96.70    2.60   1
  -8  -9  -1   91.10    2.70   1
   8   9   2   83.50    2.80   1
  -8  -9  -2   81.90    2.60   1
   8   9   3   50.50    5.50   1
  -8  -9  -3   55.00    5.00   1
   8   9   4   23.80    6.90   1
  -8  -9  -4   42.40    5.50   1
   8   9   5    6.30    8.60   1
  -8  -9  -5   19.90    6.20   1
   8   9   6   -0.40   20.60   1
   8  10  -6   -1.90    7.70   1
   8  10  -5   13.70    7.40   1
  -8 -10   5    9.20   13.90   1
   8  10  -4   17.10    4.00   1
  -8 -10   4    4.80   10.20   1
   8  10  -3   30.50    2.30   1
  -8 -10   3   26.60    3.10   1
   8  10  -2   32.10    2.00   1
  -8 -10   2   37.00    2.90   1
   8  10  -1   68.50    2.10   1
  -8 -10   1   61.10    2.80   1
   8  10   0   56.10    2.20   1
  -8 -10   0   48.20    2.20   1
   8  10   1   73.30    2.20   1
  -8 -10  -1   67.90    3.00   1
   8  10   2   18.80    1.90   1
  -8 -10  -2   20.20    2.20   1
   8  10   3   40.30    5.00   1
  -8 -10  -3   25.30    4.60   1
   8  10   4   11.50   11.60   1
  -8 -10  -4   -0.10    4.50   1
   8  10   5   12.10    8.80   1
  -8 -10  -5    5.10    6.40   1
  -8 -10  -6    2.30    8.60   1
   8  11  -5    1.40    6.90   1
  -8 -11   5    8.90    9.00   1
   8  11  -4   18.00    3.80   1
  -8 -11   4   16.70    7.00   1
   8  11  -3   -1.40    2.00   1
  -8 -11   3   -4.20    2.50   1
   8  11  -2   41.70    2.20   1
  -8 -11   2   37.10    2.90   1
   8  11  -1    3.10    1.30   1
  -8 -11   1    3.50    1.80   1
   8  11   0   57.70    2.00   1
  -8 -11   0   53.80    2.00   1
   8  11   1    2.00    1.30   1
  -8 -11  -1    3.60    1.20   1
   8  11   2   47.70    2.50   1
  -8 -11  -2   52.60    2.90   1
   8  11   3    6.10    4.70   1
  -8 -11  -3   -7.30    4.30   1
   8  11   4   17.50   12.90   1
  -8 -11  -4   23.30    6.00   1
   8  11   5    2.10    9.50   1
   8  12  -5   30.20    9.60   1
  -8 -12   5   11.10   11.60   1
   8  12  -4   16.70    3.80   1
  -8 -12   4   26.10    8.10   1
   8  12  -3    6.20    2.30   1
  -8 -12   3    8.60    2.80   1
   8  12  -2   63.90    2.40   1
  -8 -12   2   62.20    3.40   1
   8  12  -1    6.40    1.40   1
  -8 -12   1    0.80    1.80   1
   8  12   0  106.20    2.80   1
  -8 -12   0  101.90    4.00   1
   8  12   1    3.90    1.40   1
  -8 -12  -1    3.20    1.30   1
   8  12   2   72.90    3.00   1
  -8 -12  -2   77.40    3.50   1
   8  12   3   -0.30    4.60   1
  -8 -12  -3    0.90    4.50   1
   8  12   4   20.80    6.80   1
   8  12   5   15.40    8.20   1
  -8 -12  -5   -2.30    6.70   1
   8  13  -5   12.80    7.70   1
  -8 -13   5    4.30    9.70   1
   8  13  -4  167.50    7.30   1
  -8 -13   4  156.50   11.20   1
   8  13  -3   15.60    2.50   1
  -8 -13   3   15.60    3.60   1
   8  13  -2  413.80    8.40   1
  -8 -13   2  421.30   16.90   1
   8  13  -1   35.00    1.90   1
  -8 -13   1   31.40    2.70   1
   8  13   0  645.30   11.80   1
  -8 -13   0  617.90   16.10   1
   8  13   1   37.70    2.20   1
  -8 -13  -1   33.50    2.60   1
   8  13   2  500.70   12.20   1
  -8 -13  -2  481.30   13.60   1
   8  13   3   18.00    6.50   1
  -8 -13  -3   21.20    4.90   1
   8  13   4  196.10   11.60   1
  -8 -13  -4  193.80   11.60   1
   8  13   5   11.10    9.50   1
   8  14  -5   18.60    6.70   1
  -8 -14   5   -7.70   11.10   1
   8  14  -4   63.70    5.10   1
  -8 -14   4   53.20    8.80   1
   8  14  -3   19.00    2.50   1
  -8 -14   3   30.10    3.90   1
   8  14  -2  148.90    4.00   1
  -8 -14   2  155.80    7.80   1
   8  14  -1   41.20    2.20   1
  -8 -14   1   31.80    2.80   1
   8  14   0  224.10    4.90   1
  -8 -14   0  217.10    7.30   1
   8  14   1   42.70    2.50   1
  -8 -14  -1   35.20    2.70   1
   8  14   2  171.80    5.30   1
  -8 -14  -2  172.00    6.10   1
   8  14   3   43.00    6.80   1
  -8 -14  -3   35.30    5.80   1
   8  14   4   66.50    9.20   1
  -8 -14  -4   66.70    8.00   1
   8  14   5   13.80   15.50   1
   8  15  -5   31.60    7.10   1
  -8 -15   5   16.50   15.40   1
   8  15  -4    5.60    4.30   1
  -8 -15   4   19.80   12.80   1
   8  15  -3   89.10    4.10   1
  -8 -15   3   97.10    5.10   1
   8  15  -2    9.30    1.90   1
  -8 -15   2    9.70    2.60   1
   8  15  -1  163.10    4.00   1
  -8 -15   1  163.10    7.80   1
   8  15   0   11.80    1.70   1
  -8 -15   0   11.20    2.20   1
   8  15   1  184.80    5.10   1
  -8 -15  -1  175.60    6.10   1
   8  15   2    8.70    2.60   1
  -8 -15  -2   10.30    2.60   1
   8  15   3   81.40    7.40   1
  -8 -15  -3  104.90    7.80   1
   8  15   4    6.70    8.70   1
  -8 -15  -4    0.60    5.20   1
   8  15   5   50.40    9.70   1
  -8 -15  -5   35.60    8.00   1
   8  16  -5   29.30    7.60   1
  -8 -16   5   46.50   16.90   1
   8  16  -4   22.70    4.60   1
  -8 -16   4   24.60   10.30   1
   8  16  -3   62.90    3.80   1
  -8 -16   3   71.60    5.10   1
   8  16  -2   58.80    2.80   1
  -8 -16   2   65.60    4.60   1
   8  16  -1  126.50    3.60   1
  -8 -16   1  119.00    5.50   1
   8  16   0   84.00    2.90   1
  -8 -16   0   76.40    4.20   1
   8  16   1  134.10    4.60   1
  -8 -16  -1  137.40    5.50   1
   8  16   2   58.80    3.30   1
  -8 -16  -2   61.00    4.00   1
   8  16   3   60.10    7.50   1
  -8 -16  -3   78.70    7.70   1
   8  16   4   27.60    9.30   1
   8  16   5    7.50    9.40   1
  -8 -16  -5   43.20   10.10   1
   8  17  -5  -10.40    7.40   1
   8  17  -4    6.70    4.60   1
  -8 -17   4    0.50   16.50   1
   8  17  -3   16.60    3.20   1
  -8 -17   3   17.20    3.90   1
   8  17  -2   10.90    2.30   1
  -8 -17   2   14.70    3.20   1
   8  17  -1   26.20    2.20   1
  -8 -17   1   24.80    3.60   1
   8  17   0   15.90    2.10   1
  -8 -17   0   17.00    3.20   1
   8  17   1   27.20    2.90   1
  -8 -17  -1   25.50    3.00   1
   8  17   2    7.70    2.90   1
  -8 -17  -2   13.90    3.30   1
   8  17   3   35.70    6.60   1
  -8 -17  -3   22.90    6.50   1
   8  17   4   -2.10    7.20   1
  -8 -17  -4   14.00    6.10   1
   8  17   5   13.20   10.30   1
  -8 -17  -5   12.90    9.60   1
   8  18  -4   -2.60    4.60   1
  -8 -18   4   24.00   17.90   1
   8  18  -3   19.60    3.30   1
  -8 -18   3    8.30    4.30   1
   8  18  -2    2.70    2.30   1
  -8 -18   2    3.50    3.80   1
   8  18  -1   22.50    2.20   1
  -8 -18   1   23.70    3.20   1
   8  18   0    2.90    2.00   1
  -8 -18   0    3.20    2.60   1
   8  18   1   23.50    3.00   1
  -8 -18  -1   30.00    3.70   1
   8  18   2    1.90    3.10   1
  -8 -18  -2    1.60    3.30   1
   8  18   3    8.00    7.30   1
  -8 -18  -3   14.70    5.50   1
   8  18   4   11.80    8.70   1
  -8 -18  -4    1.90    8.40   1
   8  18   5   -0.60   12.00   1
   8  19  -4    7.60    4.20   1
  -8 -19   4   16.60   19.00   1
   8  19  -3   11.30    3.40   1
  -8 -19   3    8.50    4.70   1
   8  19  -2   14.00    2.50   1
  -8 -19   2   16.30    4.50   1
   8  19  -1   18.10    2.30   1
  -8 -19   1   21.60    3.20   1
   8  19   0   21.80    2.70   1
  -8 -19   0   19.80    3.20   1
   8  19   1   19.70    2.70   1
  -8 -19  -1   23.10    3.70   1
   8  19   2   19.20    3.30   1
  -8 -19  -2   17.00    3.90   1
   8  19   3    2.40    8.00   1
  -8 -19  -3   26.20    7.30   1
   8  19   4    0.60    9.90   1
  -8 -19  -4    5.50    8.50   1
   8  20  -4    0.10    4.50   1
   8  20  -3   79.20    5.70   1
   8  20  -2    7.60    2.70   1
  -8 -20   2   17.70    4.50   1
   8  20  -1  153.70    4.80   1
  -8 -20   1  140.50    6.60   1
   8  20   0   26.20    2.90   1
  -8 -20   0   20.40    3.60   1
   8  20   1  153.80    5.50   1
  -8 -20  -1  157.40    7.30   1
   8  20   2   13.20    3.30   1
  -8 -20  -2   13.50    3.80   1
   8  20   3   92.10   10.00   1
  -8 -20  -3   84.00    8.90   1
   8  20   4   -5.10    8.90   1
  -8 -20  -4    4.50    6.90   1
   8  21  -4    1.40    5.00   1
  -8 -21   4  -11.80   15.70   1
   8  21  -3   -4.20    3.60   1
  -8 -21   3    8.80   13.00   1
   8  21  -2   12.30    3.20   1
  -8 -21   2   18.60   14.20   1
   8  21  -1    1.30    2.70   1
  -8 -21   1   -9.90    4.20   1
   8  21   0   25.20    3.30   1
  -8 -21   0   27.10    4.40   1
   8  21   1   -1.30    3.00   1
  -8 -21  -1   -0.70    4.10   1
   8  21   2   15.60    3.60   1
  -8 -21  -2   19.20    4.10   1
   8  21   3    0.20    7.40   1
  -8 -21  -3   11.30    8.40   1
   8  21   4   16.50   11.00   1
  -8 -21  -4  -10.80    8.90   1
   8  22  -4    9.70    7.80   1
   8  22  -3   -6.20    3.40   1
  -8 -22   3    3.00   15.60   1
   8  22  -2    8.40    3.30   1
  -8 -22   2   12.50    5.60   1
   8  22  -1    0.20    3.00   1
  -8 -22   1   -3.40    5.20   1
   8  22   0    5.00    4.10   1
  -8 -22   0   14.80    4.50   1
   8  22   1   -3.50    3.00   1
  -8 -22  -1    2.40    3.90   1
   8  22   2   11.50    4.10   1
  -8 -22  -2    8.50    4.70   1
   8  22   3    1.10    9.00   1
  -8 -22  -3   -2.70    8.50   1
   8  23  -3   32.60    4.20   1
  -8 -23   3   36.70   17.40   1
   8  23  -2    5.20    5.20   1
  -8 -23   2    3.70   12.20   1
   8  23  -1   60.60    3.80   1
  -8 -23   1   70.80    6.80   1
   8  23   0    4.80    3.30   1
  -8 -23   0   -0.90    4.20   1
   8  23   1   57.60    4.10   1
  -8 -23  -1   71.20    6.00   1
   8  23   2    6.90    6.20   1
  -8 -23  -2    4.10    5.30   1
   8  23   3   19.00    9.50   1
  -8 -23  -3   34.60    8.20   1
   8  24  -3    2.40    1.70   1
  -8 -24   3   11.20   14.40   1
   8  24  -2    7.20    2.00   1
  -8 -24   2   14.20    5.50   1
   8  24  -1    3.10    3.40   1
  -8 -24   1   13.30    5.40   1
   8  24   0   13.40    3.90   1
  -8 -24   0   24.50    5.60   1
   8  24   1   12.60    3.80   1
  -8 -24  -1   16.80    5.40   1
   8  24   2   15.30    4.20   1
  -8 -24  -2   14.60    9.30   1
   8  24   3   14.80   16.10   1
  -8 -24  -3   -2.00    9.20   1
   8  25  -3    0.20    1.90   1
   8  25  -2    0.20    1.70   1
  -8 -25   2   -4.40   13.90   1
   8  25  -1    2.80    4.00   1
   8  25   0    3.60    4.10   1
  -8 -25   0    7.40    4.90   1
   8  25   1   -0.10    4.10   1
  -8 -25  -1   14.20    5.00   1
   8  25   2    3.10    4.20   1
  -8 -25  -2    6.20    5.30   1
   8  26  -2    6.70    2.50   1
  -8 -26   2   -1.40   17.80   1
   8  26  -1   56.60    6.20   1
  -8 -26   1   47.10    7.10   1
   8  26   0   35.10    6.20   1
  -8 -26   0   33.10    6.70   1
   8  26   1   66.60    5.70   1
  -8 -26  -1   61.90   11.70   1
   8  26   2   25.90    5.10   1
  -8 -26  -2   34.50   11.10   1
   8  27  -2   14.00    8.50   1
   8  27  -1    7.50    5.00   1
   8  27   0    2.50    4.10   1
  -8 -27   0   -4.20   13.80   1
   8  27   1   10.60    7.00   1
  -8 -27  -1    0.10   10.50   1
   8  27   2   -3.00    5.50   1
  -8 -27  -2   10.30   11.90   1
   8  28   0    8.90    4.60   1
   8  28   1    6.80    4.40   1
  -8 -28  -1   -2.50   13.60   1
  -9  28   1   -0.50   15.10   1
   9 -28   0   17.30    6.80   1
  -9  28   0   14.30   13.10   1
  -9  28  -1   -6.80    7.10   1
   9 -27  -1   -6.70    5.90   1
  -9  27   1   19.30   15.40   1
   9 -27   0   14.40   14.30   1
  -9  27   0    5.40    6.20   1
   9 -27   1    0.90    6.30   1
  -9  27  -1   18.50    7.20   1
   9 -26  -2   30.50    7.50   1
  -9  26   2  107.00   19.40   1
   9 -26  -1   -0.10    4.70   1
  -9  26   1   -3.60   14.10   1
   9 -26   0   72.00    7.30   1
  -9  26   0   75.10    7.50   1
   9 -26   1   -3.80   15.50   1
  -9  26  -1   -5.80    6.40   1
   9 -26   2   59.40    7.60   1
  -9  26  -2   79.40   13.30   1
   9 -25  -3  -13.90   10.10   1
   9 -25  -2    1.40    4.80   1
  -9  25   2  -26.00   16.70   1
   9 -25  -1   12.90   10.50   1
  -9  25   1    0.00   13.50   1
   9 -25   0  -10.60   12.00   1
  -9  25   0   22.20   13.00   1
   9 -25   1    5.60    4.40   1
  -9  25  -1   15.00   11.30   1
   9 -25   2   -4.40    6.60   1
  -9  25  -2  -24.50    9.50   1
   9 -24  -3   24.70   10.10   1
   9 -24  -2   -1.30    6.10   1
  -9  24   2    4.20   16.00   1
   9 -24  -1   45.80   10.90   1
  -9  24   1   66.10   15.00   1
   9 -24   0    4.00    4.00   1
  -9  24   0   -0.90    5.40   1
   9 -24   1   40.80    6.70   1
  -9  24  -1   45.30    5.50   1
   9 -24   2    7.30    4.50   1
  -9  24  -2    2.50   10.00   1
   9 -24   3   13.80   14.20   1
  -9  24  -3    3.00   10.70   1
   9 -23  -3    0.00    8.60   1
  -9  23   3   -3.00   15.20   1
   9 -23  -2   -6.90    5.70   1
  -9  23   2    6.90   15.30   1
   9 -23  -1    3.10    4.60   1
  -9  23   1   16.30   12.00   1
   9 -23   0    2.10   10.50   1
  -9  23   0    8.00    9.90   1
   9 -23   1   -1.50    5.00   1
  -9  23  -1    9.80    5.30   1
   9 -23   2   -1.80    4.10   1
  -9  23  -2    2.30    9.10   1
   9 -23   3   -4.50   13.70   1
  -9  23  -3   -1.10    5.60   1
   9 -22  -3   17.20    8.50   1
  -9  22   3    1.20   14.00   1
   9 -22  -2   -1.20    7.60   1
  -9  22   2   13.50   14.60   1
   9 -22  -1    1.30    4.50   1
  -9  22   1    8.60   11.40   1
   9 -22   0   11.60    8.10   1
  -9  22   0   -0.90    5.40   1
   9 -22   1    2.70    4.60   1
  -9  22  -1    2.60    3.40   1
   9 -22   2    0.80    4.30   1
  -9  22  -2   -4.90    4.80   1
   9 -22   3   -7.80    6.10   1
  -9  22  -3    1.60    5.30   1
   9 -22   4   11.30   18.80   1
  -9  22  -4   -0.10    8.90   1
   9 -21  -3   12.40    8.00   1
  -9  21   3   18.70   14.30   1
   9 -21  -2   33.80    7.80   1
  -9  21   2   58.50   13.60   1
   9 -21  -1   22.80    8.40   1
  -9  21   1   26.80   10.50   1
   9 -21   0   49.40    5.00   1
  -9  21   0   49.90    5.70   1
   9 -21   1   29.50    4.90   1
  -9  21  -1   33.60    3.90   1
   9 -21   2   51.40   11.30   1
  -9  21  -2   28.50    5.00   1
   9 -21   3   27.30    6.80   1
  -9  21  -3   13.60    5.90   1
   9 -21   4   25.20   15.70   1
  -9  21  -4    8.20    8.70   1
   9 -20  -3   17.60    7.10   1
  -9  20   3   24.20   13.70   1
   9 -20  -1   46.60    8.40   1
  -9  20   1   54.10   11.10   1
   9 -20   0  278.20   10.30   1
  -9  20   0  299.30   11.30   1
   9 -20   1   46.40    5.00   1
  -9  20  -1   41.40    4.00   1
  -9  20  -2  222.60   10.00   1
   9 -20   3   27.30    6.40   1
  -9  20  -3   33.70    5.60   1
   9 -20   4  108.20   18.50   1
  -9  20  -4   90.40    7.60   1
   9 -19  -3   20.90    7.20   1
  -9  19   3   44.20   13.90   1
   9 -19  -2   11.00    5.50   1
  -9  19   2   20.20   12.40   1
   9 -19  -1   46.20    6.80   1
  -9  19   1   90.20   11.30   1
   9 -19   0    6.00    3.70   1
  -9  19   0    7.00    4.10   1
   9 -19   1   54.00    4.80   1
  -9  19  -1   48.90    3.80   1
   9 -19   2    4.40    4.50   1
  -9  19  -2    5.40    4.20   1
   9 -19   3   35.90    5.00   1
  -9  19  -3   30.50    5.00   1
   9 -19   4  -23.70   13.20   1
  -9  19  -4   -3.30    5.20   1
   9 -18  -3   23.50    6.50   1
  -9  18   3   38.50   12.60   1
   9 -18  -2   22.60    4.10   1
  -9  18   2   33.50   11.30   1
   9 -18  -1   51.40    4.40   1
  -9  18   1   44.50   10.00   1
   9 -18   0   30.20    3.90   1
  -9  18   0   38.50    3.60   1
   9 -18   1   51.10    4.60   1
  -9  18  -1   49.50    3.50   1
   9 -18   2   23.80    4.70   1
  -9  18  -2   18.60    4.60   1
   9 -18   3   20.50    5.40   1
  -9  18  -3   25.30    5.10   1
  -9  18  -4   13.10    4.90   1
   9 -17  -3   14.90    5.90   1
  -9  17   3  -12.00   11.40   1
   9 -17  -2   20.40    4.30   1
  -9  17   2   28.00   10.70   1
   9 -17  -1   12.70    3.60   1
  -9  17   1   22.40    9.00   1
   9 -17   0   18.50    7.40   1
  -9  17   0   20.20    3.20   1
   9 -17   1   24.50    8.90   1
  -9  17  -1    8.30    2.60   1
   9 -17   2   21.60    8.80   1
  -9  17  -2   25.60    4.10   1
   9 -17   3    9.80    6.00   1
  -9  17  -3    1.50    4.10   1
  -9  17  -4    2.70    5.30   1
   9 -16  -3   53.30    6.50   1
  -9  16   3   24.50   11.20   1
   9 -16  -2   -3.10    3.30   1
  -9  16   2  -21.00    8.90   1
   9 -16  -1   80.50    7.10   1
  -9  16   1  121.40   11.10   1
   9 -16   0    0.90    3.00   1
  -9  16   0    2.40    3.10   1
   9 -16   1   90.00    5.40   1
  -9  16  -1   84.60    4.10   1
   9 -16   2    6.10    3.80   1
  -9  16  -2   10.40    4.00   1
   9 -16   3   49.80    6.40   1
  -9  16  -3   47.30    4.70   1
  -9  16  -4   -1.10    5.20   1
   9 -15  -5   -6.80   11.70   1
   9 -15  -3   -1.20    4.60   1
  -9  15   3   -7.10   10.10   1
   9 -15  -2   76.80    4.50   1
  -9  15   2   76.80   11.10   1
   9 -15  -1   14.20    5.20   1
  -9  15   1   16.40    7.90   1
   9 -15   0  120.90    8.70   1
  -9  15   0  110.90    4.60   1
   9 -15   1    8.80    7.40   1
  -9  15  -1    9.50    2.80   1
   9 -15   2   93.40    5.60   1
  -9  15  -2   66.90    3.60   1
   9 -15   3    5.00    5.10   1
  -9  15  -3    2.10    4.00   1
  -9  15  -4   21.10    4.30   1
  -9  15  -5    3.40   10.40   1
   9 -14  -5  -29.30   15.20   1
   9 -14  -3   11.20    4.90   1
  -9  14   3    7.20    9.70   1
   9 -14  -2  270.50    9.30   1
  -9  14   2  314.10   18.50   1
   9 -14  -1   15.80    3.10   1
  -9  14   1   26.00    5.00   1
   9 -14   0  438.90   21.20   1
  -9  14   0  459.20   14.90   1
   9 -14   1   14.10    3.30   1
  -9  14  -1   15.20    2.60   1
   9 -14   2  288.50   12.90   1
  -9  14  -2  275.20    7.70   1
   9 -14   3   11.90    9.70   1
  -9  14  -3    8.30    3.80   1
  -9  14  -4   95.80    6.20   1
  -9  14  -5   18.80   10.30   1
   9 -13  -5    9.30   14.90   1
   9 -13  -3    2.20    3.00   1
  -9  13   3    3.00    4.00   1
   9 -13  -2   12.30    4.00   1
  -9  13   2   11.90    5.00   1
   9 -13  -1   -1.20    4.60   1
  -9  13   1    6.40    4.40   1
   9 -13   0    7.70    5.70   1
  -9  13   0    9.70    3.70   1
   9 -13   1   -2.10    2.90   1
  -9  13  -1    0.80    2.10   1
   9 -13   2    7.10    3.40   1
  -9  13  -2    5.30    2.30   1
   9 -13   3   -0.60    4.60   1
  -9  13  -3   -0.90    3.40   1
  -9  13  -4    5.70    4.10   1
  -9  13  -5   -6.30    9.80   1
   9 -12  -5   26.50   13.20   1
  -9  12   4   -0.60    5.10   1
   9 -12  -3   17.60    3.20   1
  -9  12   3   20.80    3.80   1
   9 -12  -2   -1.10    3.60   1
  -9  12   2    1.20    3.00   1
   9 -12  -1   31.30    4.80   1
  -9  12   1   39.70    3.70   1
   9 -12   0    8.60    5.00   1
  -9  12   0   -4.20    3.30   1
   9 -12   1   58.40    7.70   1
  -9  12  -1   40.70    2.90   1
   9 -12   2    4.00    6.20   1
  -9  12  -2   -2.60    2.30   1
   9 -12   3   26.60    7.50   1
  -9  12  -3   17.00    4.00   1
  -9  12  -4    5.80    4.10   1
  -9  12  -5   -0.90    9.30   1
   9 -11  -5   28.00   11.00   1
  -9  11   5   23.20    8.30   1
  -9  11   4    6.20    5.50   1
   9 -11  -3   84.70    6.00   1
  -9  11   3   82.20    4.90   1
   9 -11  -2   12.00    3.50   1
  -9  11   2    8.10    4.30   1
   9 -11  -1  178.70    6.10   1
  -9  11   1  180.30    6.00   1
   9 -11   0    4.50    2.20   1
  -9  11   0    8.60    3.40   1
   9 -11   1  187.60    7.00   1
  -9  11  -1  174.70    5.40   1
   9 -11   2    3.90    3.50   1
  -9  11  -2    3.20    1.90   1
   9 -11   3   72.10    4.10   1
  -9  11  -3   81.60    4.90   1
   9 -11   4    4.00    7.50   1
  -9  11  -4   -0.80    4.00   1
  -9  11  -5   26.90    8.50   1
   9 -10  -5    4.30   12.20   1
  -9  10   5   -9.70    8.20   1
  -9  10   4    9.00    8.80   1
   9 -10  -3   12.90    2.90   1
  -9  10   3    9.70    3.20   1
   9 -10  -2   13.50    2.40   1
  -9  10   2   11.90    2.90   1
   9 -10  -1   30.30    2.90   1
  -9  10   1   27.60    2.20   1
   9 -10   0   17.20    2.40   1
  -9  10   0   25.30    3.60   1
   9 -10   1   38.90    3.10   1
  -9  10  -1   33.40    2.50   1
   9 -10   2    8.30    2.30   1
  -9  10  -2   10.00    2.20   1
   9 -10   3    8.20    8.10   1
  -9  10  -3   14.90    3.30   1
   9 -10   4   13.70    9.80   1
  -9  10  -4    0.50    4.00   1
   9 -10   5  -17.70    6.50   1
  -9  10  -5   -1.10    9.20   1
   9  -9  -5   17.60   12.80   1
  -9   9   5    2.00   12.50   1
   9  -9  -4   41.10    7.80   1
  -9   9   4   53.50    6.90   1
   9  -9  -3   31.40    3.10   1
  -9   9   3   33.70    6.50   1
   9  -9  -2  176.10    6.00   1
  -9   9   2  165.80    6.50   1
   9  -9  -1   67.60    3.50   1
  -9   9   1   77.70    3.60   1
   9  -9   0  285.90    8.70   1
  -9   9   0  301.60   10.00   1
   9  -9   1   75.20    2.80   1
  -9   9  -1   76.40    4.30   1
   9  -9   2  181.40    5.30   1
  -9   9  -2  180.70    6.70   1
   9  -9   3   35.70    3.90   1
  -9   9  -3   27.60    3.50   1
   9  -9   4   64.40   10.30   1
  -9   9  -4   53.20    5.00   1
   9  -9   5    7.40   10.50   1
  -9   9  -5   22.40    7.80   1
  -9   9  -6   21.40   11.20   1
  -9   8   6   14.10   13.30   1
   9  -8  -5   -7.20   11.70   1
  -9   8   5   19.90    6.20   1
   9  -8  -4   20.90    8.90   1
  -9   8   4   28.40    8.80   1
   9  -8  -3   30.40    2.80   1
  -9   8   3   27.60    6.40   1
   9  -8  -2   51.20    3.20   1
  -9   8   2   56.80    3.90   1
   9  -8  -1   62.90    3.20   1
  -9   8   1   68.90    2.10   1
   9  -8   0   85.10    3.80   1
  -9   8   0   95.30    5.00   1
   9  -8   1   68.20    2.80   1
  -9   8  -1   78.00    4.00   1
   9  -8   2   52.20    2.90   1
  -9   8  -2   49.40    3.50   1
   9  -8   3   31.40    3.20   1
  -9   8  -3   25.60    3.40   1
   9  -8   4   15.70    9.10   1
  -9   8  -4   22.90    5.60   1
   9  -8   5    8.40    7.90   1
  -9   8  -5   25.50    9.40   1
   9  -8   6   19.20    8.90   1
  -9   7   6   31.70   17.80   1
   9  -7  -5   40.20   10.10   1
  -9   7   5   31.70    6.20   1
   9  -7  -4   39.10    8.60   1
  -9   7   4   27.30    5.20   1
   9  -7  -3   67.10    3.50   1
  -9   7   3   90.70    5.20   1
  -9   7   2   78.40    3.40   1
   9  -7  -1  165.30    5.80   1
  -9   7   1  150.40    4.80   1
   9  -7   0  122.50    6.20   1
  -9   7   0  118.70    3.70   1
   9  -7   1  181.50    5.00   1
  -9   7  -1  175.20    6.50   1
   9  -7   2   73.60    2.80   1
  -9   7  -2   73.30    3.70   1
   9  -7   3   71.00    7.30   1
  -9   7  -3   75.50    4.30   1
   9  -7   4   27.10    6.20   1
  -9   7  -4   30.20    5.80   1
   9  -7   5   26.20    7.70   1
  -9   7  -5   17.40    9.40   1
   9  -7   6   -3.90   10.90   1
  -9   6   6    9.60    9.60   1
   9  -6  -5   42.20   11.40   1
  -9   6   5   41.00    7.80   1
  -9   6   4   30.60    8.60   1
  -9   6   3  175.10    5.70   1
   9  -6  -2   51.50    3.80   1
  -9   6   2   58.40    2.50   1
   9  -6  -1  400.20   11.70   1
  -9   6   1  411.70    9.60   1
   9  -6   0   97.70    3.90   1
  -9   6   0   94.20    2.70   1
   9  -6   1  441.10   18.70   1
  -9   6  -1  408.90   17.10   1
   9  -6   2   50.00    3.70   1
  -9   6  -2   60.20    3.70   1
   9  -6   3  160.40    6.30   1
  -9   6  -3  173.60    6.90   1
   9  -6   4    7.60    7.90   1
  -9   6  -4   21.20    6.90   1
   9  -6   5   49.20    8.90   1
  -9   6  -5   37.80    9.90   1
   9  -6   6  -11.70    9.60   1
  -9   5   6   -7.00   17.60   1
   9  -5  -5    6.90   10.40   1
  -9   5   5    5.80    6.00   1
   9  -5  -4    6.20    6.10   1
  -9   5   4   -4.00    5.00   1
   9  -5  -3   -3.50    4.80   1
  -9   5   3    5.60    2.30   1
   9  -5  -2    6.70    2.20   1
  -9   5   2   10.00    1.50   1
   9  -5  -1   11.90    2.60   1
  -9   5   1    7.40    1.40   1
   9  -5   0   21.60    3.40   1
  -9   5   0   19.80    1.90   1
   9  -5   1    9.80    2.00   1
  -9   5  -1   10.80    2.70   1
   9  -5   2    6.70    2.30   1
  -9   5  -2    5.00    3.40   1
   9  -5   3    2.60    2.80   1
  -9   5  -3    0.40    2.50   1
   9  -5   4   10.80    4.70   1
  -9   5  -4    4.90    5.50   1
   9  -5   5   -5.00   11.20   1
  -9   5  -5   -4.80    8.90   1
   9  -5   6    9.90   10.90   1
  -9   5  -6   -1.10   13.20   1
  -9   4   6    5.70   10.80   1
   9  -4  -5    2.90    9.90   1
  -9   4   5   -4.40    5.80   1
   9  -4  -4   24.50    6.20   1
  -9   4   4   24.10    5.50   1
   9  -4  -3   -2.10    4.70   1
  -9   4   3   -0.40    2.10   1
   9  -4  -2   50.70    3.50   1
  -9   4   2   58.50    3.10   1
   9  -4  -1   -0.40    1.50   1
  -9   4   1    1.40    1.60   1
   9  -4   0   89.60    3.70   1
  -9   4   0   79.40    3.20   1
   9  -4   1    4.00    1.30   1
  -9   4  -1    0.30    2.00   1
   9  -4   2   57.10    3.00   1
  -9   4  -2   61.40    3.60   1
   9  -4   3    2.40    3.90   1
  -9   4  -3    0.00    2.60   1
   9  -4   4   30.40    6.70   1
  -9   4  -4   25.80    6.30   1
   9  -4   5   -0.80    7.00   1
  -9   4  -5    4.50    8.90   1
   9  -4   6   -9.70    9.60   1
  -9   4  -6    5.30   12.50   1
  -9   3   6    2.40   16.50   1
  -9   3   5   41.50    6.50   1
   9  -3  -4   11.30    6.00   1
  -9   3   4   -1.70    7.20   1
   9  -3  -3  159.00    9.20   1
  -9   3   3  155.40    9.50   1
   9  -3  -2   14.90    1.50   1
  -9   3   2   16.00    1.80   1
   9  -3  -1  315.30    9.10   1
  -9   3   1  350.20    6.50   1
   9  -3   0   26.70    2.00   1
  -9   3   0   17.20    2.60   1
   9  -3   1  396.70   15.90   1
  -9   3  -1  348.70   11.30   1
   9  -3   2   13.60    1.70   1
  -9   3  -2   15.20    2.30   1
   9  -3   3  153.50    9.30   1
  -9   3  -3  155.80    8.80   1
   9  -3   4    9.90    5.30   1
  -9   3  -4    2.60    4.90   1
   9  -3   5   44.90    7.40   1
  -9   3  -5   40.50    8.80   1
   9  -3   6    1.00   10.60   1
  -9   3  -6   14.20   13.00   1
   9  -2  -6  -11.90   10.60   1
  -9   2   6   11.00   11.90   1
   9  -2  -5   -1.30    7.50   1
  -9   2   5    5.20    6.20   1
   9  -2  -4    7.70    5.40   1
  -9   2   4   -3.30    4.90   1
   9  -2  -3    8.70    4.60   1
  -9   2   3    1.00    4.20   1
   9  -2  -2   15.20    1.50   1
  -9   2   2   15.20    2.10   1
   9  -2  -1   27.60    1.60   1
  -9   2   1   27.30    1.50   1
   9  -2   0   20.00    1.60   1
  -9   2   0   19.20    2.20   1
   9  -2   1   30.80    1.50   1
  -9   2  -1   24.70    2.50   1
   9  -2   2   18.80    1.80   1
  -9   2  -2   13.60    2.50   1
   9  -2   3    8.50    4.20   1
  -9   2  -3    3.10    4.80   1
   9  -2   4   -0.40    5.20   1
  -9   2  -4    2.30    6.10   1
   9  -2   5   -4.00    7.50   1
   9  -2   6   -6.70   16.70   1
  -9   2  -6   25.30   12.40   1
   9  -1  -6    3.10   12.40   1
  -9   1   6   13.00   12.70   1
   9  -1  -5    1.40    5.80   1
  -9   1   5    9.00    5.80   1
  -9   1   4    3.40    5.70   1
   9  -1  -3   11.30    4.10   1
  -9   1   3   13.00    3.70   1
   9  -1  -2   50.80    1.90   1
  -9   1   2   57.00    2.70   1
   9  -1  -1   10.80    1.10   1
  -9   1   1   13.70    1.40   1
   9  -1   0   96.10    2.50   1
  -9   1   0   87.90    3.00   1
   9  -1   1   16.10    1.10   1
  -9   1  -1   14.30    1.70   1
   9  -1   2   53.50    2.10   1
  -9   1  -2   50.00    3.20   1
   9  -1   3    7.30    3.50   1
  -9   1  -3    5.60    4.70   1
   9  -1   4   25.00    9.00   1
  -9   1  -4    1.00    6.10   1
   9  -1   5   21.40    8.00   1
  -9   1  -5   -2.30    7.20   1
   9  -1   6  -23.80   16.00   1
  -9   1  -6   25.20   12.30   1
   9   0  -6   -4.20   10.80   1
  -9   0   6   12.30   10.70   1
   9   0  -5   -1.90    7.40   1
  -9   0   5   13.70    7.90   1
   9   0  -4    8.20    6.30   1
  -9   0   4    5.00    7.20   1
   9   0  -3   12.00    4.70   1
  -9   0   3   12.90    3.50   1
   9   0  -2    1.10    1.80   1
  -9   0   2    0.00    1.40   1
   9   0  -1   19.10    1.80   1
  -9   0   1   21.30    2.30   1
   9   0   0    0.40    1.20   1
  -9   0   0    1.70    1.40   1
   9   0   1   25.60    1.50   1
  -9   0  -1   23.70    2.20   1
   9   0   2    0.10    1.40   1
  -9   0  -2    2.60    1.80   1
   9   0   3   14.30    3.00   1
  -9   0  -3   11.70    5.00   1
   9   0   4  -16.90    5.40   1
  -9   0  -4    9.50    6.20   1
   9   0   5   12.50    7.80   1
   9   0   6  -11.70    9.80   1
  -9   0  -6  -25.40   11.30   1
   9   1  -6    4.50   10.50   1
  -9  -1   6    4.30   10.90   1
   9   1  -5   12.60    7.30   1
  -9  -1   5    2.00    6.60   1
   9   1  -4   18.00    4.90   1
  -9  -1   4    9.60    4.60   1
   9   1  -3   11.50    4.80   1
  -9  -1   3   17.20    3.30   1
   9   1  -2   52.40    2.70   1
  -9  -1   2   50.60    2.40   1
   9   1  -1   13.00    1.60   1
  -9  -1   1   12.00    1.50   1
   9   1   0   99.10    3.60   1
  -9  -1   0   95.30    3.70   1
   9   1   1   18.20    1.20   1
  -9  -1  -1   17.90    1.40   1
   9   1   2   62.30    2.60   1
  -9  -1  -2   53.40    3.10   1
   9   1   3   20.10    3.80   1
  -9  -1  -3   -5.00    4.80   1
   9   1   4   14.30    5.80   1
  -9  -1  -4   10.40    6.20   1
   9   1   5   -5.00    8.70   1
  -9  -1  -5    1.00    6.80   1
   9   1   6   22.20   10.00   1
  -9  -1  -6  -14.50   11.10   1
   9   2  -6    1.80   10.90   1
  -9  -2   6  -19.30   13.70   1
   9   2  -5    6.40    7.10   1
  -9  -2   5   -3.00    6.90   1
   9   2  -4   12.40    5.60   1
  -9  -2   4    8.90    4.50   1
   9   2  -3    6.50    2.20   1
  -9  -2   3    5.00    3.60   1
   9   2  -2   16.20    1.70   1
  -9  -2   2   14.90    1.60   1
   9   2  -1   31.60    1.90   1
  -9  -2   1   26.80    1.60   1
   9   2   0   26.70    1.70   1
  -9  -2   0   26.00    1.90   1
   9   2   1   36.30    1.50   1
  -9  -2  -1   38.70    2.40   1
   9   2   2   20.60    1.30   1
  -9  -2  -2   15.10    2.30   1
   9   2   3   15.70    2.90   1
  -9  -2  -3    5.70    4.90   1
   9   2   4   -5.00    5.90   1
  -9  -2  -4    5.10    5.80   1
   9   2   5   -4.20    8.30   1
  -9  -2  -5   11.20    7.00   1
   9   2   6   23.60   11.50   1
   9   3  -6   -2.40   11.60   1
  -9  -3   6    6.20   16.00   1
   9   3  -5   46.10    7.80   1
  -9  -3   5   43.10    8.20   1
   9   3  -4    3.60    3.30   1
  -9  -3   4   -2.90    5.30   1
   9   3  -3  170.20    5.80   1
  -9  -3   3  142.40    7.00   1
   9   3  -2   18.60    1.90   1
  -9  -3   2   16.80    1.60   1
   9   3  -1  386.60   10.50   1
  -9  -3   1  394.70   10.40   1
   9   3   0   30.60    1.70   1
  -9  -3   0   29.70    1.40   1
   9   3   1  451.80    8.40   1
  -9  -3  -1  426.60   12.10   1
   9   3   2   21.10    1.40   1
  -9  -3  -2   19.20    2.70   1
   9   3   3  183.30    6.10   1
  -9  -3  -3  197.60   10.50   1
   9   3   4   11.10    5.90   1
  -9  -3  -4   12.20    5.60   1
   9   3   5   32.70    8.10   1
   9   3   6   -0.60   10.20   1
   9   4  -6   13.40   10.40   1
  -9  -4   6   14.30   19.30   1
   9   4  -5   -4.10    7.00   1
  -9  -4   5    7.60    6.80   1
   9   4  -4   23.40    3.90   1
  -9  -4   4   21.40    5.10   1
   9   4  -3   -0.80    3.70   1
  -9  -4   3   -3.20    2.50   1
   9   4  -2   60.30    4.00   1
  -9  -4   2   59.60    2.30   1
   9   4  -1   -0.30    1.80   1
  -9  -4   1    1.80    1.30   1
   9   4   0  107.10    3.60   1
  -9  -4   0  101.50    2.70   1
   9   4   1    2.70    1.00   1
  -9  -4  -1    1.60    1.20   1
   9   4   2   86.20    2.50   1
  -9  -4  -2   80.10    3.30   1
   9   4   3   -1.80    3.50   1
  -9  -4  -3   -0.50    3.10   1
   9   4   4   25.70    4.50   1
  -9  -4  -4   30.40    6.20   1
   9   4   5   13.70    9.80   1
  -9  -4  -5    7.40    6.40   1
   9   5  -6    1.30   10.30   1
   9   5  -5   -9.90    7.20   1
  -9  -5   5   13.10    7.60   1
   9   5  -4    2.60    3.20   1
  -9  -5   4    0.10    5.30   1
   9   5  -3    2.30    1.90   1
  -9  -5   3   -2.40    2.80   1
   9   5  -2   11.50    1.60   1
  -9  -5   2   10.60    1.70   1
   9   5  -1    9.70    2.30   1
  -9  -5   1    3.70    1.10   1
   9   5   0   19.40    1.40   1
  -9  -5   0   20.30    1.20   1
   9   5   1    8.80    0.80   1
  -9  -5  -1    7.40    1.20   1
   9   5   2   14.90    1.40   1
  -9  -5  -2   11.70    1.70   1
   9   5   3   11.30    4.20   1
  -9  -5  -3    2.20    3.10   1
   9   5   4   13.50    5.60   1
  -9  -5  -4    2.50    4.40   1
   9   5   5  -12.90   14.10   1
   9   5   6    2.20   19.50   1
   9   6  -6    2.60    9.90   1
  -9  -6   6   -6.10   17.40   1
   9   6  -5   68.70    8.20   1
  -9  -6   5   49.00    9.00   1
   9   6  -4   27.60    3.70   1
  -9  -6   4   19.30    6.00   1
   9   6  -3  200.80    6.90   1
  -9  -6   3  170.30    5.80   1
   9   6  -2   65.10    2.20   1
  -9  -6   2   65.10    3.50   1
   9   6  -1  462.00    9.40   1
  -9  -6   1  466.60   11.60   1
   9   6   0  112.30    2.60   1
  -9  -6   0  104.50    3.20   1
   9   6   1  575.00   10.10   1
  -9  -6  -1  545.60   11.00   1
   9   6   2   86.80    2.70   1
  -9  -6  -2   82.10    2.90   1
   9   6   3  302.90   10.60   1
  -9  -6  -3  292.30   13.00   1
   9   6   4   26.40    6.10   1
  -9  -6  -4   27.70    6.00   1
   9   6   5   57.00   14.60   1
  -9  -6  -5   42.10    7.70   1
   9   6   6    3.10   16.40   1
   9   7  -6   34.10   12.80   1
  -9  -7   6   -0.60   16.20   1
   9   7  -5   43.30    8.20   1
  -9  -7   5   19.20    8.90   1
   9   7  -4   34.90    4.20   1
   9   7  -3   93.30    3.20   1
  -9  -7   3   84.80    4.30   1
   9   7  -2   86.90    2.70   1
  -9  -7   2   81.30    4.20   1
   9   7  -1  193.50    4.40   1
  -9  -7   1  191.10    5.30   1
   9   7   0  145.30    3.10   1
  -9  -7   0  145.40    4.20   1
   9   7   1  240.20    4.70   1
  -9  -7  -1  235.20    5.40   1
   9   7   2  117.90    3.20   1
  -9  -7  -2  121.40    3.50   1
   9   7   3  129.80    6.30   1
  -9  -7  -3  129.20    8.00   1
   9   7   4   41.50    6.20   1
  -9  -7  -4   30.70    6.50   1
   9   7   6   24.30   16.60   1
   9   8  -6   21.60   11.50   1
  -9  -8   6    9.40   17.20   1
   9   8  -5   19.90    7.40   1
  -9  -8   5    9.90   12.50   1
   9   8  -4   36.60    4.30   1
  -9  -8   4   27.90    7.30   1
   9   8  -3   41.30    2.60   1
  -9  -8   3   46.60    3.90   1
   9   8  -2   77.40    2.70   1
  -9  -8   2   63.50    3.40   1
   9   8  -1   81.10    2.40   1
  -9  -8   1   82.70    3.00   1
   9   8   0  111.30    2.80   1
  -9  -8   0  104.70    2.90   1
   9   8   1  102.00    2.60   1
  -9  -8  -1   89.20    2.70   1
   9   8   2   81.80    2.80   1
  -9  -8  -2   88.10    2.90   1
   9   8   3   59.50    5.80   1
  -9  -8  -3   48.80    5.00   1
   9   8   4   23.40    6.50   1
  -9  -8  -4   33.70    6.20   1
   9   8   5   10.10   12.10   1
  -9  -8  -5   -1.90    6.50   1
   9   8   6  -31.00   17.40   1
  -9  -8  -6    5.20    9.00   1
   9   9  -6   18.20   11.00   1
   9   9  -5   23.40    7.80   1
  -9  -9   5   -2.10   13.40   1
   9   9  -4   81.20    5.00   1
  -9  -9   4   49.90    8.10   1
   9   9  -3   48.40    2.60   1
  -9  -9   3   38.70    3.60   1
   9   9  -2  226.00    5.40   1
  -9  -9   2  224.60    9.40   1
   9   9  -1   97.20    2.50   1
  -9  -9   1   92.10    3.30   1
   9   9   0  363.40    6.70   1
  -9  -9   0  336.20    7.40   1
   9   9   1  106.30    2.70   1
  -9  -9  -1  103.10    2.90   1
   9   9   2  278.40    6.10   1
  -9  -9  -2  278.40    6.50   1
   9   9   3   57.00    6.00   1
  -9  -9  -3   61.70    5.60   1
   9   9   4   90.50    7.90   1
  -9  -9  -4  105.10    8.20   1
   9   9   5   -4.60   16.20   1
  -9  -9  -5    8.10    6.50   1
  -9  -9  -6   11.10   11.20   1
   9  10  -5    6.10    7.40   1
  -9 -10   5   -6.90    9.20   1
   9  10  -4    6.70    3.50   1
  -9 -10   4   -6.20    7.40   1
   9  10  -3   12.60    2.20   1
  -9 -10   3   10.30    3.20   1
   9  10  -2   16.50    1.80   1
  -9 -10   2   17.10    2.50   1
   9  10  -1   41.80    1.70   1
  -9 -10   1   30.40    2.40   1
   9  10   0   24.20    1.40   1
  -9 -10   0   22.70    1.50   1
   9  10   1   44.70    2.20   1
  -9 -10  -1   39.50    2.40   1
   9  10   2   15.40    1.90   1
  -9 -10  -2   19.30    2.40   1
   9  10   3   20.60    5.20   1
  -9 -10  -3   15.90    4.60   1
   9  10   4   15.10    5.90   1
  -9 -10  -4   11.70    4.70   1
   9  10   5    8.50    8.40   1
   9  11  -5   46.50    8.70   1
  -9 -11   5   18.60   10.50   1
   9  11  -4    5.00    3.70   1
  -9 -11   4  -13.10    7.90   1
   9  11  -3  121.40    4.20   1
  -9 -11   3  100.90    4.90   1
   9  11  -2    6.70    1.60   1
  -9 -11   2    0.30    2.50   1
   9  11  -1  226.50    4.90   1
  -9 -11   1  220.30    9.00   1
   9  11   0    6.60    1.20   1
  -9 -11   0    3.40    1.30   1
   9  11   1  249.00    6.20   1
  -9 -11  -1  237.80    6.80   1
   9  11   2    4.90    2.00   1
  -9 -11  -2    4.30    2.20   1
   9  11   3  146.50    8.40   1
  -9 -11  -3  130.60    8.00   1
   9  11   4    3.80    7.20   1
  -9 -11  -4    1.60    4.90   1
   9  11   5   36.40    9.80   1
  -9 -11  -5   43.00    7.80   1
   9  12  -5    3.00    7.70   1
  -9 -12   5   -5.20   13.00   1
   9  12  -4   -3.10    3.30   1
  -9 -12   4   -3.90    7.40   1
   9  12  -3   27.50    2.50   1
  -9 -12   3   25.20    3.40   1
   9  12  -2    0.70    1.70   1
  -9 -12   2    1.50    2.20   1
   9  12  -1   48.80    2.10   1
  -9 -12   1   42.90    3.10   1
   9  12   0    2.10    1.30   1
  -9 -12   0    2.90    1.40   1
   9  12   1   54.70    2.60   1
  -9 -12  -1   51.20    2.10   1
   9  12   2    1.00    2.00   1
  -9 -12  -2   -6.40    2.30   1
   9  12   3   19.00    6.10   1
  -9 -12  -3   28.70    5.20   1
   9  12   4   -0.90    7.60   1
  -9 -12  -4   -1.20    6.00   1
   9  12   5   13.40    8.20   1
   9  13  -5  -11.00    9.20   1
  -9 -13   5   -1.80   10.00   1
   9  13  -4   13.40    3.80   1
  -9 -13   4  -10.80   13.50   1
   9  13  -3   -1.00    2.20   1
  -9 -13   3   -4.60    3.10   1
   9  13  -2   15.90    2.00   1
  -9 -13   2   21.20    3.30   1
   9  13  -1   -2.40    1.40   1
  -9 -13   1   -0.60    2.30   1
   9  13   0   25.80    1.90   1
  -9 -13   0   25.40    2.70   1
   9  13   1    1.60    2.00   1
  -9 -13  -1   -2.70    1.40   1
   9  13   2   20.20    2.40   1
  -9 -13  -2   23.60    2.60   1
   9  13   3   -7.60    6.50   1
  -9 -13  -3    1.90    4.80   1
   9  13   4   10.00   14.00   1
  -9 -13  -4   15.80    5.40   1
   9  13   5    1.10    9.40   1
   9  14  -5   -2.50    8.60   1
  -9 -14   5  -13.30   16.50   1
   9  14  -4  156.00    7.10   1
  -9 -14   4  138.50   11.80   1
   9  14  -3   13.10    2.50   1
  -9 -14   3    3.70    3.60   1
   9  14  -2  368.30    7.70   1
  -9 -14   2  369.10   15.00   1
   9  14  -1   18.50    1.70   1
  -9 -14   1   21.10    2.90   1
   9  14   0  526.60    9.90   1
  -9 -14   0  514.60   14.50   1
   9  14   1   25.10    2.40   1
  -9 -14  -1   19.00    2.40   1
   9  14   2  426.70   10.90   1
  -9 -14  -2  425.20   12.30   1
   9  14   3   15.60    5.80   1
  -9 -14  -3   10.30    5.40   1
   9  14   4  150.10   10.20   1
  -9 -14  -4  157.70   10.80   1
   9  14   5    8.70    8.80   1
  -9 -14  -5    9.50    7.60   1
   9  15  -5    3.60    6.30   1
  -9 -15   5   -9.50   16.10   1
   9  15  -4   56.60    5.50   1
  -9 -15   4   29.00   10.00   1
   9  15  -3    0.70    2.40   1
  -9 -15   3    7.10    4.00   1
   9  15  -2  101.20    3.50   1
  -9 -15   2   93.10    5.60   1
   9  15  -1   14.20    1.80   1
  -9 -15   1   12.30    2.80   1
   9  15   0  150.10    3.90   1
  -9 -15   0  142.90    5.50   1
   9  15   1   18.50    2.30   1
  -9 -15  -1    9.00    2.20   1
   9  15   2  109.10    4.20   1
  -9 -15  -2  118.70    5.20   1
   9  15   3   13.80    6.80   1
  -9 -15  -3    2.30    5.30   1
   9  15   4   54.80   16.90   1
  -9 -15  -4   46.50    7.70   1
   9  15   5  -15.10    9.20   1
  -9 -15  -5    5.70    7.50   1
   9  16  -5   21.70    7.10   1
  -9 -16   5   34.20   16.90   1
   9  16  -4    4.70    4.70   1
  -9 -16   4   -2.00   13.60   1
   9  16  -3   51.00    3.20   1
  -9 -16   3   67.50    5.90   1
   9  16  -2   -2.20    2.10   1
  -9 -16   2   -7.40    3.60   1
   9  16  -1  110.20    3.40   1
  -9 -16   1   98.50    4.90   1
   9  16   0    0.80    1.90   1
  -9 -16   0   -2.20    2.20   1
   9  16   1  127.70    4.50   1
  -9 -16  -1  116.50    5.00   1
   9  16   2    0.40    2.50   1
  -9 -16  -2    1.60    3.00   1
   9  16   3   48.70    6.90   1
  -9 -16  -3   65.90    7.00   1
   9  16   4   -5.70    9.10   1
  -9 -16  -4    3.10    7.30   1
   9  16   5   17.10    9.80   1
  -9 -17   5   33.30   19.20   1
   9  17  -4   15.30    5.00   1
  -9 -17   4   12.60   11.90   1
   9  17  -3    7.30    2.80   1
  -9 -17   3    3.70    4.30   1
   9  17  -2   20.10    2.50   1
  -9 -17   2   29.60    4.00   1
   9  17  -1   12.50    1.90   1
  -9 -17   1   10.20    3.20   1
   9  17   0   27.40    2.40   1
  -9 -17   0   22.70    3.30   1
   9  17   1   12.00    2.40   1
  -9 -17  -1    7.50    5.50   1
   9  17   2   21.50    2.90   1
  -9 -17  -2   34.20    6.00   1
   9  17   3    9.40    7.70   1
  -9 -17  -3   -4.70    6.20   1
   9  17   4   13.60    8.90   1
  -9 -17  -4   26.30    8.30   1
   9  17   5    5.00   11.60   1
   9  18  -4   14.50    5.00   1
  -9 -18   4   16.80   12.10   1
   9  18  -3   36.30    3.70   1
  -9 -18   3   29.50    4.80   1
   9  18  -2   26.50    2.70   1
  -9 -18   2   30.80    4.30   1
   9  18  -1   64.30    3.00   1
  -9 -18   1   69.20    5.10   1
   9  18   0   37.00    2.40   1
  -9 -18   0   37.20    3.40   1
   9  18   1   63.50    3.70   1
  -9 -18  -1   71.50    4.40   1
   9  18   2   28.20    3.50   1
  -9 -18  -2   24.60    4.00   1
   9  18   3   41.40    7.30   1
  -9 -18  -3   25.70    7.40   1
   9  18   4    1.90    8.30   1
  -9 -18  -4   -4.00    8.80   1
   9  19  -4   -1.20    5.20   1
  -9 -19   4   23.60   19.60   1
   9  19  -3   34.20    4.00   1
  -9 -19   3   34.80   10.50   1
   9  19  -2    9.90    2.60   1
  -9 -19   2    7.60    4.20   1
   9  19  -1   70.70    3.30   1
  -9 -19   1   63.40    5.10   1
   9  19   0    6.40    2.60   1
  -9 -19   0    7.60    3.10   1
   9  19   1   72.40    3.90   1
  -9 -19  -1   63.70    4.90   1
   9  19   2    1.10    3.40   1
  -9 -19  -2    5.70    3.90   1
   9  19   3   37.60    8.00   1
  -9 -19  -3   25.30    8.20   1
   9  19   4   10.90    9.90   1
  -9 -19  -4   11.50    7.20   1
   9  20  -4  111.40    8.40   1
   9  20  -3   22.80    4.20   1
  -9 -20   3   56.40    6.50   1
   9  20  -2  271.70    7.10   1
  -9 -20   2  265.10   10.20   1
   9  20  -1   46.20    3.10   1
  -9 -20   1   49.20    4.60   1
   9  20   0  363.70    9.40   1
  -9 -20   0  360.10   12.80   1
   9  20   1   57.10    3.70   1
  -9 -20  -1   53.50    5.00   1
   9  20   2  317.00    9.70   1
  -9 -20  -2  307.80   11.40   1
   9  20   3   33.10    8.90   1
  -9 -20  -3   30.90    8.60   1
   9  20   4  111.80   12.50   1
  -9 -20  -4  141.70   13.70   1
   9  21  -4   23.20    5.40   1
  -9 -21   4   36.60   17.80   1
   9  21  -3   27.30    3.90   1
  -9 -21   3   38.70    7.60   1
   9  21  -2   40.70    3.40   1
  -9 -21   2   50.20    5.20   1
   9  21  -1   35.60    3.10   1
  -9 -21   1   37.90    4.60   1
   9  21   0   62.10    3.60   1
  -9 -21   0   57.40    4.70   1
   9  21   1   43.40    3.80   1
  -9 -21  -1   43.20    4.90   1
   9  21   2   42.30    4.40   1
  -9 -21  -2   49.80    5.40   1
   9  21   3   20.10    9.20   1
  -9 -21  -3   44.10    9.50   1
   9  21   4   35.00   11.10   1
  -9 -21  -4   27.90   10.30   1
   9  22  -4   -3.10    9.00   1
  -9 -22   4    3.90   19.50   1
   9  22  -3   -4.30    5.00   1
  -9 -22   3    7.60   13.90   1
   9  22  -2    2.30    3.60   1
  -9 -22   2    2.40    4.70   1
   9  22  -1   -0.60    3.90   1
  -9 -22   1    4.00    4.90   1
   9  22   0    7.10    3.20   1
  -9 -22   0    4.80    4.50   1
   9  22   1    1.10    3.20   1
  -9 -22  -1    1.60    4.50   1
   9  22   2    5.00    3.70   1
  -9 -22  -2   -1.10    4.10   1
   9  22   3   -2.90    9.60   1
  -9 -22  -3    3.00    9.00   1
   9  23  -3    2.30    3.80   1
  -9 -23   3   13.90   18.60   1
   9  23  -2   -5.60    3.70   1
  -9 -23   2    5.60    5.90   1
   9  23  -1    3.10    4.10   1
  -9 -23   1    1.10    5.40   1
   9  23   0   -3.30    3.20   1
  -9 -23   0   -3.10    5.00   1
   9  23   1    0.90    3.30   1
  -9 -23  -1    8.10    5.10   1
   9  23   2    7.30    4.10   1
  -9 -23  -2    0.00    4.80   1
   9  23   3    4.40    9.90   1
  -9 -23  -3   -0.90    8.90   1
   9  24  -3   27.50    4.80   1
  -9 -24   3   14.50   16.20   1
   9  24  -2    5.40    4.10   1
  -9 -24   2    5.60    6.30   1
   9  24  -1   54.90    4.10   1
   9  24   0    7.90    3.60   1
  -9 -24   0   -7.40    4.40   1
   9  24   1   56.40    4.60   1
  -9 -24  -1   56.00    6.10   1
   9  24   2   12.90    6.60   1
  -9 -24  -2    3.70    5.10   1
   9  24   3   38.70   10.30   1
  -9 -24  -3   45.40   10.70   1
   9  25  -3   -3.70    1.60   1
   9  25  -2    3.30    2.00   1
  -9 -25   2    2.40    6.00   1
   9  25  -1    9.40    4.20   1
  -9 -25   1   14.80    5.90   1
   9  25   0   -0.70    3.60   1
  -9 -25   0   -0.80    5.70   1
   9  25   1    6.60    4.00   1
  -9 -25  -1   -0.70    5.90   1
   9  25   2   -0.50    4.50   1
  -9 -25  -2  -23.30   10.20   1
   9  26  -2   77.60    7.40   1
  -9 -26   2   77.50   20.60   1
   9  26  -1   -1.40    5.50   1
   9  26   0   91.30    5.70   1
  -9 -26   0  102.90    9.30   1
   9  26   1    4.10    4.70   1
  -9 -26  -1    4.30    5.50   1
   9  26   2   65.10    5.70   1
  -9 -26  -2   64.00   12.60   1
   9  27  -1   11.60    9.40   1
   9  27   0   13.30    5.90   1
   9  27   1   -8.20    4.40   1
  -9 -27  -1  -16.50   13.30   1
   9  28   0   11.80    6.30   1
   9  28   1   22.60   10.60   1
  10 -27  -1   28.80    6.20   1
 -10  27   1   33.40   17.30   1
  10 -27   0   28.10    6.30   1
 -10  27   0   24.60   14.00   1
  10 -27   1   58.50   14.00   1
 -10  27  -1   25.20   13.10   1
  10 -26  -2   12.60   11.00   1
 -10  26   2   29.30   17.70   1
  10 -26  -1   13.30    9.70   1
 -10  26   1   36.80   15.90   1
  10 -26   0   29.10   13.90   1
 -10  26   0   28.60   12.40   1
  10 -26   1    6.20    5.90   1
 -10  26  -1   -1.90    5.70   1
  10 -26   2   12.80    8.00   1
  10 -25  -2   14.40    6.60   1
 -10  25   2   43.40   17.40   1
  10 -25  -1   12.00    4.40   1
 -10  25   1   24.60   15.50   1
  10 -25   0   12.40    4.70   1
 -10  25   0   19.30   11.70   1
  10 -25   1   22.10    7.80   1
 -10  25  -1   20.50    6.60   1
  10 -25   2    6.70    6.80   1
 -10  25  -2    5.50   10.60   1
  10 -24  -3    5.10   10.00   1
  10 -24  -2    3.50    4.50   1
 -10  24   2    9.90   15.60   1
  10 -24  -1   15.30    5.10   1
 -10  24   1   47.20   14.40   1
  10 -24   0   -6.10   11.30   1
 -10  24   0   16.00   11.30   1
  10 -24   1   19.50    5.70   1
 -10  24  -1   19.00    5.40   1
  10 -24   2    9.20    8.00   1
 -10  24  -2    8.90    9.60   1
  10 -24   3    7.30   15.30   1
 -10  24  -3    5.00    6.20   1
  10 -23  -3   23.50    9.20   1
 -10  23   3    6.50   15.30   1
  10 -23  -2    1.30    4.00   1
 -10  23   2    4.70   14.80   1
  10 -23  -1   42.30   10.40   1
 -10  23   1   59.00   14.10   1
  10 -23   0   -6.90    4.70   1
 -10  23   0   -6.10   10.20   1
  10 -23   1   37.60    5.80   1
 -10  23  -1   58.60    6.30   1
  10 -23   2    0.40    7.10   1
 -10  23  -2    1.30    6.20   1
  10 -23   3   30.90   13.80   1
 -10  23  -3   11.80    5.90   1
  10 -22  -3   10.80    8.20   1
 -10  22   3   11.70   14.80   1
  10 -22  -2    3.90    5.00   1
 -10  22   2  -15.60   13.80   1
  10 -22  -1   -2.10    5.30   1
 -10  22   1   10.20   11.90   1
  10 -22   0   -0.10    4.30   1
 -10  22   0   -0.80    4.90   1
  10 -22   1  -18.60   11.30   1
 -10  22  -1   -1.40    3.60   1
  10 -22   2   -2.30    6.20   1
 -10  22  -2    7.70    5.90   1
  10 -22   3  -21.20   13.10   1
 -10  22  -3   -2.50    6.10   1
  10 -21  -3   -8.50    7.80   1
 -10  21   3  -16.60   13.40   1
  10 -21  -2   13.80    4.80   1
 -10  21   2   26.40   13.10   1
  10 -21  -1  -10.60    8.00   1
 -10  21   1   -5.40   11.30   1
  10 -21   0   18.50    4.60   1
 -10  21   0   12.60    4.70   1
  10 -21   1    5.80   10.90   1
 -10  21  -1    9.20    3.90   1
  10 -21   2    3.90    6.00   1
 -10  21  -2   20.20    4.90   1
  10 -21   3    7.00    7.40   1
 -10  21  -3    5.70    5.20   1
  10 -21   4   24.10   19.60   1
 -10  21  -4    1.40    5.90   1
  10 -20  -3   31.60    7.80   1
 -10  20   3   14.80   13.80   1
  10 -20  -2    0.00    4.40   1
 -10  20   2   -7.00   12.20   1
  10 -20  -1   15.90    4.50   1
 -10  20   1   30.00   10.90   1
  10 -20   0    8.60    3.80   1
 -10  20   0    0.10    4.10   1
  10 -20   1   15.70   11.10   1
 -10  20  -1   26.70    4.00   1
  10 -20   2    7.10   12.30   1
 -10  20  -2    4.00    5.10   1
  10 -20   3   35.30   14.10   1
 -10  20  -3   19.30    5.30   1
  10 -20   4  -36.50   14.60   1
  10 -19  -3  139.90   10.40   1
 -10  19   3  163.60   17.30   1
  10 -19  -2   57.30    5.30   1
 -10  19   2   82.00   14.00   1
  10 -19  -1  272.70   15.70   1
 -10  19   1  366.80   20.50   1
  10 -19   0   74.30    5.30   1
 -10  19   0   75.80    5.60   1
  10 -19   1  239.30   11.30   1
 -10  19  -1  270.40    8.50   1
  10 -19   2   80.40   12.50   1
 -10  19  -2   58.90    5.70   1
  10 -19   3  203.90   18.30   1
 -10  19  -3  131.90    7.70   1
 -10  19  -4    9.90    7.10   1
  10 -18  -3   -2.90    5.90   1
 -10  18   3    9.40   12.90   1
  10 -18  -2    5.10    3.80   1
 -10  18   2    6.50   10.60   1
  10 -18  -1    2.50    3.80   1
 -10  18   1   -8.70    9.20   1
  10 -18   0    4.40    3.70   1
 -10  18   0    2.90    3.50   1
  10 -18   1    1.50    4.00   1
 -10  18  -1    0.50    3.30   1
  10 -18   2    4.20    4.30   1
 -10  18  -2    1.10    4.60   1
  10 -18   3   -1.30   12.90   1
 -10  18  -3    3.70    4.90   1
 -10  18  -4    3.00    8.80   1
  10 -17  -3    9.00    5.60   1
 -10  17   3   17.30   12.60   1
  10 -17  -2   15.90    4.20   1
 -10  17   2   37.20   11.40   1
  10 -17  -1    6.80    6.40   1
 -10  17   1   -7.70    8.60   1
  10 -17   0   49.60    8.30   1
 -10  17   0   45.90    5.30   1
  10 -17   1   -0.10    4.20   1
 -10  17  -1    0.60    2.90   1
  10 -17   2   25.00   10.80   1
 -10  17  -2   25.10    4.30   1
  10 -17   3    0.40    6.10   1
 -10  17  -3   -3.30    4.30   1
 -10  17  -4    9.70    7.10   1
  10 -16  -3   39.60    6.20   1
 -10  16   3   52.60   12.80   1
  10 -16  -2   26.40    3.70   1
 -10  16   2   26.30   10.50   1
  10 -16  -1   94.50    5.00   1
 -10  16   1  136.80   11.90   1
  10 -16   0   41.20    4.00   1
 -10  16   0   40.10    5.40   1
  10 -16   1  115.00    5.90   1
 -10  16  -1  105.00    4.60   1
  10 -16   2   28.00    9.90   1
 -10  16  -2   31.80    4.50   1
  10 -16   3   61.10    6.70   1
 -10  16  -3   47.20    5.50   1
 -10  16  -4    4.90    6.60   1
 -10  16  -5   19.80    9.20   1
  10 -15  -3    5.30    5.00   1
 -10  15   3   -6.10   10.70   1
  10 -15  -2    3.70    3.20   1
 -10  15   2  -20.30    9.30   1
  10 -15  -1    6.20    5.30   1
 -10  15   1   -0.20    8.30   1
  10 -15   0    2.60    3.20   1
 -10  15   0    0.60    3.90   1
  10 -15   1    4.20    3.40   1
 -10  15  -1    3.60    2.70   1
  10 -15   2   -3.30    3.60   1
 -10  15  -2    1.30    4.10   1
  10 -15   3    0.50    5.60   1
 -10  15  -3   10.30    4.20   1
 -10  15  -4    6.60    4.30   1
 -10  15  -5    1.30    8.60   1
  10 -14  -5  -11.90   14.90   1
  10 -14  -3    4.60    4.30   1
 -10  14   3   -4.90    9.50   1
  10 -14  -2   -8.40    4.50   1
 -10  14   2   -0.40    7.00   1
  10 -14  -1    3.30    4.80   1
 -10  14   1    7.80    5.00   1
  10 -14   0   -1.30    2.90   1
 -10  14   0   -2.50    3.90   1
  10 -14   1   -7.60    7.20   1
 -10  14  -1    0.00    2.40   1
  10 -14   2   -0.30    6.80   1
 -10  14  -2   -1.40    3.60   1
  10 -14   3    6.80   10.00   1
 -10  14  -3   -0.80    3.90   1
 -10  14  -4   -1.00    4.60   1
 -10  14  -5    6.10    8.70   1
  10 -13  -5   13.80   12.10   1
  10 -13  -3   56.40    4.50   1
 -10  13   3   56.90   10.80   1
  10 -13  -2   29.30    3.50   1
 -10  13   2   29.00    8.90   1
  10 -13  -1  101.10    4.90   1
 -10  13   1  121.80    6.90   1
  10 -13   0   50.00    3.80   1
 -10  13   0   48.90    4.70   1
  10 -13   1  116.70    5.40   1
 -10  13  -1  103.50    4.20   1
  10 -13   2   32.10    4.60   1
 -10  13  -2   28.70    3.80   1
  10 -13   3   47.00    5.40   1
 -10  13  -3   54.60    4.70   1
 -10  13  -4   11.20    4.40   1
 -10  13  -5    7.10    8.60   1
  10 -12  -5   -3.80   14.50   1
 -10  12   4   46.90    9.80   1
  10 -12  -3    0.50    3.10   1
 -10  12   3    6.10    5.20   1
  10 -12  -2  102.90    7.20   1
 -10  12   2  123.40   10.90   1
  10 -12  -1    3.40    2.70   1
 -10  12   1   -6.90    4.30   1
  10 -12   0  191.90    6.60   1
 -10  12   0  207.80    8.30   1
  10 -12   1    5.20    2.90   1
 -10  12  -1   11.40    3.20   1
  10 -12   2  120.20    5.80   1
 -10  12  -2  115.60    5.60   1
  10 -12   3   -1.20    4.30   1
 -10  12  -3   11.70    3.60   1
 -10  12  -4   36.80    4.80   1
 -10  12  -5    6.90    8.30   1
  10 -11  -5   26.80   11.70   1
 -10  11   5   -7.70   10.70   1
  10 -11  -3    5.80    3.50   1
 -10  11   3    4.60    3.70   1
  10 -11  -2   13.30    2.80   1
 -10  11   2    0.30    3.60   1
  10 -11  -1   16.70    2.70   1
 -10  11   1   12.70    4.20   1
  10 -11   0    9.20    2.50   1
 -10  11   0    7.20    4.00   1
  10 -11   1   11.40    2.90   1
 -10  11  -1    7.60    3.30   1
  10 -11   2    5.10    3.10   1
 -10  11  -2    4.00    3.20   1
  10 -11   3    5.50    4.30   1
 -10  11  -3   11.90    3.30   1
 -10  11  -4   -2.60    4.60   1
 -10  11  -5    6.90   10.20   1
  10 -10  -5   17.60   12.60   1
 -10  10   5   23.00   13.40   1
 -10  10   4   -5.80    7.10   1
  10 -10  -3   70.30    4.20   1
 -10  10   3   81.40    4.70   1
  10 -10  -2    6.60    2.60   1
 -10  10   2    6.20    2.60   1
  10 -10  -1  155.20    6.00   1
 -10  10   1  168.50    7.40   1
  10 -10   0    5.20    2.50   1
 -10  10   0    5.00    3.70   1
  10 -10   1  159.40    7.60   1
 -10  10  -1  162.70    6.60   1
  10 -10   2    1.30    2.90   1
 -10  10  -2   -1.80    2.70   1
  10 -10   3   53.70    6.30   1
 -10  10  -3   80.70    4.80   1
  10 -10   4    4.10    7.40   1
 -10  10  -4    9.30    7.00   1
  10 -10   5    7.00    9.80   1
 -10  10  -5   27.10    8.90   1
  10  -9  -5   -4.20   11.70   1
 -10   9   5   -4.30    9.70   1
  10  -9  -4    5.30    8.90   1
 -10   9   4   12.60    7.80   1
  10  -9  -3   18.10    4.90   1
 -10   9   3   14.00    4.20   1
  10  -9  -2   10.50    2.40   1
 -10   9   2   13.40    2.70   1
  10  -9  -1   32.30    2.80   1
 -10   9   1   32.60    2.20   1
  10  -9   0   20.50    2.70   1
 -10   9   0   17.40    3.50   1
  10  -9   1   36.90    3.30   1
 -10   9  -1   31.20    3.40   1
  10  -9   2   10.90    3.30   1
 -10   9  -2   14.00    2.90   1
  10  -9   3    9.60    3.60   1
 -10   9  -3    7.80    3.20   1
  10  -9   4    8.00    9.30   1
 -10   9  -4   -1.40    7.20   1
  10  -9   5   -5.70    8.20   1
 -10   9  -5   21.00    9.60   1
  10  -8  -5    6.00   11.40   1
 -10   8   5   -3.70    7.80   1
  10  -8  -4    0.20    9.00   1
 -10   8   4   -0.10    6.20   1
 -10   8   3   23.00    3.20   1
  10  -8  -2   13.90    2.30   1
 -10   8   2   14.40    2.20   1
  10  -8  -1   48.30    3.10   1
 -10   8   1   50.70    2.60   1
  10  -8   0   27.00    4.50   1
 -10   8   0   21.80    3.70   1
  10  -8   1   43.80    5.90   1
 -10   8  -1   53.70    3.70   1
  10  -8   2   19.90    2.70   1
 -10   8  -2   15.50    3.10   1
  10  -8   3   22.10    3.80   1
 -10   8  -3   19.90    3.40   1
  10  -8   4   -4.20    6.80   1
 -10   8  -4   25.00    6.10   1
  10  -8   5    3.80    8.50   1
 -10   8  -5    6.60    7.30   1
  10  -8   6   11.00   14.30   1
  10  -7  -5    7.80   11.00   1
 -10   7   5    7.80    7.90   1
  10  -7  -4   52.60    8.10   1
 -10   7   4   68.60    9.30   1
 -10   7   3   36.60    4.30   1
  10  -7  -2  172.50    8.60   1
 -10   7   2  159.90    4.20   1
  10  -7  -1   87.70    5.50   1
 -10   7   1   79.00    3.20   1
  10  -7   0  270.20   12.90   1
 -10   7   0  266.60    9.30   1
  10  -7   1   98.40    7.10   1
 -10   7  -1   87.50    4.50   1
  10  -7   2  147.80    6.60   1
 -10   7  -2  164.30    6.90   1
  10  -7   3   31.50    3.20   1
 -10   7  -3   34.60    3.60   1
  10  -7   4   37.30    8.70   1
 -10   7  -4   47.10    6.60   1
  10  -7   5    7.20    8.10   1
 -10   7  -5    4.00    7.70   1
  10  -7   6  -10.90    9.20   1
  10  -6  -5   -5.80    7.90   1
 -10   6   5   -9.90    7.50   1
  10  -6  -4    3.00    8.10   1
 -10   6   4   -5.10    6.90   1
  10  -6  -3   11.80    6.30   1
 -10   6   3    9.80    3.50   1
  10  -6  -2    2.00    1.90   1
 -10   6   2    1.60    2.10   1
  10  -6  -1    2.40    2.10   1
 -10   6   1    1.90    1.50   1
  10  -6   0    5.30    2.90   1
 -10   6   0    8.00    1.90   1
  10  -6   1    6.40    2.30   1
 -10   6  -1    3.70    2.30   1
  10  -6   2    3.50    2.30   1
 -10   6  -2    3.70    2.60   1
  10  -6   3    3.60    4.00   1
 -10   6  -3    1.50    2.90   1
  10  -6   4   -0.40    4.70   1
 -10   6  -4    3.30    5.00   1
  10  -6   5   10.10    8.50   1
 -10   6  -5    0.70    8.00   1
  10  -6   6   -6.40    9.30   1
 -10   5   6   43.90   14.50   1
  10  -5  -5   71.90   12.10   1
 -10   5   5   77.20   12.20   1
  10  -5  -4   15.70    6.70   1
 -10   5   4   12.70    5.90   1
  10  -5  -3  234.70    8.20   1
 -10   5   3  245.60    8.70   1
  10  -5  -2   35.20    2.60   1
 -10   5   2   42.60    2.30   1
  10  -5  -1  505.40   14.20   1
 -10   5   1  539.50   12.60   1
  10  -5   0   57.30    3.20   1
 -10   5   0   60.90    3.00   1
  10  -5   1  579.30   16.50   1
 -10   5  -1  533.70   23.40   1
  10  -5   2   37.20    2.90   1
 -10   5  -2   39.60    3.30   1
  10  -5   3  238.60    7.10   1
 -10   5  -3  238.20    8.20   1
  10  -5   4   21.10    5.70   1
 -10   5  -4   -0.60    5.00   1
  10  -5   5   63.40    8.90   1
 -10   5  -5   51.60   10.30   1
  10  -5   6    5.00   15.20   1
 -10   5  -6    0.00   13.50   1
 -10   4   6    8.50    9.20   1
  10  -4  -5   60.20   11.60   1
 -10   4   5   60.00    6.50   1
  10  -4  -4    1.60    7.20   1
 -10   4   4    3.40    8.60   1
  10  -4  -3  255.70    8.80   1
 -10   4   3  275.70    7.50   1
  10  -4  -2    8.50    1.90   1
 -10   4   2    8.00    1.90   1
  10  -4  -1  566.60   15.90   1
 -10   4   1  649.20   14.00   1
  10  -4   0   15.50    2.00   1
 -10   4   0   14.80    2.20   1
  10  -4   1  685.00   18.80   1
 -10   4  -1  617.00   17.30   1
  10  -4   2   12.10    2.60   1
 -10   4  -2   10.10    2.50   1
  10  -4   3  255.90    7.30   1
 -10   4  -3  239.00   13.50   1
  10  -4   4   -1.60    5.10   1
 -10   4  -4   -5.40    6.70   1
  10  -4   5   55.90   12.70   1
 -10   4  -5   48.80    9.60   1
  10  -4   6    1.30   16.00   1
 -10   4  -6   17.70   13.10   1
  10  -3  -6    1.70   12.20   1
 -10   3   6   -2.80   17.60   1
  10  -3  -5   -9.90   10.10   1
 -10   3   5    5.70    7.30   1
  10  -3  -4    4.90    7.50   1
 -10   3   4    6.10    5.60   1
  10  -3  -3    6.20    3.10   1
 -10   3   3   24.00    3.00   1
  10  -3  -2    3.20    1.50   1
 -10   3   2    8.60    2.00   1
  10  -3  -1   28.50    2.10   1
 -10   3   1   32.50    1.80   1
  10  -3   0    7.10    1.80   1
 -10   3   0    6.30    2.50   1
  10  -3   1   29.70    1.80   1
 -10   3  -1   36.20    3.10   1
  10  -3   2    6.00    1.70   1
 -10   3  -2    6.00    2.50   1
  10  -3   3    8.90    3.50   1
 -10   3  -3    9.40    5.20   1
  10  -3   4   -0.40    5.20   1
 -10   3  -4    5.90    5.40   1
  10  -3   5    0.70    7.40   1
  10  -3   6   -2.60   10.10   1
 -10   3  -6   20.20   12.70   1
  10  -2  -6    0.60   11.40   1
 -10   2   6   36.10   18.90   1
 -10   2   5   17.50    7.20   1
  10  -2  -4   10.30    7.60   1
 -10   2   4   15.30    5.10   1
  10  -2  -3   53.70    5.70   1
 -10   2   3   49.90    3.20   1
  10  -2  -2   24.70    2.00   1
 -10   2   2   31.80    2.10   1
  10  -2  -1   91.10    3.50   1
 -10   2   1   98.10    3.00   1
  10  -2   0   43.60    1.90   1
 -10   2   0   44.70    2.90   1
  10  -2   1   96.20    3.10   1
 -10   2  -1  105.80    4.70   1
  10  -2   2   31.20    1.90   1
 -10   2  -2   30.20    2.90   1
  10  -2   3   38.60    4.20   1
 -10   2  -3   46.70    5.50   1
  10  -2   4    7.00    5.10   1
 -10   2  -4    3.70    5.80   1
  10  -2   5   25.20    9.80   1
  10  -2   6   -5.90   16.60   1
 -10   2  -6   26.30   13.00   1
  10  -1  -6    6.90   10.90   1
 -10   1   6    4.20   10.10   1
  10  -1  -5   72.50   11.30   1
 -10   1   5   65.50    8.20   1
  10  -1  -4    6.10    6.90   1
 -10   1   4   -6.50    5.50   1
  10  -1  -3  197.10   10.10   1
 -10   1   3  194.90    7.60   1
  10  -1  -2    7.70    3.20   1
 -10   1   2    9.20    1.90   1
 -10   1   1  430.80    9.70   1
  10  -1   0   16.50    1.30   1
 -10   1   0   14.70    2.40   1
  10  -1   1  475.60    9.10   1
 -10   1  -1  460.20   10.70   1
  10  -1   2    5.50    1.60   1
 -10   1  -2    9.10    2.40   1
  10  -1   3  205.90    8.30   1
 -10   1  -3  186.70   10.00   1
  10  -1   4    2.40    5.10   1
 -10   1  -4   15.00    6.60   1
  10  -1   5   58.60    8.40   1
 -10   1  -5   53.60    9.10   1
  10  -1   6    4.70   16.20   1
 -10   1  -6    4.50   12.00   1
  10   0  -6   36.70   11.70   1
 -10   0   6    0.50   15.40   1
  10   0  -5   -9.60    6.00   1
 -10   0   5   -0.80    6.40   1
  10   0  -4   93.10    8.60   1
 -10   0   4   95.30    7.10   1
  10   0  -3   -8.80    4.10   1
 -10   0   3    8.70    4.30   1
 -10   0   2  257.90    6.60   1
  10   0  -1    2.90    2.30   1
 -10   0   1   -0.80    1.40   1
  10   0   0  432.30   12.10   1
 -10   0   0  433.40    9.70   1
  10   0   1    2.50    1.10   1
 -10   0  -1   -0.20    1.40   1
  10   0   2  324.30    9.60   1
 -10   0  -2  251.20   12.20   1
  10   0   3   -0.60    3.50   1
 -10   0  -3    7.10    4.90   1
  10   0   4   89.60    6.90   1
 -10   0  -4   87.90    8.30   1
  10   0   5   -4.30    7.70   1
 -10   0  -5   -2.10    7.40   1
  10   0   6    9.90   13.60   1
 -10   0  -6   32.00   12.20   1
  10   1  -6   -1.00   11.50   1
 -10  -1   6   -1.00   18.80   1
  10   1  -5   59.70    6.40   1
 -10  -1   5   39.90    9.00   1
  10   1  -4    2.90    5.30   1
 -10  -1   4    6.30    4.70   1
  10   1  -3  211.50   10.80   1
 -10  -1   3  183.80    6.50   1
 -10  -1   2   11.00    2.20   1
  10   1  -1  454.70   17.10   1
 -10  -1   1  415.20   12.20   1
  10   1   0   13.20    1.60   1
 -10  -1   0   16.70    1.80   1
  10   1   1  544.00   10.30   1
 -10  -1  -1  503.00   19.00   1
  10   1   2    4.20    1.70   1
 -10  -1  -2   16.10    4.30   1
  10   1   3  216.00    6.70   1
 -10  -1  -3  197.20   10.70   1
  10   1   4    1.10    6.30   1
 -10  -1  -4    3.30    6.20   1
  10   1   5   50.40    8.80   1
  10   1   6  -21.00   14.30   1
 -10  -1  -6    2.30    9.70   1
  10   2  -6   -4.40   11.20   1
 -10  -2   6  -10.60   11.80   1
  10   2  -5    7.90    5.50   1
 -10  -2   5   10.70    8.60   1
  10   2  -4   18.90    6.20   1
 -10  -2   4   13.80    4.80   1
  10   2  -3   34.50    3.10   1
 -10  -2   3   40.50    3.00   1
  10   2  -2   33.60    2.30   1
 -10  -2   2   34.10    2.10   1
  10   2  -1  105.20    5.40   1
 -10  -2   1  102.70    3.60   1
  10   2   0   48.80    2.30   1
 -10  -2   0   46.60    2.60   1
  10   2   1  121.30    3.10   1
 -10  -2  -1  118.20    6.00   1
  10   2   2   39.70    2.20   1
 -10  -2  -2   39.40    2.90   1
  10   2   3   52.50    3.70   1
 -10  -2  -3   36.90    5.70   1
  10   2   4   26.40    6.80   1
 -10  -2  -4   18.80    5.10   1
  10   2   5   16.90    8.40   1
 -10  -2  -5    8.30    7.30   1
  10   2   6   -3.60   11.30   1
 -10  -2  -6    1.40    9.50   1
  10   3  -6    2.10   11.00   1
 -10  -3   6  -11.30   18.50   1
  10   3  -5  -10.70    5.20   1
 -10  -3   5   13.50    7.70   1
  10   3  -4   -0.10    3.50   1
 -10  -3   4    7.90    6.10   1
  10   3  -3   14.00    2.50   1
 -10  -3   3   11.10    5.00   1
  10   3  -2    5.00    1.70   1
 -10  -3   2    3.90    1.60   1
  10   3  -1   35.70    3.00   1
 -10  -3   1   33.40    1.90   1
  10   3   0    8.60    1.40   1
 -10  -3   0    8.10    1.10   1
  10   3   1   48.10    1.80   1
 -10  -3  -1   42.30    3.30   1
  10   3   2    7.40    1.60   1
 -10  -3  -2   10.80    4.30   1
  10   3   3   11.90    4.10   1
 -10  -3  -3   10.50    3.30   1
  10   3   4   11.40    5.50   1
 -10  -3  -4    0.20    5.80   1
  10   3   5   13.10    7.60   1
 -10  -3  -5   -9.40    7.50   1
 -10  -3  -6    9.60    9.10   1
  10   4  -6  -12.40   11.00   1
 -10  -4   6   22.10   16.80   1
  10   4  -5   75.50    6.70   1
 -10  -4   5   62.00    7.20   1
  10   4  -4    2.10    3.40   1
 -10  -4   4    6.10    4.80   1
  10   4  -3  292.50    9.00   1
 -10  -4   3  263.10    7.30   1
  10   4  -2    8.50    1.60   1
 -10  -4   2   14.00    1.80   1
  10   4  -1  671.20   16.90   1
 -10  -4   1  718.40   18.10   1
  10   4   0   18.70    1.70   1
 -10  -4   0   18.50    1.30   1
  10   4   1  801.60   14.10   1
 -10  -4  -1  804.60   19.90   1
  10   4   2   14.60    1.50   1
 -10  -4  -2   11.60    1.80   1
  10   4   3  370.10   11.80   1
 -10  -4  -3  381.30   19.00   1
  10   4   4  -14.40    7.50   1
 -10  -4  -4    9.40    5.80   1
  10   4   5   68.70   13.50   1
  10   4   6   -5.40   17.90   1
 -10  -4  -6   19.50    9.00   1
  10   5  -6    8.20   10.70   1
  10   5  -5  110.90   10.70   1
 -10  -5   5   76.50   13.70   1
  10   5  -4   13.40    3.30   1
 -10  -5   4   -2.80   10.30   1
  10   5  -3  275.20    8.90   1
 -10  -5   3  252.40    9.00   1
  10   5  -2   35.70    2.30   1
 -10  -5   2   38.20    2.20   1
  10   5  -1  612.90   15.40   1
 -10  -5   1  599.50   15.00   1
  10   5   0   66.80    2.30   1
 -10  -5   0   70.40    2.20   1
  10   5   1  704.70   11.10   1
 -10  -5  -1  699.80   17.50   1
  10   5   2   61.00    2.30   1
 -10  -5  -2   48.30    2.40   1
  10   5   3  367.70   11.90   1
 -10  -5  -3  367.40   16.10   1
  10   5   4   12.80    7.10   1
 -10  -5  -4   24.10    6.10   1
  10   5   5   76.50   15.50   1
 -10  -5  -5   73.80    8.80   1
[truncated: 499,985 more chars]
