# Supplementary material for: Single-crystal structure determination of two new ternary bis­muthides: Rh6Mn5Bi18 and RhMnBi3
Source: Acta Crystallogr C Struct Chem. 2018 Jun 28;74(Pt 7):863–9. doi: 10.1107/S2053229618009087 (PMC6038359; doi:10.1107/S2053229618009087)
Supplement: Supplementary file 2 [file c-74-00863-Rh6Mn5Bi18sup3.hkl]

data_Rh6Mn5Bi18                                                                 
_shelx_title ' Rh6Mn5Bi18 in P4(2)/mnm'                                         
_shelx_refln_list_code          4                                               
_shelx_F_calc_maximum     1460.14                                               
_exptl_crystal_F_000      3778.00                                               
_reflns_d_resolution_high  0.6228                                               
                                                                                
loop_                                                                           
 _space_group_symop_operation_xyz                                               
 'x, y, z'                                                                      
 '-x, -y, z'                                                                    
 '-y+1/2, x+1/2, z+1/2'                                                         
 'y+1/2, -x+1/2, z+1/2'                                                         
 '-x+1/2, y+1/2, -z+1/2'                                                        
 'x+1/2, -y+1/2, -z+1/2'                                                        
 'y, x, -z'                                                                     
 '-y, -x, -z'                                                                   
 '-x, -y, -z'                                                                   
 'x, y, -z'                                                                     
 'y-1/2, -x-1/2, -z-1/2'                                                        
 '-y-1/2, x-1/2, -z-1/2'                                                        
 'x-1/2, -y-1/2, z-1/2'                                                         
 '-x-1/2, y-1/2, z-1/2'                                                         
 '-y, -x, z'                                                                    
 'y, x, z'                                                                      
                                                                                
_cell_length_a    18.5260                                                       
_cell_length_b    18.5260                                                       
_cell_length_c     4.1722                                                       
_cell_angle_alpha  90.000                                                       
_cell_angle_beta   90.000                                                       
_cell_angle_gamma  90.000                                                       
                                                                                
_shelx_F_squared_multiplier     1.000                                           
                                                                                
loop_                                                                           
 _refln_index_h                                                                 
 _refln_index_k                                                                 
 _refln_index_l                                                                 
 _refln_F_squared_calc                                                          
 _refln_F_squared_meas                                                          
 _refln_F_squared_sigma                                                         
 _refln_observed_status                                                         
   2   2   0       4083.16       5531.01       176.09 o                         
   1   3   0       6229.77       7755.58       267.25 o                         
   2   3   0      25054.81      28223.66       762.80 o                         
   3   3   0      93413.26      96366.35      1848.06 o                         
   0   4   0      67177.52      74161.98      3036.65 o                         
   1   4   0      38838.44      43722.80       972.62 o                         
   2   4   0      14333.94      16827.21       477.62 o                         
   3   4   0      10316.07      12267.71       286.71 o                         
   4   4   0     486145.53     493106.56     16648.93 o                         
   1   5   0       2070.09       3321.66       163.49 o                         
   2   5   0      49811.32      53796.96      1423.69 o                         
   3   5   0     147835.41     156221.84      4817.04 o                         
   4   5   0      26271.87      28533.07       452.08 o                         
   5   5   0      42063.56      45496.74      1363.82 o                         
   0   6   0     250162.98     262179.41     10841.52 o                         
   1   6   0      20822.33      23153.75       347.02 o                         
   2   6   0      19494.93      21123.19       670.90 o                         
   3   6   0      61815.91      64530.08      1497.96 o                         
   4   6   0     253403.34     261934.89      6833.78 o                         
   5   6   0      47768.18      48603.82      1345.13 o                         
   6   6   0    2132018.00    2148011.50     99212.71 o                         
   1   7   0    1451275.50    1440539.12     23199.11 o                         
   2   7   0     615629.56     620188.81     12414.64 o                         
   3   7   0      42861.04      44853.96       919.59 o                         
   4   7   0      66407.50      68413.34      1821.84 o                         
   5   7   0      19855.35      22351.15       741.27 o                         
   6   7   0      48620.18      51148.08      1599.17 o                         
   7   7   0     130165.77     134801.88      5468.63 o                         
   0   8   0      61749.54      62127.62      1020.96 o                         
   1   8   0       8230.93       7771.42       263.15 o                         
   2   8   0     274247.34     279219.66      4419.74 o                         
   3   8   0       5238.32       6779.47       432.39 o                         
   4   8   0      16114.49      16780.98       459.80 o                         
   5   8   0       5257.27       6040.16       371.21 o                         
   6   8   0      15872.62      17212.62       317.55 o                         
   7   8   0     175055.75     179539.20      5555.16 o                         
   8   8   0     679282.81     712040.50     31707.43 o                         
   1   9   0      58858.53      58492.72       634.66 o                         
   2   9   0      14213.68      14846.19       589.93 o                         
   3   9   0      17289.35      17058.93       643.16 o                         
   4   9   0      58879.16      59327.31      1555.79 o                         
   5   9   0      11813.92      11515.28       346.24 o                         
   6   9   0      62665.12      64187.04      1516.29 o                         
   7   9   0      80039.39      89462.81      4301.50 o                         
   8   9   0      60081.48      62396.58      2379.49 o                         
   9   9   0     200065.67     203622.77      9903.60 o                         
   0  10   0     278303.19     270052.09      2941.97 o                         
   1  10   0       8143.50       8717.82       434.18 o                         
   2  10   0      28822.60      28798.37       485.82 o                         
   3  10   0       5014.50       4877.57       273.12 o                         
   4  10   0      10512.02      10478.86       340.06 o                         
   5  10   0      39583.58      40689.04       801.03 o                         
   6  10   0       4153.76       3607.80       298.03 o                         
   7  10   0     177061.11     183862.02      5205.25 o                         
   8  10   0      17376.99      22098.21      2785.21 o                         
   9  10   0      12463.85      13516.93       563.90 o                         
  10  10   0       1104.60       1966.37       607.36 o                         
   1  11   0       1731.68       2147.30       347.49 o                         
   2  11   0        665.66       1282.02       462.37 o                         
   3  11   0      52588.08      53005.84      1153.83 o                         
   4  11   0      92585.41      90642.39      2186.83 o                         
   5  11   0     597877.31     592246.31     13076.75 o                         
   6  11   0       1271.62        266.62       430.88 o                         
   7  11   0      86418.73      86619.48      2611.30 o                         
   8  11   0      33286.07      32512.18       706.62 o                         
   9  11   0       2381.10       3158.56       411.24 o                         
  10  11   0       6157.62       7091.51       477.15 o                         
  11  11   0      12588.60      24333.38      2588.54 o                         
   0  12   0     912661.94     892053.50      9747.27 o                         
   1  12   0      18692.26      20305.12      1198.71 o                         
   2  12   0     406609.94     394417.69      3550.51 o                         
   3  12   0       8243.74       7951.00       407.74 o                         
   4  12   0      12894.47      12196.61       423.58 o                         
   5  12   0        208.18       -318.69       318.69 o                         
   6  12   0      27980.66      29044.07       855.97 o                         
   7  12   0      23084.17      23445.86       731.63 o                         
   8  12   0      60041.76      59926.34      1830.51 o                         
   9  12   0        991.93        949.18       633.31 o                         
  10  12   0     133599.50     136528.06      4343.84 o                         
  11  12   0       8470.05       9105.95       737.41 o                         
  12  12   0      10566.55      11973.86      1680.80 o                         
   1  13   0      33361.89      32691.81       595.71 o                         
   2  13   0     262344.88     262743.22      3718.86 o                         
   3  13   0      84946.79      79603.36      1674.36 o                         
   4  13   0     337943.00     332413.91      5237.06 o                         
   5  13   0       2140.88       1882.44       715.75 o                         
   6  13   0        322.40       -382.62       382.62 o                         
   7  13   0     206867.97     205787.02      5005.72 o                         
   8  13   0     354495.38     366366.66     10147.35 o                         
   9  13   0      12658.77      12486.87      1466.23 o                         
  10  13   0      34804.21      35941.05      1625.19 o                         
  11  13   0       4856.45       5340.85       491.69 o                         
  12  13   0        214.78        800.83       624.63 o                         
  13  13   0      98165.61     106677.05      6561.67 o                         
   0  14   0      13452.83      14738.50       888.65 o                         
   1  14   0      37694.57      34852.63       607.24 o                         
   2  14   0      61308.08      60031.43       942.73 o                         
   3  14   0     239358.70     233574.66      3050.85 o                         
   4  14   0        224.99       -148.32       355.63 o                         
   5  14   0      27432.88      26706.47       687.23 o                         
   6  14   0     109985.45     107518.25      1148.65 o                         
   7  14   0      18380.41      16050.30       573.88 o                         
   8  14   0     129177.03     130448.06      3076.88 o                         
   9  14   0     296428.97     309424.28      6775.50 o                         
  10  14   0        136.68        -27.52       572.87 o                         
  11  14   0         13.38        109.19       511.31 o                         
  12  14   0      24068.25      28397.99      1367.59 o                         
  13  14   0      20312.17      22269.87       842.45 o                         
  14  14   0      88583.87      96337.42      3762.40 o                         
   1  15   0       4600.96       5241.96       400.59 o                         
   2  15   0       6037.76       5876.21       439.58 o                         
   3  15   0      44954.88      45589.00       859.90 o                         
   4  15   0      12905.06      12737.26       462.73 o                         
   5  15   0      45334.52      45611.48       675.96 o                         
   6  15   0      35507.57      33615.77       991.89 o                         
   7  15   0      48681.88      48299.91      1578.28 o                         
   8  15   0       9149.72       8294.94       754.76 o                         
   9  15   0      83818.38      85987.41      2677.81 o                         
  10  15   0       1284.94       -203.96       552.04 o                         
  11  15   0      58598.85      60584.41      1678.33 o                         
  12  15   0        138.74       -570.07       638.01 o                         
  13  15   0       2129.76       5289.00      1459.84 o                         
  14  15   0     124157.25     134342.12      4736.78 o                         
  15  15   0     221362.67     247637.34      7524.14 o                         
   0  16   0      60366.46      59691.28      1115.58 o                         
   1  16   0      27710.39      27520.42       603.18 o                         
   2  16   0      72951.20      65514.00      1469.90 o                         
   3  16   0       5746.62       5432.99       611.69 o                         
   4  16   0      23256.14      22580.74       960.08 o                         
   5  16   0        884.87         40.14       457.17 o                         
   6  16   0      43564.52      42998.27      1101.78 o                         
   7  16   0      37046.48      34634.04      1432.36 o                         
   8  16   0      49265.05      48223.89      1269.50 o                         
   9  16   0        258.77       -549.77       549.77 o                         
  10  16   0      28137.44      27367.39       891.38 o                         
  11  16   0      57124.91      61973.46      2573.78 o                         
  12  16   0      55258.02      58385.78      1262.08 o                         
  13  16   0     106647.84     114265.95      4196.01 o                         
  14  16   0       9118.14      16164.24      2441.69 o                         
  15  16   0      10059.54      11533.87       901.88 o                         
  16  16   0      30418.27      33620.38      1788.91 o                         
   1  17   0      70172.62      68500.99      1382.28 o                         
   2  17   0      13828.79      12122.44       714.28 o                         
   3  17   0      22560.71      23054.96      1111.38 o                         
   4  17   0       2399.67       2721.18       567.82 o                         
   5  17   0      49364.12      45838.29      1457.47 o                         
   6  17   0       2740.05       1917.63       558.77 o                         
   7  17   0       2768.36       3163.47       558.72 o                         
   8  17   0       7543.15       8700.33       791.52 o                         
   9  17   0      15616.00      14534.31       739.91 o                         
  10  17   0      26014.19      25820.94       921.26 o                         
  11  17   0      57804.61      56305.09      1761.11 o                         
  12  17   0        830.45       3399.96       778.09 o                         
  13  17   0       5202.20       6478.73       868.89 o                         
  14  17   0        164.15       1212.81      1052.62 o                         
  15  17   0      13083.92      15248.13      1107.56 o                         
  16  17   0       1420.39       3194.35      1162.51 o                         
  17  17   0      48065.87      56077.55      5998.70 o                         
   0  18   0      15185.18      12516.09       765.07 o                         
   1  18   0       3451.97       2649.43       523.41 o                         
   2  18   0       6524.53       5901.45       542.01 o                         
   3  18   0      58922.93      55143.00      1154.34 o                         
   4  18   0     207798.53     198854.59      4402.29 o                         
   5  18   0       2519.15        429.56       734.52 o                         
   6  18   0      94424.23      90044.41      2275.15 o                         
   7  18   0       9866.14       8674.51       657.87 o                         
   8  18   0       2824.72       3164.59       600.62 o                         
   9  18   0      22108.71      22326.62       742.03 o                         
  10  18   0       3700.73       4262.37       727.90 o                         
  11  18   0      11234.10      11886.12      1372.94 o                         
  12  18   0       1414.64        101.51       765.16 o                         
  13  18   0      63520.59      68094.38      2440.73 o                         
  14  18   0      19218.16      20202.74       961.56 o                         
  15  18   0       7440.04       9057.43       982.02 o                         
  16  18   0       6623.42       7737.85       993.64 o                         
  17  18   0       5596.20       8295.51      1318.66 o                         
  18  18   0       2398.84       4519.26      3118.62 o                         
   1  19   0      17574.06      17843.55       783.81 o                         
   2  19   0     113937.98     110085.44      1622.30 o                         
   3  19   0     108157.80     108354.71      2589.49 o                         
   4  19   0       1278.27       1881.82       659.33 o                         
   5  19   0       2085.58       1040.52       772.11 o                         
   6  19   0      35698.54      35656.77       871.50 o                         
   7  19   0      26030.27      25251.31       802.30 o                         
   8  19   0      11043.00      11795.11       769.32 o                         
   9  19   0       5717.33       3942.86       716.25 o                         
  10  19   0      55064.72      52105.89      1556.99 o                         
  11  19   0      31453.52      33585.03      1101.06 o                         
  12  19   0       5236.07       6057.61       957.19 o                         
  13  19   0      12746.59      12418.81      1424.45 o                         
  14  19   0         22.37       -293.23       991.40 o                         
  15  19   0        885.33        157.50      1005.12 o                         
  16  19   0       1997.14       2881.57      1185.59 o                         
  17  19   0      10742.41      11213.02      1207.70 o                         
  18  19   0       1001.95       1564.07      1544.84 o                         
  19  19   0      29374.04      37247.23      4417.31 o                         
   0  20   0       3148.99       3985.20      1024.82 o                         
   1  20   0      42108.02      36870.88      1478.37 o                         
   2  20   0       8882.81       9367.20       777.90 o                         
   3  20   0     193546.44     186734.30      2351.04 o                         
   4  20   0      86797.45      81776.49      1899.92 o                         
   5  20   0      10473.52       9339.59       782.73 o                         
   6  20   0     115099.34     111823.18      3895.62 o                         
   7  20   0        248.65        -26.77       896.46 o                         
   8  20   0      13049.69      13084.28       954.50 o                         
   9  20   0     212501.55     204448.69      5994.71 o                         
  10  20   0       2506.83       2155.35       792.88 o                         
  11  20   0        409.30       -594.57       845.80 o                         
  12  20   0      44527.12      47448.75      2486.95 o                         
  13  20   0       6330.25       5097.25      1437.23 o                         
  14  20   0       2217.79       2024.83      1506.63 o                         
  15  20   0      68494.12      74727.56      2464.52 o                         
  16  20   0      18441.77      18354.36      1719.86 o                         
  17  20   0        218.46        738.21      1271.76 o                         
  18  20   0      31378.48      36814.52      2183.31 o                         
  19  20   0       3571.54       3648.16      1656.41 o                         
  20  20   0        860.95       1659.44      2335.54 o                         
   1  21   0       2301.68       2621.71       708.06 o                         
   2  21   0      11852.91      10012.76      1292.64 o                         
   3  21   0       1835.08       2881.76       746.09 o                         
   4  21   0      36618.22      35709.44      1240.07 o                         
   5  21   0      71107.56      68662.16      1188.53 o                         
   6  21   0       9308.08       8551.92      1123.46 o                         
   7  21   0       7911.53       7241.91      1261.89 o                         
   8  21   0      14560.70      15405.06      1020.09 o                         
   9  21   0      33895.04      34534.70      1084.30 o                         
  10  21   0      12140.50      11902.77       902.94 o                         
  11  21   0      23100.94      24030.07      1646.56 o                         
  12  21   0        257.68         24.38      1440.12 o                         
  13  21   0       9758.63      10706.92      1180.70 o                         
  14  21   0       2723.50       4307.18      1114.07 o                         
  15  21   0       1725.19       2906.24      1148.05 o                         
  16  21   0      45960.77      50167.37      2089.37 o                         
  17  21   0       1798.94       4395.11      1522.86 o                         
  18  21   0      14620.76      17119.13      2515.15 o                         
  19  21   0       6827.53       9202.66      1603.44 o                         
  20  21   0       9572.89      11712.31      1839.71 o                         
  21  21   0       5558.34      -3244.02      7161.34 o                         
   0  22   0      69656.70      68213.81      2614.32 o                         
   1  22   0         96.67        656.57       968.64 o                         
   2  22   0      25376.64      24105.20       952.48 o                         
   3  22   0       7864.67       7695.00       916.18 o                         
   4  22   0      11154.56      12989.78       958.48 o                         
   5  22   0       9262.62       8602.23       877.63 o                         
   6  22   0      41906.00      43177.41      2001.13 o                         
   7  22   0       9995.85       9660.13      1144.14 o                         
   8  22   0       5233.81       4597.42      1156.08 o                         
   9  22   0       2567.03       2900.07      1007.62 o                         
  10  22   0       1474.93        705.91       906.83 o                         
  11  22   0       2677.62       3363.72      1208.52 o                         
  12  22   0      42067.81      45142.29      1497.96 o                         
  13  22   0       8370.65       6949.09      1376.50 o                         
  14  22   0        658.25       1839.62      1265.34 o                         
  15  22   0        552.45        166.72      1322.54 o                         
  16  22   0      54224.18      61565.61      1989.16 o                         
  17  22   0       9205.69      11784.09      1716.86 o                         
  18  22   0      16998.20      14351.18      2988.22 o                         
  19  22   0       5872.21       8960.67      1857.54 o                         
  20  22   0        221.21       5921.99      6070.13 o                         
   1  23   0      47018.05      44881.17      1792.92 o                         
   2  23   0      13738.21      14177.38      1396.74 o                         
   3  23   0        290.50        152.11       824.43 o                         
   4  23   0       1695.41       3844.65      1273.48 o                         
   5  23   0      18515.92      17890.58      1066.02 o                         
   6  23   0        244.02       1474.61      1023.05 o                         
   7  23   0      72377.23      71253.59      2530.33 o                         
   8  23   0       2499.17       2897.26      1122.02 o                         
   9  23   0         87.14        539.73      1137.89 o                         
  10  23   0         36.93       -118.98      1347.58 o                         
  11  23   0      55503.41      56697.49      2298.99 o                         
  12  23   0       1556.26      -1462.63      1662.79 o                         
  13  23   0      18270.23      22912.70      1651.22 o                         
  14  23   0       4353.80       7787.40      1778.54 o                         
  15  23   0        683.77       1118.28      1573.28 o                         
  16  23   0       5766.12       9745.41      3446.43 o                         
  17  23   0        125.39      -1460.62      1665.19 o                         
  18  23   0         15.49       2058.30      3024.72 o                         
   0  24   0     208105.47     201390.84      7672.51 o                         
   1  24   0       1121.65        -23.09       910.42 o                         
   2  24   0       3723.73       2133.39      1573.14 o                         
   3  24   0      17482.30      17708.97      1437.44 o                         
   4  24   0      14279.86      13614.19      2010.74 o                         
   5  24   0         32.18       1082.96      1188.53 o                         
   6  24   0        141.79       1508.96      1110.45 o                         
   7  24   0      10391.32       9402.69      1208.77 o                         
   8  24   0      13445.17      12406.62      1691.71 o                         
   9  24   0       2961.25        763.74      1084.43 o                         
  10  24   0       1380.30       4163.77      1544.22 o                         
  11  24   0        327.88       2261.34      1161.95 o                         
  12  24   0       4789.54       5778.43      1485.85 o                         
  13  24   0       3959.41       2805.98      1238.82 o                         
  14  24   0       8184.85       7027.32      1931.90 o                         
  15  24   0       1114.33        945.97      1654.41 o                         
  16  24   0      29006.40      30999.25      2632.82 o                         
  17  24   0       3835.04       4157.38      2507.66 o                         
   1  25   0        141.71          6.94      1795.98 o                         
   2  25   0       1543.07       1858.59      1223.23 o                         
   3  25   0       1965.82       3052.04      1165.05 o                         
   4  25   0       4396.47       4725.80      1983.78 o                         
   5  25   0       4952.08       4553.35      1130.76 o                         
   6  25   0       4517.52       2205.19      1550.01 o                         
   7  25   0      46352.92      45928.02      2193.26 o                         
   8  25   0       2693.85       4606.44      1226.83 o                         
   9  25   0        464.87       2256.89      1604.22 o                         
  10  25   0      11961.91      11820.79      1470.48 o                         
  11  25   0         79.82       -731.89      1428.80 o                         
  12  25   0       8632.59       6343.23      1622.92 o                         
  13  25   0      10942.81      10654.47      1613.24 o                         
  14  25   0      20215.68      20136.03      2445.18 o                         
  15  25   0       7154.35       8603.95      2082.69 o                         
  16  25   0      17020.14       9548.45      6426.84 o                         
   0  26   0      21434.93      22607.50      4202.72 o                         
   1  26   0       2321.36        335.67      1187.77 o                         
   2  26   0       1654.91       3956.15      1590.03 o                         
   3  26   0      28187.29      28881.37      1970.77 o                         
   4  26   0        632.28        -56.14      1338.72 o                         
   5  26   0       2079.08       1571.83      1621.26 o                         
   6  26   0        594.48        520.40      1613.64 o                         
   7  26   0       4574.64       5329.98      1243.40 o                         
   8  26   0      19553.28      20046.85      1645.23 o                         
   9  26   0      53822.85      55283.99      3474.71 o                         
  10  26   0      20684.59      16365.37      1854.08 o                         
  11  26   0       2716.34       6302.01      1695.48 o                         
  12  26   0      32806.02      33820.15      2732.46 o                         
  13  26   0      10991.08      11546.13      1990.34 o                         
  14  26   0       1209.49       -839.16      2257.26 o                         
   1  27   0       7986.44      11589.38      1725.40 o                         
   2  27   0      29272.12      28240.81      1839.27 o                         
   3  27   0       1689.64       -797.98      1795.81 o                         
   4  27   0        118.51        969.79      1313.98 o                         
   5  27   0      61473.09      56789.87      1739.22 o                         
   6  27   0       5913.68       3623.21      1596.28 o                         
   7  27   0      36519.39      39118.41      3840.93 o                         
   8  27   0        298.21       -698.10      1565.15 o                         
   9  27   0       7259.43       4324.89      1937.94 o                         
  10  27   0      23579.03      20213.02      1831.67 o                         
  11  27   0       5947.43       3221.41      1714.80 o                         
  12  27   0       1349.30      -1171.12      3765.47 o                         
   0  28   0       2275.60       3742.86      3424.62 o                         
   1  28   0        301.76       1809.45      2335.37 o                         
   2  28   0        289.14       1771.27      3617.80 o                         
   3  28   0      12465.37       9983.43      1992.56 o                         
   4  28   0      39633.17      40302.84      2090.23 o                         
   5  28   0        169.09        132.02      1583.06 o                         
   6  28   0        503.47       2920.33      2800.94 o                         
   7  28   0        124.00       3957.02      2222.94 o                         
   8  28   0        252.80        805.50      1733.17 o                         
   9  28   0      13691.65      14038.93      2789.25 o                         
  10  28   0        806.08      -4176.74      5080.26 o                         
   1  29   0       1389.20        435.29      1640.42 o                         
   2  29   0        620.94       -233.62      1666.69 o                         
   3  29   0      26879.39      23634.05      1990.30 o                         
   4  29   0       1483.41       1005.73      1704.30 o                         
   5  29   0      17493.70      14722.10      2076.15 o                         
   6  29   0       1483.77      -3240.89      6321.91 o                         
   0   1   1      34319.60      35958.20      1729.58 o                         
   1   1   1       4580.47       4549.69       272.77 o                         
   1   2   1      13289.08      14449.52       374.21 o                         
   2   2   1       6495.68       8064.04       390.37 o                         
   0   3   1     266677.88     292367.16      8767.28 o                         
   1   3   1      25831.99      28871.75       862.30 o                         
   2   3   1      37728.51      43302.67      1715.51 o                         
   3   3   1    1451674.12    1499130.62     64537.02 o                         
   1   4   1      41264.08      45488.12      1162.91 o                         
   2   4   1     393541.19     421867.91     12099.28 o                         
   3   4   1     589099.50     608335.19     20097.82 o                         
   4   4   1     824142.25     834218.81     29642.44 o                         
   0   5   1        588.17       1861.63       186.98 o                         
   1   5   1     425199.88     439848.38     10972.62 o                         
   2   5   1       3942.48       4352.67       158.80 o                         
   3   5   1     126300.53     131384.27      3496.68 o                         
   4   5   1      53154.41      53747.95      1444.03 o                         
   5   5   1      12170.13      12177.89       459.56 o                         
   1   6   1     122427.14     127589.65      2894.94 o                         
   2   6   1      22592.88      23700.92       642.46 o                         
   3   6   1      74432.26      76080.03      2089.91 o                         
   4   6   1      91122.57      95577.95      2605.82 o                         
   5   6   1     224542.20     225924.56      5412.58 o                         
   6   6   1      25905.48      26798.46      1010.12 o                         
   0   7   1     345890.56     350944.34     12920.59 o                         
   1   7   1     924564.31     923853.25     21049.79 o                         
   2   7   1      28000.83      29707.13       890.64 o                         
   3   7   1      20483.12      21511.66       580.51 o                         
   4   7   1       3307.81       3736.78       263.04 o                         
   5   7   1      23665.45      23737.33       773.65 o                         
   6   7   1      10738.29      11076.04       501.60 o                         
   7   7   1       2906.55       2620.44       520.53 o                         
   1   8   1      40852.33      40255.48       810.93 o                         
   2   8   1        175.39        193.84       145.01 o                         
   3   8   1      12340.82      12877.14       377.09 o                         
   4   8   1      14621.38      14854.40       425.10 o                         
   5   8   1      90461.95      92210.43      2314.35 o                         
   6   8   1      27812.27      28326.41      1047.32 o                         
   7   8   1     248120.17     255397.19      7527.77 o                         
   8   8   1     273683.03     275399.59     12645.32 o                         
   0   9   1      13974.66      14948.61       527.62 o                         
   1   9   1       9245.42       8878.96       298.67 o                         
   2   9   1      19267.51      19293.72       536.34 o                         
   3   9   1     238149.89     237140.05      4504.41 o                         
   4   9   1       1131.69        768.75       199.41 o                         
   5   9   1       4600.37       4783.91       350.65 o                         
   6   9   1     284760.22     286888.81      6235.51 o                         
   7   9   1     122644.56     121911.66      3970.75 o                         
   8   9   1      50804.35      50248.46      1494.24 o                         
   9   9   1      53879.63      56153.10      2943.86 o                         
   1  10   1     301488.66     292806.75      4712.13 o                         
   2  10   1      64797.78      64016.67      1279.12 o                         
   3  10   1      23399.01      22557.61       727.14 o                         
   4  10   1     419180.88     421842.94      9313.15 o                         
   5  10   1     366874.56     366614.56      8303.24 o                         
   6  10   1       4640.25       4197.90       328.43 o                         
   7  10   1      62624.59      63535.96      1703.92 o                         
   8  10   1      36989.01      38135.03      1370.15 o                         
   9  10   1      21760.10      22636.85       720.40 o                         
  10  10   1     117496.27     124697.22      7108.06 o                         
   0  11   1     229299.19     221424.53      4702.08 o                         
   1  11   1      17350.55      16214.43       413.68 o                         
   2  11   1     141855.03     137207.84      1975.14 o                         
   3  11   1     208064.30     202480.92      3712.24 o                         
   4  11   1      53986.83      50694.70      1166.00 o                         
   5  11   1      20717.33      20233.70       446.75 o                         
   6  11   1      28876.27      28448.31       676.85 o                         
   7  11   1      10644.27      10769.78       318.40 o                         
   8  11   1       2791.99       2408.44       331.58 o                         
   9  11   1     127083.30     131022.07      3697.52 o                         
  10  11   1       9261.57       9538.80       549.24 o                         
  11  11   1       5501.68       5093.54       599.86 o                         
   1  12   1     107154.57     103173.08      1099.58 o                         
   2  12   1       3583.87       3645.57       222.50 o                         
   3  12   1        296.94         66.72       313.11 o                         
   4  12   1        196.28        495.58       259.78 o                         
   5  12   1     103090.78     101222.26      1984.34 o                         
   6  12   1          5.13       -492.88       492.88 o                         
   7  12   1      16079.04      17129.16       757.71 o                         
   8  12   1       2058.08       1474.10       369.41 o                         
   9  12   1      28566.97      29464.39       872.69 o                         
  10  12   1       6181.52       5616.20       604.01 o                         
  11  12   1     559172.94     619885.75     17619.73 o                         
  12  12   1      12724.90      14542.69      1435.43 o                         
   0  13   1      33838.51      32447.79       717.17 o                         
   1  13   1        447.55        919.93       228.39 o                         
   2  13   1        442.81        402.12       226.19 o                         
   3  13   1       7283.52       6673.36       269.46 o                         
   4  13   1     311671.69     302030.66      5734.81 o                         
   5  13   1     133060.17     128703.80      2907.37 o                         
   6  13   1       2477.55       1367.40       304.22 o                         
   7  13   1     255581.62     254336.50      4944.19 o                         
   8  13   1      21954.81      21044.56       652.54 o                         
   9  13   1        308.84       -342.75       342.75 o                         
  10  13   1      75747.87      86264.89      4935.23 o                         
  11  13   1      32029.33      33562.29      1142.82 o                         
  12  13   1      33135.68      35220.68      1131.95 o                         
  13  13   1       3687.76       3142.78       609.17 o                         
   1  14   1     169093.55     161616.69      1791.66 o                         
   2  14   1      57182.33      53811.05      1148.74 o                         
   3  14   1      52796.71      48262.69       940.34 o                         
   4  14   1     138053.22     134633.64      2631.00 o                         
   5  14   1      38210.52      36295.20       590.67 o                         
   6  14   1      17203.40      17160.08       527.45 o                         
   7  14   1       1700.16       1337.96       347.15 o                         
   8  14   1      23638.44      23330.31       587.04 o                         
   9  14   1      11716.76      11129.18       526.47 o                         
  10  14   1       1206.16         54.51       470.94 o                         
  11  14   1       5917.33       7334.17       438.98 o                         
  12  14   1       2852.44       2343.70       425.72 o                         
  13  14   1       4724.04       6698.64       564.00 o                         
  14  14   1      37059.11      42376.07      2408.87 o                         
   0  15   1      76478.56      75124.53      1090.21 o                         
   1  15   1     169825.14     161534.53      1619.12 o                         
   2  15   1      16135.08      15984.46       442.80 o                         
   3  15   1     125301.44     121118.16      1920.35 o                         
   4  15   1       6146.75       5837.54       353.31 o                         
   5  15   1       7056.73       6967.81       357.68 o                         
   6  15   1      36727.06      36394.96       797.11 o                         
   7  15   1       1325.37        721.40       514.47 o                         
   8  15   1      95410.29      97417.92      2225.38 o                         
   9  15   1       7553.77       7743.94       486.99 o                         
  10  15   1       1807.23       1623.01       413.02 o                         
  11  15   1       9400.15       8712.17       451.07 o                         
  12  15   1        397.42        242.76       547.07 o                         
  13  15   1      58318.76      63218.69      1982.10 o                         
  14  15   1        767.76        850.49       564.00 o                         
  15  15   1        800.55        253.35       816.22 o                         
   1  16   1        206.21         53.14       339.78 o                         
   2  16   1       1125.88        938.53       329.25 o                         
   3  16   1      17981.26      16927.60       416.39 o                         
   4  16   1       6710.02       6007.32       383.67 o                         
   5  16   1     132261.33     126820.20      2003.05 o                         
   6  16   1        259.83       -466.38       466.38 o                         
   7  16   1     184036.30     184573.05      4283.84 o                         
   8  16   1      76260.91      75131.23      1565.52 o                         
   9  16   1      67288.58      66063.59      1720.98 o                         
  10  16   1      77799.38      80307.25      1969.55 o                         
  11  16   1       7952.48       7172.41       515.46 o                         
  12  16   1       9086.14       9911.50       667.44 o                         
  13  16   1      48160.93      51865.19      1831.43 o                         
  14  16   1        181.70       -574.83       574.83 o                         
  15  16   1      43303.21      49057.69      1591.20 o                         
  16  16   1       1075.58       -514.51      1349.93 o                         
   0  17   1     340600.97     331456.62      5372.98 o                         
   1  17   1       6661.44       8120.37       608.13 o                         
   2  17   1     121498.26     114372.80      1281.10 o                         
   3  17   1      34858.94      33696.63       577.54 o                         
   4  17   1      45829.31      43347.02       598.34 o                         
   5  17   1       1362.83        959.45       464.88 o                         
   6  17   1     285622.34     281251.75      5541.23 o                         
   7  17   1         28.36       -460.63       460.63 o                         
   8  17   1      15910.27      14543.21       684.71 o                         
   9  17   1       7924.28       7029.73       596.38 o                         
  10  17   1        459.74        759.42       512.27 o                         
  11  17   1      18545.54      19662.60       803.00 o                         
  12  17   1      81156.23      84903.39      2273.78 o                         
  13  17   1       4591.60       4533.02       650.80 o                         
  14  17   1       8992.70      12391.40      1284.95 o                         
  15  17   1       1009.79        -34.02       682.99 o                         
  16  17   1      18667.85      20939.18      1252.05 o                         
  17  17   1        396.20      -1061.47      1061.47 o                         
   1  18   1      23638.26      21107.72       562.72 o                         
   2  18   1       1974.64       2950.28       464.24 o                         
   3  18   1      10923.37      11274.76       440.39 o                         
   4  18   1       9513.77       9075.36       433.78 o                         
   5  18   1       4121.66       3184.86       539.37 o                         
   6  18   1      11075.10      11531.43       482.85 o                         
   7  18   1       8857.94       7867.29       523.06 o                         
   8  18   1      15366.48      15100.67       528.41 o                         
   9  18   1      37033.45      37541.74      1182.02 o                         
  10  18   1       2193.31       1563.76       525.22 o                         
  11  18   1      38885.11      38888.04      1270.60 o                         
  12  18   1       3132.09       1478.92       757.03 o                         
  13  18   1      39900.20      40186.31      1361.00 o                         
  14  18   1         57.30        164.74       688.08 o                         
  15  18   1      35805.09      38448.65      1465.14 o                         
  16  18   1       4970.38       4613.62       764.48 o                         
  17  18   1      56029.12      64751.83      2186.86 o                         
  18  18   1       1189.38       5994.88      1725.42 o                         
   0  19   1       1664.93       5075.83       974.12 o                         
   1  19   1     201927.31     184434.11      3059.88 o                         
   2  19   1      69631.63      65094.55      1410.50 o                         
   3  19   1        405.72        506.55       699.86 o                         
   4  19   1       1347.80       1125.06       672.42 o                         
   5  19   1        226.99       -604.72       604.72 o                         
   6  19   1       1610.19       1660.41       648.69 o                         
   7  19   1       2625.10       2325.67       551.15 o                         
   8  19   1      10515.65      11396.05       585.36 o                         
   9  19   1      39028.16      38628.55      1133.72 o                         
  10  19   1     195575.17     199035.94      4649.11 o                         
  11  19   1       1074.73         28.17       618.79 o                         
  12  19   1      27587.59      29900.29       958.07 o                         
  13  19   1      58944.37      61387.86      1973.75 o                         
  14  19   1      26607.03      27931.38      1199.45 o                         
  15  19   1       9802.04      10439.70      1108.50 o                         
  16  19   1      36532.87      42357.50      1481.02 o                         
  17  19   1        326.65       2159.77      1130.54 o                         
  18  19   1        617.08       1052.38       927.34 o                         
  19  19   1       4192.34       5616.26      1367.54 o                         
   1  20   1       1791.31       1661.05       595.61 o                         
   2  20   1        393.93        776.13       515.60 o                         
   3  20   1      83980.12      82977.23      1439.81 o                         
   4  20   1        883.40        302.26       502.88 o                         
   5  20   1       5331.71       5214.33       531.27 o                         
   6  20   1       3451.78       3421.79       872.35 o                         
   7  20   1       1512.00        957.53       536.61 o                         
   8  20   1      86307.36      86142.29      1832.73 o                         
   9  20   1      33237.43      31456.20       849.30 o                         
  10  20   1      18888.46      19314.46       775.38 o                         
  11  20   1       4955.79       4448.17       827.08 o                         
  12  20   1        780.04       1540.05       672.15 o                         
  13  20   1      36379.73      39194.87      1683.11 o                         
  14  20   1      11271.88      12707.90       823.75 o                         
  15  20   1        174.38       1394.33      1077.50 o                         
  16  20   1      30918.90      35999.89      1747.56 o                         
  17  20   1        930.67       2039.98       919.59 o                         
  18  20   1       9970.03      15157.29      1319.19 o                         
  19  20   1      21792.21      25868.45      1750.95 o                         
  20  20   1       9725.17       8931.01      1967.10 o                         
   0  21   1      31570.34      28976.53      1234.29 o                         
   1  21   1        441.21        279.88       529.55 o                         
   2  21   1       4014.65       3409.25       540.35 o                         
   3  21   1      64911.49      63238.02      1669.12 o                         
   4  21   1      38911.26      36741.50       892.38 o                         
   5  21   1       8079.88       7693.45       632.76 o                         
   6  21   1       8210.76       7728.65       609.72 o                         
   7  21   1      29466.06      29113.87      1115.46 o                         
   8  21   1        571.80       1244.73       666.72 o                         
   9  21   1      22819.90      22641.32       899.65 o                         
  10  21   1       1896.81       2611.07       915.32 o                         
  11  21   1      10803.95      11523.04       995.68 o                         
  12  21   1       3587.09       3688.15       855.38 o                         
  13  21   1       9071.38       9373.96      1194.77 o                         
  14  21   1       4881.40       5287.56       920.57 o                         
  15  21   1       1830.02       2369.08       881.90 o                         
  16  21   1       6080.21       8335.67       988.29 o                         
  17  21   1        551.24       2078.67       971.23 o                         
  18  21   1      13902.99      14834.77      1769.05 o                         
  19  21   1      10321.60      13173.55      1700.23 o                         
  20  21   1      14545.36      15319.71      2162.32 o                         
   1  22   1      16424.38      15924.21       778.67 o                         
   2  22   1      14932.87      14694.84       656.19 o                         
   3  22   1       2741.61       2371.77       580.83 o                         
   4  22   1      37033.14      35949.34       999.26 o                         
   5  22   1      14243.96      14768.27       673.95 o                         
   6  22   1        499.26        297.08       643.02 o                         
   7  22   1      11535.80      12426.75       696.36 o                         
   8  22   1        481.65        126.20       673.81 o                         
   9  22   1        733.84        718.97       716.10 o                         
  10  22   1         46.80       -240.64       877.38 o                         
  11  22   1       8601.83       8830.15       809.95 o                         
  12  22   1       6967.17       5891.59       849.46 o                         
  13  22   1       5486.06       8033.41      1337.90 o                         
  14  22   1      27579.25      29469.30      1418.39 o                         
  15  22   1       2660.82       2850.92       927.16 o                         
  16  22   1      27050.28      29319.17      1449.07 o                         
  17  22   1      33213.31      33129.82      2054.84 o                         
  18  22   1        464.50       -465.07      1615.41 o                         
  19  22   1      12391.29      11602.56      1489.43 o                         
   0  23   1       3857.43       3998.24       987.62 o                         
   1  23   1      12227.41      12623.72       700.88 o                         
   2  23   1       3149.85       3611.33       806.99 o                         
   3  23   1       1387.44        517.62       668.14 o                         
   4  23   1       3469.99       3476.71       659.43 o                         
   5  23   1       7177.51       6170.85       737.46 o                         
   6  23   1      95096.62      93238.77      2334.03 o                         
   7  23   1      10534.64      10425.62       722.84 o                         
   8  23   1      36938.25      38269.98      1618.91 o                         
   9  23   1       2156.57       1280.38       843.53 o                         
  10  23   1      33919.27      35108.29      1307.59 o                         
  11  23   1       3299.14       3451.18       846.49 o                         
  12  23   1      85148.83      92442.74      2847.27 o                         
  13  23   1       8897.01       9521.00      1164.46 o                         
  14  23   1       7682.54       7685.80       979.35 o                         
  15  23   1        632.86       1326.96      1176.68 o                         
  16  23   1      10127.14      10303.02      1329.07 o                         
  17  23   1       7752.10       7558.26      1979.33 o                         
  18  23   1       4040.53       2951.15      2401.85 o                         
   1  24   1      74049.26      72285.03      1412.52 o                         
   2  24   1       3876.87       4144.27       961.38 o                         
   3  24   1      17114.88      16729.10      1208.69 o                         
   4  24   1      27676.15      26082.48      1098.62 o                         
   5  24   1      64721.97      66424.13      1934.98 o                         
   6  24   1        495.59       -371.20      1111.94 o                         
   7  24   1        239.66       1394.92       991.85 o                         
   8  24   1       6072.09       6004.47       834.18 o                         
   9  24   1      30310.60      32142.96      1377.23 o                         
  10  24   1      12200.42      14202.81      1282.25 o                         
  11  24   1         21.59       1626.04      1072.08 o                         
  12  24   1       1105.49        531.71       935.33 o                         
  13  24   1      28926.17      29612.37      1240.95 o                         
  14  24   1       1089.27       1203.07      1312.07 o                         
  15  24   1       2444.28       4455.38      1832.45 o                         
  16  24   1       1027.90       1302.64      1246.30 o                         
  17  24   1       2861.57       3983.07      3846.96 o                         
   0  25   1       1405.58       2512.88      2342.05 o                         
   1  25   1       5315.53       4850.83       853.10 o                         
   2  25   1       3456.14       3165.68       974.90 o                         
   3  25   1       4224.06       3965.20       943.85 o                         
   4  25   1      26555.60      26735.69       954.90 o                         
   5  25   1      16630.66      17608.08       933.52 o                         
   6  25   1      18180.04      18451.50      1508.37 o                         
   7  25   1      26093.41      26655.21      1220.85 o                         
   8  25   1       1642.90       1507.88       896.66 o                         
   9  25   1       5071.90       5077.35      1002.56 o                         
  10  25   1      11273.79      13446.36       986.85 o                         
  11  25   1       4000.91       3693.27       945.72 o                         
  12  25   1       8947.02       9369.41      1425.45 o                         
  13  25   1         11.59      -1199.97      1199.97 o                         
  14  25   1       2048.85        581.31      1660.96 o                         
  15  25   1      10295.50       7808.91      2006.56 o                         
   1  26   1       7675.45      10075.76       999.63 o                         
   2  26   1      57147.57      57968.03      2009.85 o                         
   3  26   1      44966.11      45476.27      1893.16 o                         
   4  26   1       4424.91       6301.37      1093.79 o                         
   5  26   1        134.69        115.02       932.73 o                         
   6  26   1       2535.20       2564.64      1169.63 o                         
   7  26   1        391.15        406.91       876.82 o                         
   8  26   1      31536.73      31181.78      1407.65 o                         
   9  26   1        781.76         -6.72      1001.40 o                         
  10  26   1       5522.22       7734.30      1740.76 o                         
  11  26   1        910.31        433.85      1220.15 o                         
  12  26   1       7548.32       7581.72      1309.19 o                         
  13  26   1       2696.02       2753.24      1530.07 o                         
   0  27   1       2928.23       3649.55      1646.16 o                         
   1  27   1      19565.78      17576.42      1068.37 o                         
   2  27   1       2686.73       1186.78      1003.86 o                         
   3  27   1      31136.41      29857.26      1431.04 o                         
   4  27   1      16568.04      17239.14      1028.76 o                         
   5  27   1         20.81       -125.30      1077.14 o                         
   6  27   1       1555.15       3433.56      1200.92 o                         
   7  27   1       1774.51       2435.88      1119.63 o                         
   8  27   1       1393.44       1269.90      1516.71 o                         
   9  27   1         28.54       1370.61      1546.29 o                         
  10  27   1      22114.25      22581.63      1844.22 o                         
  11  27   1        760.27       -978.80      1789.31 o                         
   1  28   1       1656.59       2823.59      1282.32 o                         
   2  28   1      10406.59       9342.53      1263.62 o                         
   3  28   1      15422.33      17046.17      1467.20 o                         
   4  28   1        331.88       1482.64      1884.26 o                         
   5  28   1       5499.27       6771.84      1351.91 o                         
   6  28   1        404.38       2222.04      1267.11 o                         
   7  28   1        773.52       2470.35      1815.22 o                         
   8  28   1       3853.71       4092.14      1557.00 o                         
   9  28   1       3058.96       6524.22      4201.37 o                         
   0  29   1       3997.94       2673.21      2024.41 o                         
   1  29   1        150.72        283.39      1545.00 o                         
   2  29   1        489.49      -1904.40      1904.40 o                         
   3  29   1          2.69       2254.64      2374.45 o                         
   4  29   1       1220.43        742.42      2400.20 o                         
   1   1   2        906.87       3827.37       746.09 o                         
   0   2   2       1704.72       1400.88       310.08 o                         
   1   2   2        836.36       1027.63       124.04 o                         
   2   2   2       1017.52        836.42       259.31 o                         
   1   3   2       3578.74       3570.31       199.52 o                         
   2   3   2      12818.23      12431.28       288.22 o                         
   3   3   2      54387.56      52952.81      2187.70 o                         
   0   4   2      34359.10      32274.64      1104.67 o                         
   1   4   2      21187.80      19987.96       395.10 o                         
   2   4   2       8868.13       8734.64       209.80 o                         
   3   4   2       7181.06       7043.58       323.44 o                         
   4   4   2     301927.84     312780.34     16678.46 o                         
   1   5   2        954.07        947.76       128.41 o                         
   2   5   2      30628.33      29799.70       729.39 o                         
   3   5   2      94412.33      99651.77      3455.45 o                         
   4   5   2      14543.88      15249.34       669.58 o                         
   5   5   2      26773.19      31114.86      2365.50 o                         
   0   6   2     154622.80     154555.39      4991.75 o                         
   1   6   2      12721.84      11272.94       298.00 o                         
   2   6   2       8882.15       8361.38       502.40 o                         
   3   6   2      37233.00      36197.66      1339.48 o                         
   4   6   2     158361.97     164316.98      5688.92 o                         
   5   6   2      28476.99      27760.94      1427.69 o                         
   6   6   2    1299342.50    1362488.50     92794.88 o                         
   1   7   2     871299.81     856122.00     14143.63 o                         
   2   7   2     370895.38     376645.91      9093.38 o                         
   3   7   2      27218.12      26355.24       838.56 o                         
   4   7   2      39812.36      39391.04      1586.56 o                         
   5   7   2      12397.49      20120.25      4890.92 o                         
   6   7   2      30680.19      30991.68      1490.50 o                         
   7   7   2      83270.68      86299.41      7006.69 o                         
   0   8   2      33547.30      30887.25       974.54 o                         
   1   8   2       5312.08       4826.52       289.82 o                         
   2   8   2     171823.72     168937.64      3742.19 o                         
   3   8   2       3236.91       3177.23       209.85 o                         
   4   8   2       8392.11       8245.75       364.90 o                         
   5   8   2       2829.87       3093.64       210.49 o                         
   6   8   2      10634.74      12177.57       575.76 o                         
   7   8   2     113593.91     116930.28      5090.07 o                         
   8   8   2     434434.75     455821.16     28001.85 o                         
   1   9   2      34752.06      32612.12       559.29 o                         
   2   9   2      10260.13      10583.56       391.61 o                         
   3   9   2      10482.25      10129.99       335.83 o                         
   4   9   2      41019.36      40495.08      1568.32 o                         
   5   9   2       6574.70       6701.83       334.81 o                         
   6   9   2      40503.88      40481.47      1688.54 o                         
   7   9   2      55954.04      60838.36      3920.46 o                         
   8   9   2      40526.89      42951.66      1985.29 o                         
   9   9   2     129603.57     135289.05      8773.74 o                         
   0  10   2     180186.94     175473.70      5294.46 o                         
   1  10   2       5017.01       5697.93       386.56 o                         
   2  10   2      20565.94      20507.95       519.66 o                         
   3  10   2       3347.35       3475.06       282.49 o                         
   4  10   2       6970.26       6893.58       309.41 o                         
   5  10   2      27091.81      26890.16      1135.85 o                         
   6  10   2       2979.98       2529.16       279.67 o                         
   7  10   2     117197.83     118130.55      5152.02 o                         
   8  10   2      11943.23      13406.37       974.15 o                         
   9  10   2       8956.82       9777.22       523.97 o                         
  10  10   2        864.50       2082.35       705.72 o                         
   1  11   2       1129.76       1763.43       248.01 o                         
   2  11   2        770.74        423.49       303.40 o                         
   3  11   2      33904.23      30906.47       602.41 o                         
   4  11   2      63312.79      59887.86      1697.66 o                         
   5  11   2     404676.56     410017.97     15473.74 o                         
   6  11   2        761.02        -41.51       334.49 o                         
   7  11   2      56563.55      59127.34      2484.35 o                         
   8  11   2      24249.63      24932.32      1040.44 o                         
   9  11   2       1982.75       2385.06       368.43 o                         
  10  11   2       4929.54       5189.84       456.49 o                         
  11  11   2       8021.03      11274.60      1480.60 o                         
   0  12   2     595284.44     589371.12     11957.55 o                         
   1  12   2      11738.56      14888.82       698.82 o                         
   2  12   2     275954.03     269808.50      6058.91 o                         
   3  12   2       6338.43       6133.85       320.56 o                         
   4  12   2       8335.82       7902.87       341.54 o                         
   5  12   2         87.79       -303.59       303.59 o                         
   6  12   2      20209.38      21498.41       707.69 o                         
   7  12   2      16143.25      16532.28       888.57 o                         
   8  12   2      39043.95      39595.76      1817.87 o                         
   9  12   2        498.22        106.77       385.31 o                         
  10  12   2      91807.98      95041.67      4328.86 o                         
  11  12   2       5563.94       5615.35       562.56 o                         
  12  12   2       8054.07       7530.13       757.65 o                         
   1  13   2      22110.40      21499.61       557.59 o                         
   2  13   2     175886.84     170728.69      3911.09 o                         
   3  13   2      56818.24      53943.11      1316.89 o                         
   4  13   2     224293.78     224216.55      5946.57 o                         
   5  13   2       1891.53       1164.93       421.76 o                         
   6  13   2        228.52       -358.17       358.17 o                         
   7  13   2     140542.66     141304.69      5205.78 o                         
   8  13   2     244113.53     256260.03      9958.75 o                         
   9  13   2       9560.29       9472.28       716.13 o                         
  10  13   2      24236.78      26546.09      1225.20 o                         
  11  13   2       3517.62       3451.81       560.26 o                         
  12  13   2         92.78        128.72       481.14 o                         
  13  13   2      70451.36      78454.99      4257.05 o                         
   0  14   2       9443.25       9676.67       937.49 o                         
   1  14   2      25070.18      23623.41       774.39 o                         
   2  14   2      39601.79      38378.10       853.43 o                         
   3  14   2     161546.11     155177.75      3556.36 o                         
   4  14   2        167.22        -51.14       432.29 o                         
   5  14   2      17886.88      17390.67       612.64 o                         
   6  14   2      73986.21      73702.75      2640.50 o                         
   7  14   2      12758.50      11152.54       720.00 o                         
   8  14   2      91480.50      93329.16      2985.10 o                         
   9  14   2     208378.53     217290.77      7313.30 o                         
  10  14   2         90.04       -480.42       480.42 o                         
  11  14   2         36.80       -719.07       719.07 o                         
  12  14   2      17621.84      23297.25      1708.54 o                         
  13  14   2      14982.52      17162.03      1352.76 o                         
  14  14   2      63051.92      68226.47      4361.01 o                         
   1  15   2       3665.85       2226.11       509.67 o                         
   2  15   2       3486.48       3890.86       492.75 o                         
   3  15   2      29485.63      28783.02       627.22 o                         
   4  15   2      10066.98      10913.88       443.06 o                         
   5  15   2      31223.16      30144.06       833.69 o                         
   6  15   2      24382.50      24293.16       889.54 o                         
   7  15   2      33532.00      34579.73       978.09 o                         
   8  15   2       6760.83       5496.27       492.70 o                         
   9  15   2      58556.17      59331.26      2178.32 o                         
  10  15   2        661.57       -264.98       654.53 o                         
  11  15   2      40333.68      44550.07      1618.00 o                         
  12  15   2         52.66        -22.48       642.75 o                         
  13  15   2       1384.59       2319.22       904.34 o                         
  14  15   2      91956.21     106743.54      4525.92 o                         
  15  15   2     160826.05     170577.48     15134.10 o                         
   0  16   2      41605.00      40253.78      1526.87 o                         
   1  16   2      19798.92      19246.17       731.05 o                         
   2  16   2      51519.82      49277.40       768.62 o                         
   3  16   2       4526.75       3495.83       497.06 o                         
   4  16   2      16473.12      15596.65       483.00 o                         
   5  16   2        926.60        995.95       472.22 o                         
   6  16   2      31766.40      31776.96       934.44 o                         
   7  16   2      27444.04      28739.06       777.29 o                         
   8  16   2      34245.27      35306.58       902.46 o                         
   9  16   2        187.60       -566.92       813.28 o                         
  10  16   2      19209.13      19433.09       660.42 o                         
  11  16   2      42311.36      44884.48      1586.92 o                         
  12  16   2      39418.40      41515.45      1921.37 o                         
  13  16   2      76854.09      87475.32      3879.64 o                         
  14  16   2       6570.03      15757.83      1986.92 o                         
  15  16   2       7646.25       9756.10      1010.25 o                         
  16  16   2      23597.68      31319.65      3168.75 o                         
   1  17   2      48749.06      46422.68       818.95 o                         
   2  17   2       9920.12      10236.60       457.09 o                         
   3  17   2      16011.11      15785.42       540.50 o                         
   4  17   2       1628.44       2740.57       446.60 o                         
   5  17   2      34166.22      33960.66       900.86 o                         
   6  17   2       1920.70        612.26       725.22 o                         
   7  17   2       1855.63       1298.72       598.14 o                         
   8  17   2       5273.77       6775.08       562.84 o                         
   9  17   2      12635.44      13597.78       760.87 o                         
  10  17   2      19022.95      19814.01       991.13 o                         
  11  17   2      42158.69      44884.82      1858.30 o                         
  12  17   2        642.09        139.26       936.01 o                         
  13  17   2       3959.90       5359.53       695.37 o                         
  14  17   2        108.17        748.40       722.90 o                         
  15  17   2       9375.75      11938.90      1013.53 o                         
  16  17   2       1172.11       2927.96       790.38 o                         
  17  17   2      33981.34      37558.61      2144.06 o                         
   0  18   2      11931.17      11269.48      1001.25 o                         
   1  18   2       2564.50       1806.48       467.20 o                         
   2  18   2       5153.67       4382.32       496.83 o                         
   3  18   2      44349.83      42068.13      1127.60 o                         
   4  18   2     148873.22     143558.41      3564.91 o                         
   5  18   2       1578.45       1605.20       633.59 o                         
   6  18   2      67537.88      67022.63      1969.56 o                         
   7  18   2       7594.70       8073.60       640.06 o                         
   8  18   2       1935.77        991.03       558.31 o                         
   9  18   2      16868.86      15447.15       653.32 o                         
  10  18   2       2473.44       3063.30       667.81 o                         
  11  18   2       8487.65       9102.24       695.78 o                         
  12  18   2       1370.45        817.92       740.80 o                         
  13  18   2      47158.51      52963.88      2081.17 o                         
  14  18   2      13655.40      15442.93       981.03 o                         
  15  18   2       5881.47       7593.85       931.57 o                         
  16  18   2       4605.97       5380.16      1010.85 o                         
  17  18   2       4148.56       3760.39       903.09 o                         
  18  18   2       1976.79       1522.99      1808.06 o                         
   1  19   2      12632.99      13104.93       741.79 o                         
   2  19   2      79880.29      76803.21      1536.92 o                         
   3  19   2      79605.96      75051.67      1622.86 o                         
   4  19   2       1124.73       1238.43       537.86 o                         
   5  19   2       1528.43        712.64       593.63 o                         
   6  19   2      25624.70      23730.47       720.46 o                         
   7  19   2      19115.17      18615.25       741.06 o                         
   8  19   2       8053.38       9506.14       617.17 o                         
   9  19   2       3991.96       3543.36       688.45 o                         
  10  19   2      38895.33      42845.57      1382.83 o                         
  11  19   2      22633.96      24577.38      1021.25 o                         
  12  19   2       4067.79       3282.61       890.21 o                         
  13  19   2       9507.46      11165.00       958.74 o                         
  14  19   2         31.65       2365.97       784.54 o                         
  15  19   2        560.44        492.65       855.38 o                         
  16  19   2       1556.80       2254.58       996.96 o                         
  17  19   2       7799.09       9940.94      1030.18 o                         
  18  19   2        822.47       1252.86      1056.01 o                         
  19  19   2      22524.58      23120.54      1924.57 o                         
   0  20   2       2075.70       2103.60       900.11 o                         
   1  20   2      30275.42      28287.89       808.29 o                         
   2  20   2       6480.31       5318.39       759.79 o                         
   3  20   2     138702.17     132426.19      2089.97 o                         
   4  20   2      64330.48      62028.14      1427.68 o                         
   5  20   2       6894.59       7119.66       661.70 o                         
   6  20   2      84349.40      87425.63      1728.54 o                         
   7  20   2        234.63       -532.55       636.97 o                         
   8  20   2       9272.02       8281.26       702.47 o                         
   9  20   2     156427.98     165848.42      4119.32 o                         
  10  20   2       1795.88        553.20       696.01 o                         
  11  20   2        409.16        308.69       781.98 o                         
  12  20   2      32408.37      33175.89      1576.43 o                         
  13  20   2       4548.88       6175.89       909.64 o                         
  14  20   2       1643.26       2448.83       868.28 o                         
  15  20   2      51363.82      55015.50      2377.49 o                         
  16  20   2      13954.34      17868.95      1227.42 o                         
  17  20   2        131.09       2660.74      1031.49 o                         
  18  20   2      23444.47      24194.56      1554.41 o                         
  19  20   2       2647.61       2295.63      1250.46 o                         
  20  20   2        711.67       2644.48      2153.13 o                         
   1  21   2       1687.31       3257.15       840.57 o                         
   2  21   2       8159.10       8222.53       657.11 o                         
   3  21   2       1252.03        981.78       579.56 o                         
   4  21   2      25228.37      27043.47      1113.16 o                         
   5  21   2      51839.20      50735.19      1480.82 o                         
   6  21   2       6651.82       7194.82       676.37 o                         
   7  21   2       5993.41       7161.17       708.67 o                         
   8  21   2      10163.79       9917.90       815.94 o                         
   9  21   2      24578.93      26902.02      1130.96 o                         
  10  21   2       8706.05      10939.04       806.89 o                         
  11  21   2      17359.88      20133.40      1446.83 o                         
  12  21   2        159.87       -302.19       923.41 o                         
  13  21   2       7447.06       6434.66      1045.99 o                         
  14  21   2       2082.27       1995.79      1293.84 o                         
  15  21   2       1204.51       1047.15      1121.08 o                         
  16  21   2      34216.48      37574.79      1773.98 o                         
  17  21   2       1212.32       1480.54      1439.62 o                         
  18  21   2      11306.13       9789.47      1542.39 o                         
  19  21   2       5042.24       6573.07      1636.07 o                         
   0  22   2      51566.44      50942.64      1990.79 o                         
   1  22   2         31.49        739.62      1160.26 o                         
   2  22   2      19299.22      18168.17       835.97 o                         
   3  22   2       5361.27       4107.39       853.65 o                         
   4  22   2       8163.91       7898.78       693.93 o                         
   5  22   2       7047.19       7139.14       749.42 o                         
   6  22   2      31187.85      33940.06      1038.10 o                         
   7  22   2       7311.96       7924.59       844.46 o                         
   8  22   2       3917.87       5405.39       764.37 o                         
   9  22   2       1651.77       1935.33       776.50 o                         
  10  22   2        988.77        391.61       851.54 o                         
  11  22   2       2328.65       3166.26       865.32 o                         
  12  22   2      31307.29      33101.10      2027.43 o                         
  13  22   2       6633.64       7012.20      1018.02 o                         
  14  22   2        473.98       1747.93      1113.41 o                         
  15  22   2        432.24       1863.25      1027.63 o                         
  16  22   2      40462.45      43735.44      3532.41 o                         
  17  22   2       7046.32       5194.63      1946.59 o                         
   1  23   2      34650.10      34230.52      1411.97 o                         
   2  23   2      10490.81      11040.31       744.01 o                         
   3  23   2        313.80       -383.90       626.76 o                         
   4  23   2       1149.31       2364.25       996.37 o                         
   5  23   2      14165.55      13286.63      1111.21 o                         
   6  23   2        186.96       -787.51      1056.88 o                         
   7  23   2      53682.80      52000.66      1563.45 o                         
   8  23   2       2017.99       2285.06       939.09 o                         
   9  23   2         46.92        396.34       837.88 o                         
  10  23   2         33.32       2153.86       890.67 o                         
  11  23   2      40607.95      39613.80      1840.59 o                         
  12  23   2       1183.74        807.78      1171.28 o                         
  13  23   2      13621.26      15348.44      1095.30 o                         
  14  23   2       3380.80       1628.93      1335.28 o                         
  15  23   2        643.49       -280.71      1717.01 o                         
  16  23   2       4285.02       3678.26      1728.11 o                         
   0  24   2     154939.56     146013.62      2886.21 o                         
   1  24   2        773.32       2266.41       743.26 o                         
   2  24   2       2849.15       1460.55       843.95 o                         
   3  24   2      13392.34      13007.76      1026.26 o                         
   4  24   2      10762.06       8709.27      1003.39 o                         
   5  24   2         26.63         14.55       752.14 o                         
   6  24   2         46.78       -959.13      1081.48 o                         
   7  24   2       7516.80       5334.15      1090.17 o                         
   8  24   2      10551.74       9601.35       864.46 o                         
   9  24   2       2346.21       3673.18      1004.61 o                         
  10  24   2        948.18       3155.20      1017.47 o                         
  11  24   2        220.93       -451.50      1053.55 o                         
  12  24   2       3733.59       3929.67      1418.84 o                         
  13  24   2       3039.03       3477.98      1305.74 o                         
  14  24   2       6225.46       4820.31      1492.71 o                         
  15  24   2        827.61        -83.75      2567.30 o                         
   1  25   2        130.22         18.85       945.19 o                         
   2  25   2       1205.27        668.28      1279.15 o                         
   3  25   2       1502.69       3076.36      1153.16 o                         
   4  25   2       2952.94       2778.29      1216.48 o                         
   5  25   2       4012.92       3570.30      1422.76 o                         
   6  25   2       3316.56       3406.82       747.78 o                         
   7  25   2      35229.73      33258.18      1901.55 o                         
   8  25   2       1915.83       1588.85      1215.03 o                         
   9  25   2        298.25       -594.31      1388.43 o                         
  10  25   2       9123.60       9445.40      1380.68 o                         
  11  25   2         83.82        789.16      1158.79 o                         
  12  25   2       6338.78       4356.86      1355.32 o                         
  13  25   2       8516.48       9064.57      2143.55 o                         
   0  26   2      15733.54      14148.07      1416.12 o                         
   1  26   2       1586.58       2159.28      1002.49 o                         
   2  26   2       1279.21      -1208.30      1208.30 o                         
   3  26   2      20845.48      17540.45      1190.23 o                         
   4  26   2        439.67       1677.91      1162.86 o                         
   5  26   2       1415.54        705.18      1108.59 o                         
   6  26   2        428.42        138.61       916.44 o                         
   7  26   2       3438.54       1188.79       974.68 o                         
   8  26   2      14559.17      10851.87      1700.96 o                         
   9  26   2      40623.19      39988.84      1993.05 o                         
  10  26   2      15663.25      15500.73      1488.96 o                         
  11  26   2       2328.04       3726.56      2500.38 o                         
   1  27   2       5991.36       4311.64      1335.91 o                         
   2  27   2      21321.82      18397.42      1803.04 o                         
   3  27   2       1340.31       4170.20      1989.65 o                         
   4  27   2        104.20       1714.17       902.46 o                         
   5  27   2      46289.40      43502.80      1615.48 o                         
   6  27   2       4397.60       1747.95      1839.48 o                         
   7  27   2      27549.20      24978.68      1610.04 o                         
   8  27   2        211.27       2312.16      1550.42 o                         
   0  28   2       1668.04       4521.60      1888.10 o                         
   1  28   2        249.23       2810.27      1377.86 o                         
   2  28   2        193.21       1921.78      1318.20 o                         
   3  28   2       9002.07       7553.13      1468.18 o                         
   4  28   2      30121.34      25812.37      1641.25 o                         
   0   1   3      14777.73      15537.75       447.28 o                         
   1   1   3       4265.86       3410.87       508.96 o                         
   1   2   3       6363.46       7242.05       369.77 o                         
   2   2   3       1216.58        294.89       487.66 o                         
   0   3   3     100155.65      95374.32      1528.33 o                         
   1   3   3      11483.51      11997.06       547.24 o                         
   2   3   3      14140.73      14299.71       467.45 o                         
   3   3   3     571447.81     568131.94      8071.03 o                         
   1   4   3      15634.75      15464.70       549.18 o                         
   2   4   3     142454.02     144384.67      3695.64 o                         
   3   4   3     229706.69     235647.48      3444.14 o                         
   4   4   3     321827.41     324971.03      9637.18 o                         
   0   5   3        411.23       2218.13      1048.22 o                         
   1   5   3     166610.98     160218.27      1602.11 o                         
   2   5   3       2099.63       4147.22       840.62 o                         
   3   5   3      43661.94      46740.96      2521.55 o                         
   4   5   3      20205.50      19622.34       499.80 o                         
   5   5   3       2956.71       4519.14       681.50 o                         
   1   6   3      53764.91      48508.14       834.64 o                         
   2   6   3      10845.00       9935.32       545.23 o                         
   3   6   3      29469.86      27816.33       797.02 o                         
   4   6   3      40059.34      39657.42       991.34 o                         
   5   6   3      91587.30      93426.64      3661.31 o                         
   6   6   3      11265.41      11364.85       589.93 o                         
   0   7   3     148608.86     148435.12      4811.65 o                         
   1   7   3     372325.28     365122.66      5317.43 o                         
   2   7   3      12332.85      15563.58       921.21 o                         
   3   7   3       8467.88       8947.51       487.68 o                         
   4   7   3       1478.79       2292.23       555.80 o                         
   5   7   3       7711.69       7988.43       473.15 o                         
   6   7   3       5146.70       5964.22       450.29 o                         
   7   7   3        993.63        990.83       696.93 o                         
   1   8   3      16763.20      14312.93       522.16 o                         
   2   8   3        476.94       -223.80       400.71 o                         
   3   8   3       4677.32       4878.20       473.20 o                         
   4   8   3       5846.55       5413.17       458.19 o                         
   5   8   3      44507.13      43843.68      1811.13 o                         
   6   8   3      14248.78      12870.04       870.80 o                         
   7   8   3     119613.12     126151.83      6978.38 o                         
   8   8   3     128296.31     130387.96     10401.83 o                         
   0   9   3       8665.37       8185.29       558.07 o                         
   1   9   3       6105.24       6111.96       644.71 o                         
   2   9   3       7210.99       6269.07       529.28 o                         
   3   9   3     105764.55     103069.33      2559.90 o                         
   4   9   3        445.90       -385.46       385.46 o                         
   5   9   3       3088.64       1667.54       452.84 o                         
   6   9   3     124595.62     122328.30      6449.15 o                         
   7   9   3      56347.02      57498.76      3262.11 o                         
   8   9   3      24171.84      24271.57      1489.51 o                         
   9   9   3      24957.26      25980.84      2454.96 o                         
   1  10   3     134891.11     128043.20      2050.42 o                         
   2  10   3      28528.29      26952.93       733.30 o                         
   3  10   3      10446.30       9160.11       534.30 o                         
   4  10   3     182454.62     176815.86      6673.70 o                         
   5  10   3     168764.97     164640.17      6565.21 o                         
   6  10   3       2743.19       2266.62       578.88 o                         
   7  10   3      27153.55      25825.05      1187.38 o                         
   8  10   3      15373.21      16777.79       944.80 o                         
   9  10   3       9535.25       9087.92       717.99 o                         
  10  10   3      59005.36      61375.47      6666.98 o                         
   0  11   3      97467.98      91909.36      3265.37 o                         
   1  11   3       6129.18       5162.62       668.70 o                         
   2  11   3      61890.57      58392.89      1497.41 o                         
   3  11   3      91279.02      86174.20      2028.82 o                         
   4  11   3      26346.41      24682.64       704.77 o                         
   5  11   3      10188.47       9374.27       857.66 o                         
   6  11   3      13773.91      14621.76       796.66 o                         
   7  11   3       5018.50       3992.37       475.02 o                         
   8  11   3        770.20       -474.94       474.94 o                         
   9  11   3      58776.24      61164.46      3536.57 o                         
  10  11   3       4762.63       4587.60       570.04 o                         
  11  11   3       1982.33        -74.24      1226.13 o                         
   1  12   3      53749.24      51201.83       762.58 o                         
   2  12   3       2388.03       2789.47       489.08 o                         
   3  12   3         76.78         44.43       449.46 o                         
   4  12   3        135.52        164.49       514.74 o                         
   5  12   3      46051.77      43449.21      1623.30 o                         
   6  12   3          5.90        -57.62       648.94 o                         
   7  12   3       9965.32       9674.00       748.71 o                         
   8  12   3        722.85       2194.50       553.85 o                         
   9  12   3      13416.46      14713.99       755.10 o                         
  10  12   3       4104.47       2923.02       798.56 o                         
  11  12   3     284894.34     308305.91     16384.63 o                         
  12  12   3       7330.12       4061.26      1488.42 o                         
   0  13   3      17740.68      16056.22       686.21 o                         
   1  13   3        429.58         92.54       640.03 o                         
   2  13   3         79.40        293.26       456.75 o                         
   3  13   3       4097.68       3162.86       643.06 o                         
   4  13   3     151983.28     144941.86      4831.08 o                         
   5  13   3      64400.01      60698.33      2263.25 o                         
   6  13   3       1209.93       1351.33       525.30 o                         
   7  13   3     120835.41     116689.57      5351.46 o                         
   8  13   3      12294.02      10367.06       657.26 o                         
   9  13   3        261.79       -167.99       582.29 o                         
  10  13   3      38991.01      47800.70      3667.21 o                         
  11  13   3      15296.61      15132.66      1063.27 o                         
  12  13   3      17477.02      19004.91      1346.30 o                         
  13  13   3       2151.61       4658.02      1119.30 o                         
   1  14   3      85722.98      82833.91      1703.85 o                         
   2  14   3      27677.85      27823.09       659.81 o                         
   3  14   3      25098.35      26100.43       983.79 o                         
   4  14   3      66130.02      65674.48      1424.21 o                         
   5  14   3      20620.95      20836.11       934.07 o                         
   6  14   3       9846.27       9253.70       666.47 o                         
   7  14   3       1105.98       -283.58       604.35 o                         
   8  14   3      12278.15      13031.31      1507.72 o                         
   9  14   3       7121.26       6263.62       707.88 o                         
  10  14   3        521.00        306.70       715.45 o                         
  11  14   3       3574.57       3534.68      1050.46 o                         
  12  14   3        982.95        875.13       794.73 o                         
  13  14   3       2908.91       3632.75       931.73 o                         
  14  14   3      18009.99      19792.03      2003.89 o                         
   0  15   3      33745.54      32816.68      1655.82 o                         
   1  15   3      87049.98      87874.52      1436.64 o                         
   2  15   3       7885.61       8523.44       681.04 o                         
   3  15   3      63468.96      61809.16      1447.67 o                         
   4  15   3       2481.75       1599.53       606.21 o                         
   5  15   3       2839.29       1674.88       581.82 o                         
   6  15   3      20515.81      20062.40      1006.51 o                         
   7  15   3        872.38        654.76       620.25 o                         
   8  15   3      53268.67      52358.77      1937.64 o                         
   9  15   3       3900.47       2529.46       819.37 o                         
  10  15   3       1089.89       1431.08       922.78 o                         
  11  15   3       4638.62       6907.07       777.24 o                         
  12  15   3         60.02       -586.03       927.45 o                         
  13  15   3      29448.94      32061.91      1045.57 o                         
  14  15   3        419.65        352.52       925.24 o                         
  15  15   3        649.21       1910.47      1376.62 o                         
   1  16   3         34.48        313.71       804.02 o                         
   2  16   3        311.12        808.34       635.52 o                         
   3  16   3       8969.15       8507.25       590.70 o                         
   4  16   3       3814.27       4540.64       912.05 o                         
   5  16   3      66647.74      65535.87      2490.99 o                         
   6  16   3        277.45       -659.95       659.95 o                         
   7  16   3      92575.68      91438.72      4216.86 o                         
   8  16   3      39079.97      37434.70      1668.29 o                         
   9  16   3      34733.02      33656.87      1563.62 o                         
  10  16   3      39032.39      41914.25      2314.28 o                         
  11  16   3       3868.43       2541.98       824.48 o                         
  12  16   3       4665.80       3805.08       956.25 o                         
  13  16   3      25391.94      26205.50      1542.85 o                         
  14  16   3        104.18       1301.63      1264.39 o                         
  15  16   3      24614.99      28149.67      1651.79 o                         
  16  16   3        404.12       -277.56      2065.21 o                         
   0  17   3     173992.47     171400.47      3658.14 o                         
   1  17   3       3437.43       5190.60       899.05 o                         
   2  17   3      59965.05      55410.02      1365.95 o                         
   3  17   3      17350.65      16874.27       729.17 o                         
   4  17   3      23331.18      21457.61       726.87 o                         
   5  17   3       1110.78        959.78       664.42 o                         
   6  17   3     144171.03     139746.83      5016.00 o                         
   7  17   3          0.62       -283.44       744.46 o                         
   8  17   3       9461.76      10366.54       861.95 o                         
   9  17   3       4178.22       3694.79       793.84 o                         
  10  17   3        277.79        540.99       956.72 o                         
  11  17   3      10497.34      10648.33      1085.11 o                         
  12  17   3      45368.43      47911.52      1763.58 o                         
  13  17   3       2343.60       1637.28      1387.18 o                         
  14  17   3       4179.00       8420.58      1157.63 o                         
  15  17   3        455.61       -965.62       965.62 o                         
  16  17   3      10247.26      11488.20      1526.77 o                         
  17  17   3        349.83       1357.06      1839.02 o                         
   1  18   3      10309.97       9054.47       708.07 o                         
   2  18   3       1056.93       2832.09       677.84 o                         
   3  18   3       5750.62       5052.10       702.83 o                         
   4  18   3       6016.00       7125.92       835.66 o                         
   5  18   3       2513.66       3047.90       806.84 o                         
   6  18   3       6406.85       5917.63       741.37 o                         
   7  18   3       3947.16       3409.92       871.33 o                         
   8  18   3       7370.96       7254.90       928.71 o                         
   9  18   3      18651.72      18104.61      1123.85 o                         
  10  18   3       1233.09       1543.82      1033.11 o                         
  11  18   3      20146.36      18462.43      1099.98 o                         
  12  18   3       1744.10       5641.29      1010.07 o                         
  13  18   3      20865.79      21419.66      1611.77 o                         
  14  18   3         33.38       1302.49      1257.61 o                         
  15  18   3      20499.86      22306.15      2025.63 o                         
  16  18   3       2350.79       3802.07      1417.76 o                         
  17  18   3      31443.03      31360.28      2534.46 o                         
  18  18   3        638.85         65.79      2368.13 o                         
   0  19   3       1275.49       2163.14      1350.57 o                         
   1  19   3     106887.72     105345.54      1872.21 o                         
   2  19   3      39227.06      39562.67      1269.79 o                         
   3  19   3        269.88       1789.13       890.68 o                         
   4  19   3        487.99        276.62       729.40 o                         
   5  19   3         29.32        200.47       793.03 o                         
   6  19   3        580.61       1507.06       911.86 o                         
   7  19   3       1518.35       2306.01      1025.84 o                         
   8  19   3       6698.86       5933.20      1195.81 o                         
   9  19   3      20566.59      19499.51      1090.11 o                         
  10  19   3     109115.84     113166.45      5083.46 o                         
  11  19   3        559.13        773.46      1407.47 o                         
  12  19   3      15528.30      16061.09      1672.14 o                         
  13  19   3      30744.66      32380.00      2006.07 o                         
  14  19   3      15800.06      14850.11      2447.03 o                         
  15  19   3       5046.93       4081.39      1496.88 o                         
  16  19   3      21096.01      25414.32      2784.59 o                         
  17  19   3        239.06       -629.18      1640.48 o                         
  18  19   3        394.44       2031.42      2583.77 o                         
   1  20   3        980.53       1099.65       775.09 o                         
   2  20   3        208.35       1792.53       985.30 o                         
   3  20   3      44070.51      44124.46      1147.45 o                         
   4  20   3        504.34       1496.52       903.25 o                         
   5  20   3       3036.10       2356.77       908.78 o                         
   6  20   3       2287.78       3225.73       913.30 o                         
   7  20   3        773.46       1475.37       954.56 o                         
   8  20   3      46217.62      46845.24      1792.62 o                         
   9  20   3      17952.65      20601.74      1629.55 o                         
  10  20   3      10523.65      13747.52      1141.49 o                         
  11  20   3       2797.90       3734.90      1167.15 o                         
  12  20   3        647.48       2422.16      1199.92 o                         
  13  20   3      20667.04      22357.01      1982.44 o                         
  14  20   3       5737.26       5525.09      1478.75 o                         
  15  20   3        156.87        647.58      1413.77 o                         
  16  20   3      17102.62      17603.24      2434.82 o                         
  17  20   3        612.78       4156.94      2212.16 o                         
   0  21   3      17573.02      18637.91      1426.27 o                         
   1  21   3        310.33      -1150.63      1166.73 o                         
   2  21   3       1771.36       1139.06       818.49 o                         
   3  21   3      36655.58      37890.34      1645.67 o                         
   4  21   3      21233.48      20933.39      1047.65 o                         
   5  21   3       4675.96       2772.21      1383.55 o                         
   6  21   3       5339.36       5352.43      1125.75 o                         
   7  21   3      15263.87      15967.43      1165.34 o                         
   8  21   3        338.98       1085.96      1345.93 o                         
   9  21   3      13593.17      15982.81      1700.00 o                         
  10  21   3       1167.59       2332.08      1271.77 o                         
  11  21   3       5623.89       5933.07      1289.48 o                         
  12  21   3       2138.65        296.96      1422.94 o                         
  13  21   3       5893.70       4790.36      1768.87 o                         
  14  21   3       3367.22       4151.30      1539.30 o                         
  15  21   3        849.84       4152.16      1714.10 o                         
  16  21   3       3575.62       2455.03      2863.95 o                         
   1  22   3       8204.14       8374.65      1741.34 o                         
   2  22   3       7684.19       5980.51      1129.62 o                         
   3  22   3       1457.80       1184.70      1045.59 o                         
   4  22   3      19969.31      19096.74      1510.85 o                         
   5  22   3       7302.23       6483.89      1221.99 o                         
   6  22   3        342.37      -1184.45      1184.45 o                         
   7  22   3       7316.98       8876.59      1111.73 o                         
   8  22   3        280.11       -895.60      1282.91 o                         
   9  22   3        350.84        716.12      1252.33 o                         
  10  22   3         87.66       1321.05      1687.09 o                         
  11  22   3       4985.81       5472.08      2212.19 o                         
  12  22   3       3482.82       5925.26      1517.18 o                         
  13  22   3       3029.36        713.42      2134.46 o                         
  14  22   3      14846.00      11522.25      2984.89 o                         
   0  23   3       1443.52       3168.84      1378.73 o                         
   1  23   3       7287.99       4169.79      1069.19 o                         
   2  23   3       1651.24         28.66       902.95 o                         
   3  23   3        705.91       1724.77      1024.25 o                         
   4  23   3       1759.65        316.21      1016.43 o                         
   5  23   3       4014.13       3300.45       909.39 o                         
   6  23   3      53202.52      54055.91      2859.09 o                         
   7  23   3       5669.51       4707.32      1398.40 o                         
   8  23   3      18922.87      17654.00      1406.40 o                         
   9  23   3       1204.83       -435.71      1399.67 o                         
  10  23   3      19161.05      17043.44      2361.49 o                         
  11  23   3       2111.86        781.26      1543.63 o                         
  12  23   3      47159.64      43510.36      3770.52 o                         
  13  23   3       5261.33       5858.29      2701.25 o                         
   1  24   3      39954.41      37454.26      1480.31 o                         
   2  24   3       2405.99       1109.69      1168.81 o                         
   3  24   3       9229.71       6931.79      2194.72 o                         
   4  24   3      15137.96      13969.50      1426.38 o                         
   5  24   3      35085.49      34485.61      1643.61 o                         
   6  24   3        299.60        126.64      2334.35 o                         
   7  24   3         41.10       2130.83      1396.35 o                         
   8  24   3       3360.28       1261.30      1905.17 o                         
   9  24   3      17577.86      16926.57      2441.67 o                         
  10  24   3       7462.34       6867.43      1798.57 o                         
  11  24   3         10.10       4351.32      2516.73 o                         
   0  25   3       1041.51        827.54      2000.32 o                         
   1  25   3       3528.51       2819.38      2209.86 o                         
   2  25   3       2428.51       2145.49      1157.88 o                         
   3  25   3       2400.39       1328.95      1596.47 o                         
   4  25   3      15949.83       7013.57      1611.32 o                         
   5  25   3       9612.55       3154.72      1062.98 o                         
   6  25   3       9600.46       6473.75      2188.12 o                         
   7  25   3      14273.34       5718.29      1809.92 o                         
   8  25   3        716.05        -27.38      3401.33 o                         
   9  25   3       2921.27      -3118.47      3121.61 o                         
   1  26   3       4036.83       5383.65      1588.13 o                         
   2  26   3      33407.91      30378.03      2247.12 o                         
   3  26   3      25164.73      15430.68      3547.06 o                         
   4  26   3       2410.62       5917.08      3109.78 o                         
   5  26   3         47.45      -2333.40      9028.18 o                         
   0   0   4    1892218.12    2007377.50     46946.53 o                         
   1   1   4         93.33      94473.11     38293.79 o                         
   0   2   4        977.01       4643.38       693.24 o                         
   1   2   4        328.54       2468.15       784.56 o                         
   2   2   4        578.75       1449.50       909.87 o                         
   1   3   4       1574.24       2343.95       423.78 o                         
   2   3   4       3655.93       4014.76       472.47 o                         
   3   3   4      20143.65      19252.25      1419.88 o                         
   0   4   4       8679.51       9081.37       687.53 o                         
   1   4   4       5806.13       6181.71       532.54 o                         
   2   4   4       3365.54       4028.70       600.55 o                         
   3   4   4       2931.70       3230.44       498.43 o                         
   4   4   4     103478.34      99651.84      3199.32 o                         
   1   5   4        162.70       -575.68       628.61 o                         
   2   5   4      10776.45      11333.05       698.58 o                         
   3   5   4      31741.29      32535.73      1441.78 o                         
   4   5   4       3575.30       3021.53       530.68 o                         
   5   5   4       9667.90       8256.54      1164.16 o                         
   0   6   4      51153.29      43744.39      2414.66 o                         
   1   6   4       3889.61       1022.65       941.73 o                         
   2   6   4       1360.07        -87.45       768.32 o                         
   3   6   4      10803.63      11147.13      1130.79 o                         
   4   6   4      53604.99      50266.08      1220.85 o                         
   5   6   4       8540.81       9240.67       603.67 o                         
   6   6   4     407726.03     412171.94     17006.71 o                         
   1   7   4     266917.34     255688.84      5489.24 o                         
   2   7   4     115410.43     112624.62      2990.21 o                         
   3   7   4       9573.15      10196.75       665.08 o                         
   4   7   4      12450.21      13647.27       736.79 o                         
   5   7   4       3508.72      15505.21      3003.29 o                         
   6   7   4       9716.21       7234.88       858.06 o                         
   7   7   4      26846.15      25103.95      1854.47 o                         
   0   8   4       7998.90       7081.79      1077.81 o                         
   1   8   4       1884.39       1405.47       962.90 o                         
   2   8   4      59428.61      59718.91      1758.83 o                         
   3   8   4        751.87        567.59       643.26 o                         
   4   8   4       1650.81       1520.38       640.76 o                         
   5   8   4        405.61        475.49       665.34 o                         
   6   8   4       3016.67       3462.53       849.39 o                         
   7   8   4      40865.88      40655.02      1679.42 o                         
   8   8   4     143989.64     142188.42      8993.52 o                         
   1   9   4      10285.05      10456.98       884.62 o                         
   2   9   4       4199.08       2985.08       680.29 o                         
   3   9   4       2599.79       2483.15       695.64 o                         
   4   9   4      17040.46      15618.51       709.48 o                         
   5   9   4       1230.13       1412.97       635.48 o                         
   6   9   4      13068.63      14551.48       808.34 o                         
   7   9   4      22382.03      25853.51      1939.30 o                         
   8   9   4      14958.26      17230.46      1125.32 o                         
   9   9   4      42275.22      44353.36      4616.09 o                         
   0  10   4      63867.00      61922.50      2250.83 o                         
   1  10   4       1333.79       2086.92       708.32 o                         
   2  10   4       8539.27       9248.19       846.49 o                         
   3  10   4       1250.67        980.73       684.41 o                         
   4  10   4       2846.93       1257.96       755.41 o                         
   5  10   4      10150.03       8907.96       968.93 o                         
   6  10   4       1197.49       2411.63       824.17 o                         
   7  10   4      39580.20      42137.67      2232.87 o                         
   8  10   4       4437.33       3440.15      1104.32 o                         
   9  10   4       3665.05       3765.23       922.73 o                         
  10  10   4        569.24       2537.09      1372.66 o                         
   1  11   4        414.49         65.36       763.72 o                         
   2  11   4        699.88       -231.83       823.63 o                         
   3  11   4      10038.68       8729.50       805.56 o                         
   4  11   4      23999.97      25248.59      1547.82 o                         
   5  11   4     153125.89     152552.34      6161.24 o                         
   6  11   4        201.09       -365.04       750.04 o                         
   7  11   4      18945.24      18525.05       918.60 o                         
   8  11   4      10396.62      11889.93       974.36 o                         
   9  11   4       1029.36       1332.73       899.39 o                         
  10  11   4       2664.08       2059.07      1027.67 o                         
  11  11   4       2292.09       3227.95      1468.92 o                         
   0  12   4     203591.16     188671.09      7962.42 o                         
   1  12   4       3429.93       4891.17      1114.80 o                         
   2  12   4     104117.99      98513.01      2809.78 o                         
   3  12   4       3516.28       3366.91      1066.57 o                         
   4  12   4       2558.93        867.29       871.92 o                         
   5  12   4          2.75       -693.64       833.33 o                         
   6  12   4       8432.20       9356.76      1176.01 o                         
   7  12   4       6588.39       7700.74       898.58 o                         
   8  12   4      12264.00      11348.72      1009.54 o                         
   9  12   4         58.01        208.46       966.74 o                         
  10  12   4      33520.46      37397.22      2226.23 o                         
  11  12   4       1853.86       2866.45      1244.69 o                         
  12  12   4       3580.97       3742.28      2359.09 o                         
   1  13   4       7333.63       6843.03       983.26 o                         
   2  13   4      63277.75      60064.09      1996.90 o                         
   3  13   4      20330.86      20195.98      1007.14 o                         
   4  13   4      76454.25      75096.37      2969.59 o                         
   5  13   4       1079.06       1139.70       882.68 o                         
   6  13   4         85.46       -737.47      1240.46 o                         
   7  13   4      50565.80      46366.00      2444.56 o                         
   8  13   4      90276.43      96716.89      4667.55 o                         
   9  13   4       4620.56       3578.39      1737.84 o                         
  10  13   4       9185.09      10129.14      1278.33 o                         
  11  13   4       1392.44       2073.19      1226.55 o                         
  12  13   4          2.08      -1664.29      1664.29 o                         
  13  13   4      28112.09      36898.85      3904.90 o                         
   0  14   4       3239.97       1252.02      1225.65 o                         
   1  14   4       7974.51       7222.18       966.43 o                         
   2  14   4      12972.48      12314.64      1017.74 o                         
   3  14   4      57184.96      53720.68      1680.21 o                         
   4  14   4         91.22      -1118.73      1118.73 o                         
   5  14   4       5755.93       6603.44      1113.80 o                         
   6  14   4      25538.82      28467.64      1689.12 o                         
   7  14   4       4726.84       4892.70      1030.12 o                         
   8  14   4      36625.35      36905.73      1690.03 o                         
   9  14   4      80118.61      83267.68      3654.07 o                         
  10  14   4         60.58       2772.89      1638.80 o                         
  11  14   4        171.64       1722.83      1234.08 o                         
  12  14   4       7645.77       9151.40      1501.43 o                         
  13  14   4       6637.32       4621.29      2191.24 o                         
  14  14   4      24802.95      27351.40      3569.18 o                         
   1  15   4       1897.86        622.90       972.21 o                         
   2  15   4        660.53        504.69      1149.57 o                         
   3  15   4       9649.52       9058.99      1045.47 o                         
   4  15   4       5088.51       3895.38      1717.12 o                         
   5  15   4      11692.50      12103.55      1265.74 o                         
   6  15   4       8814.04       8365.45      1122.92 o                         
   7  15   4      12194.25      14053.98      1143.05 o                         
   8  15   4       2956.26       2823.25      1034.37 o                         
   9  15   4      21957.92      26166.26      2564.63 o                         
  10  15   4         64.42       1367.73      1248.61 o                         
  11  15   4      14224.31      14512.56      1983.56 o                         
  12  15   4          3.14       1314.37      1523.34 o                         
  13  15   4        403.76       1034.55      1956.22 o                         
  14  15   4      39791.93      44325.91      4312.01 o                         
  15  15   4      65582.03      70655.55      6869.28 o                         
   0  16   4      15609.58      12395.79      1765.93 o                         
   1  16   4       7658.41       6828.17      1113.48 o                         
   2  16   4      19887.66      20041.54      1647.72 o                         
   3  16   4       2372.18       1024.12      1182.26 o                         
   4  16   4       6262.00       4682.17      1322.58 o                         
   5  16   4        856.47      -1103.48      1137.59 o                         
   6  16   4      13619.61      13561.66      1301.68 o                         
   7  16   4      12207.99      13011.79      1721.92 o                         
   8  16   4      12570.88      10963.37      1731.25 o                         
   9  16   4         81.53      -1331.05      1331.05 o                         
  10  16   4       6538.84       7217.09      1652.11 o                         
  11  16   4      18217.44      17182.35      1821.96 o                         
  12  16   4      15459.90      16188.92      1844.93 o                         
  13  16   4      30247.52      29021.42      3778.37 o                         
  14  16   4       2572.99       1828.36      1908.85 o                         
  15  16   4       3545.02       2176.34      1862.48 o                         
  16  16   4      11465.96      12440.56      2435.20 o                         
   1  17   4      18013.99      19683.72      1929.81 o                         
   2  17   4       3941.24       4743.36      1251.37 o                         
   3  17   4       6148.30       6386.43      1265.20 o                         
   4  17   4        580.12        826.63      1810.40 o                         
   5  17   4      12411.12       8859.66      1746.19 o                         
   6  17   4        750.37      -1120.46      1120.46 o                         
   7  17   4        622.97       -581.33      1158.22 o                         
   8  17   4       1942.53       2304.67      1239.68 o                         
   9  17   4       6917.77       8975.20      1662.82 o                         
  10  17   4       7899.88       7480.49      1669.67 o                         
  11  17   4      17479.95      22692.61      3452.13 o                         
  12  17   4        299.81        280.28      1507.51 o                         
  13  17   4       1880.06       1041.82      2250.33 o                         
  14  17   4         34.04      -1105.58      1964.61 o                         
  15  17   4       3581.00       2916.84      2127.29 o                         
  16  17   4        661.10      -2208.42      2208.42 o                         
   0  18   4       6039.79       6644.36      1939.33 o                         
   1  18   4       1111.99       1420.21      1154.74 o                         
   2  18   4       2739.58       2503.68      1912.48 o                         
   3  18   4      20554.02      18629.93      2137.12 o                         
   4  18   4      59609.63      59800.29      3221.92 o                         
   5  18   4        418.22       2934.48      1233.41 o                         
   6  18   4      27046.50      27368.00      2009.70 o                         
   7  18   4       3649.02       4080.68      1198.55 o                         
   8  18   4        639.50       2134.73      1651.58 o                         
   9  18   4       7946.91       5815.69      1406.76 o                         
  10  18   4        812.40        367.36      1618.74 o                         
  11  18   4       3794.16       1554.76      1517.12 o                         
  12  18   4       1064.98       -413.10      1995.35 o                         
  13  18   4      20160.38      21812.41      4300.12 o                         
  14  18   4       5080.48       3671.53      1865.12 o                         
  15  18   4       2996.06       6048.57      2712.85 o                         
   1  19   4       5190.93       7245.41      1416.35 o                         
   2  19   4      29643.00      31765.45      2072.57 o                         
   3  19   4      34153.15      32363.85      2516.79 o                         
   4  19   4        716.55        377.15      1759.84 o                         
   5  19   4        618.55       -986.53      1582.51 o                         
   6  19   4      10157.30      11600.03      1770.30 o                         
   7  19   4       7998.49       6692.89      1706.61 o                         
   8  19   4       3381.87       1425.81      1341.47 o                         
   9  19   4       1451.72       2141.57      1742.03 o                         
  10  19   4      14355.83       9907.76      2088.63 o                         
  11  19   4       8758.11      10967.72      1825.68 o                         
  12  19   4       1966.49       1649.32      2175.92 o                         
  13  19   4       4101.92       6812.05      1985.07 o                         
  14  19   4         51.47       2112.92      4349.41 o                         
   0  20   4        609.09       5841.20      3373.62 o                         
   1  20   4      12050.26      11159.05      1674.20 o                         
   2  20   4       2710.12       3497.52      1317.29 o                         
   3  20   4      54635.32      55230.87      2948.17 o                         
   4  20   4      27517.96      23739.77      1974.02 o                         
   5  20   4       1980.49       1739.81      1690.63 o                         
   6  20   4      35393.75      37401.54      2152.49 o                         
   7  20   4        201.95      -1137.92      1425.64 o                         
   8  20   4       3611.67       3315.64      2107.15 o                         
   9  20   4      65807.10      63714.53      3440.69 o                         
  10  20   4        693.14      -2260.15      2260.15 o                         
  11  20   4        339.00        423.62      2229.58 o                         
  12  20   4      12961.82      13142.26      2525.79 o                         
   1  21   4        703.59      -1791.39      1791.39 o                         
   2  21   4       2804.01       4459.84      1770.40 o                         
   3  21   4        445.70      -1003.94      2739.02 o                         
   4  21   4       8667.66       6607.06      1583.87 o                         
   5  21   4      21162.41      19506.14      2082.17 o                         
   6  21   4       2547.02       1147.71      1637.11 o                         
   7  21   4       2706.89       3558.30      1683.71 o                         
   8  21   4       3584.68         33.41      2369.23 o                         
   9  21   4       9918.88      11775.45      2075.66 o                         
  10  21   4       3368.44       3232.89      2084.24 o                         
  11  21   4       7666.22       4524.63      3639.86 o                         
   0  22   4      21898.28      22217.72      3182.74 o                         
   1  22   4         47.28        468.70      2822.43 o                         
   2  22   4       8776.87       6640.75      1911.22 o                         
   3  22   4       1750.06       -407.10      1803.18 o                         
   4  22   4       3347.83       2594.29      1725.09 o                         
   5  22   4       3159.61       2303.26      1613.78 o                         
   6  22   4      13500.53      13589.52      2027.39 o                         
   7  22   4       2940.49       1548.32      1836.24 o                         
   8  22   4       1697.54       5332.23      2365.60 o                         
   9  22   4        426.80       1693.25      3012.57 o                         
   1  23   4      14501.30      12912.19      2290.21 o                         
   2  23   4       4811.09        801.23      1836.19 o                         
   3  23   4        300.43      -2216.63      2216.63 o                         
   4  23   4        360.60        957.81      3134.72 o                         
   5  23   4       6555.30       3794.51      3001.09 o                         
   6  23   4         87.96      -4608.24      4608.24 o                         
   0   1   5       4004.84       4963.83      1381.83 o                         
   1   1   5       2276.57       4335.52      1421.79 o                         
   1   2   5       1915.60       1012.97       987.56 o                         
   2   2   5        280.43       1796.44      1383.78 o                         
   0   3   5      23532.62      23303.01      1376.44 o                         
   1   3   5       4194.58       5507.11       836.65 o                         
   2   3   5       3240.89       2518.95      1044.60 o                         
   3   3   5     140631.56     144310.86      6172.54 o                         
   1   4   5       3499.93       3859.72      1792.04 o                         
   2   4   5      29274.17      37777.51      2755.20 o                         
   3   4   5      57101.04      64229.51      2538.69 o                         
   4   4   5      82678.08      89987.44      5167.86 o                         
   0   5   5        126.01       1397.87      1287.74 o                         
   1   5   5      45310.33      48958.94      1577.65 o                         
   2   5   5        832.56       3154.54      1015.99 o                         
   3   5   5       8751.08      14058.37      1795.03 o                         
   4   5   5       5162.96       7412.89      1062.05 o                         
   5   5   5        180.30      -1606.32      1606.32 o                         
   1   6   5      16486.27      17748.14      1074.87 o                         
   2   6   5       3503.39       5417.02       906.92 o                         
   3   6   5       7797.34       9241.13      1071.18 o                         
   4   6   5      12707.18      13241.41      1137.88 o                         
   5   6   5      23198.16      24910.00      2025.26 o                         
   6   6   5       3392.44       1088.96      1640.32 o                         
   0   7   5      41898.24      45367.36      1724.48 o                         
   1   7   5      99009.90     105020.59      3001.14 o                         
   2   7   5       3063.12       4712.02      1017.96 o                         
   3   7   5       2176.24       1808.91      1036.01 o                         
   4   7   5        333.85       2664.37      1115.24 o                         
   5   7   5       1261.72      -1048.14      1066.23 o                         
   6   7   5       1625.34       1869.34      1218.02 o                         
   7   7   5        214.91      -1166.63      2063.09 o                         
   1   8   5       3545.99       2363.22      1042.26 o                         
   2   8   5        612.13       -993.27       993.27 o                         
   3   8   5        842.40       -435.72      1242.12 o                         
   4   8   5       1483.04        195.97      1332.60 o                         
   5   8   5      14154.98      14869.17      1321.69 o                         
   6   8   5       5216.57       4752.80      1198.20 o                         
   7   8   5      35753.78      39773.70      1730.82 o                         
   8   8   5      36208.22      37934.64      4877.26 o                         
   0   9   5       2940.71       5700.66      1560.45 o                         
   1   9   5       2409.58       1788.21       923.34 o                         
   2   9   5       1291.67       -352.55       993.14 o                         
   3   9   5      26999.10      27888.94      1214.48 o                         
   4   9   5        116.38       -743.82      1150.72 o                         
   5   9   5       1551.39       1732.38      1902.39 o                         
   6   9   5      31052.80      35024.42      1977.56 o                         
   7   9   5      16152.90      20108.97      2131.86 o                         
   8   9   5       6946.93       6144.24      1279.65 o                         
   9   9   5       6738.63       6822.64      2165.77 o                         
   1  10   5      35255.49      36257.96      1217.94 o                         
   2  10   5       7845.87       7746.91      1081.80 o                         
   3  10   5       2860.57       1817.00      1396.68 o                         
   4  10   5      44493.99      42854.20      1769.30 o                         
   5  10   5      45743.72      50962.39      2292.43 o                         
   6  10   5       1011.26       -609.10      1284.37 o                         
   7  10   5       6670.31       7118.83      1254.86 o                         
   8  10   5       3276.08       3507.20      1366.06 o                         
   9  10   5       2409.16      -1080.20      1464.73 o                         
  10  10   5      18403.52      16737.53      2209.07 o                         
   0  11   5      23465.01      24078.47      1596.28 o                         
   1  11   5        940.91       -713.79      1328.19 o                         
   2  11   5      16115.22      15761.89      1204.26 o                         
   3  11   5      23739.02      24957.15      1176.37 o                         
   4  11   5       7793.85       7744.74      1797.11 o                         
   5  11   5       3433.08       1055.08      1267.47 o                         
   6  11   5       4026.78       3433.37      1385.12 o                         
   7  11   5       1518.10       2352.48      1443.12 o                         
   8  11   5         29.70       -407.28      1462.05 o                         
   9  11   5      15808.70      19130.06      1616.90 o                         
  10  11   5       1394.84       2795.45      1932.60 o                         
  11  11   5        238.86        204.79      2319.18 o                         
   1  12   5      17269.77      17522.44      1535.49 o                         
   2  12   5       1410.67       1908.68      1161.12 o                         
   3  12   5          1.33      -1093.93      1211.60 o                         
   4  12   5         83.58        889.04      1318.34 o                         
   5  12   5      11562.37      13475.90      1469.91 o                         
   6  12   5          5.91        749.26      1425.75 o                         
   7  12   5       4358.08       4169.28      1404.16 o                         
   8  12   5         86.92       2885.98      2053.11 o                         
   9  12   5       3807.89       3847.66      2241.98 o                         
  10  12   5       2031.88       1240.02      1609.66 o                         
  11  12   5      86102.48      96798.73      6356.05 o                         
  12  12   5       2880.46       4211.91      2703.80 o                         
   0  13   5       6056.36       6993.27      1686.32 o                         
   1  13   5        275.80       1761.31      1309.03 o                         
   2  13   5          4.39      -1995.43      1995.43 o                         
   3  13   5       1494.65       1469.62      1508.00 o                         
   4  13   5      45466.40      45305.59      1995.53 o                         
   5  13   5      19356.34      20439.97      2057.40 o                         
   6  13   5        316.49       1131.03      2094.56 o                         
   7  13   5      34250.07      38021.58      1800.02 o                         
   8  13   5       4707.05       4020.42      1709.37 o                         
   9  13   5        202.51       -800.46      1761.14 o                         
  10  13   5      12060.49      17303.94      2055.80 o                         
  11  13   5       4001.50       1253.27      1914.65 o                         
  12  13   5       5510.14       5005.38      2079.08 o                         
  13  13   5        794.65       -483.04      2849.76 o                         
   1  14   5      26633.20      27363.59      1359.38 o                         
   2  14   5       8028.67       8229.75      1398.52 o                         
   3  14   5       6928.98       7115.64      1625.43 o                         
   4  14   5      18728.70      16158.98      1461.07 o                         
   5  14   5       7289.52       5661.97      1378.70 o                         
   6  14   5       3734.49       3534.22      1653.64 o                         
   7  14   5        580.36       1933.47      1878.69 o                         
   8  14   5       3709.68       5124.65      1978.12 o                         
   9  14   5       2994.38       4173.57      1862.66 o                         
  10  14   5        136.04       3274.91      2028.37 o                         
  11  14   5       1369.35       2237.06      1949.48 o                         
  12  14   5        100.99        959.10      2017.40 o                         
  13  14   5       1155.80       -691.96      2740.22 o                         
   0  15   5       7567.62       9879.08      2158.10 o                         
   1  15   5      27398.17      28823.80      1985.52 o                         
   2  15   5       2261.46       1347.70      1769.06 o                         
   3  15   5      19205.98      19212.02      1707.33 o                         
   4  15   5        447.58       4394.04      1833.81 o                         
   5  15   5        621.34        432.08      1637.36 o                         
   6  15   5       6784.08       6898.90      2209.34 o                         
   7  15   5        467.81        915.34      2371.71 o                         
   8  15   5      19095.86      19828.42      3050.90 o                         
   9  15   5       1286.43        467.95      1916.23 o                         
  10  15   5        445.22      -2659.63      2659.63 o                         
  11  15   5       1310.38       1946.18      2119.70 o                         
  12  15   5         24.17      -2584.49      4320.17 o                         
   1  16   5         92.15      -1080.54      1646.24 o                         
   2  16   5         56.12       2267.26      1637.09 o                         
   3  16   5       2665.20       1372.68      2382.45 o                         
   4  16   5       1390.73       1761.67      2231.16 o                         
   5  16   5      19330.02      19212.23      2232.92 o                         
   6  16   5        220.96      -2154.35      2154.35 o                         
   7  16   5      26705.62      21467.94      1897.12 o                         
   8  16   5      11842.53      16202.31      2917.83 o                         
   9  16   5      10344.33      11735.67      2306.65 o                         
  10  16   5      11136.41      10837.88      2286.87 o                         
  11  16   5       1020.71       3893.83      3492.16 o                         
   0  17   5      52326.62      53334.10      3917.62 o                         
   1  17   5       1104.09       -550.57      1989.26 o                         
   2  17   5      16738.73      19055.63      2306.68 o                         
   3  17   5       5115.99       6408.85      1685.86 o                         
   4  17   5       7126.06       6351.27      1713.67 o                         
   5  17   5        680.15       -784.85      2283.15 o                         
   6  17   5      41434.60      40237.94      3206.46 o                         
   7  17   5         32.43       4216.74      2160.07 o                         
   8  17   5       3466.43       5046.33      2212.02 o                         
   9  17   5       1359.37       2483.89      3595.47 o                         
  10  17   5        111.27       7788.06      4583.52 o                         
   1  18   5       2176.52       3299.54      1827.64 o                         
   2  18   5        348.65      -1921.31      1921.31 o                         
   3  18   5       1864.33       5384.26      1820.08 o                         
   4  18   5       2632.28       5462.92      2249.82 o                         
   5  18   5        991.79       2926.49      1904.91 o                         
   6  18   5       2396.36       2231.53      2059.67 o                         
   7  18   5        844.45       -665.73      3285.95 o                         
   8  18   5       1871.93       3516.39      3535.84 o                         
   0  19   5        666.54        545.15      3337.20 o                         
   1  19   5      33936.00      32618.97      3540.98 o                         
   2  19   5      13960.56       8831.19      2538.80 o                         
   3  19   5        135.88       3813.15      2295.14 o                         
   4  19   5         52.32      -2471.64      2471.64 o                         
   5  19   5         15.29      -3469.96      3469.96 o                         
   0   0   6     394518.62     400116.69     15791.66 o                         
   1   1   6         37.72      15692.39      9070.99 o                         
   0   2   6        695.72      -2958.29      2958.29 o                         
   1   2   6        189.53       9005.97      2432.80 o                         
   2   2   6        384.72       4815.23      3422.00 o                         
   1   3   6        624.06       1683.62      2404.42 o                         
   2   3   6        803.47       2491.50      2091.06 o                         
   3   3   6       5831.19        599.77      2907.93 o                         
   0   4   6       1372.11      -1442.98      2453.92 o                         
   1   4   6        957.46       1072.67      2427.38 o                         
   2   4   6        917.50       -136.38      2634.44 o                         
   3   4   6        775.58      -1812.21      1812.21 o                         
   4   4   6      23536.38      25709.05      2824.24 o                         
   1   5   6        299.96      -2036.44      2036.44 o                         
   2   5   6       2628.64        120.85      2087.07 o                         
   3   5   6       6708.15       5121.28      1728.99 o                         
   4   5   6        449.97       -617.70      1657.84 o                         
   5   5   6       2580.31       1891.77      3966.85 o                         
   0   6   6      11343.49       9912.11      2760.12 o                         
   1   6   6        751.23       4652.66      2041.72 o                         
   2   6   6         66.37      -1972.87      1972.87 o                         
   3   6   6       1848.44       1986.87      2076.18 o                         
   4   6   6      12833.76      13417.73      2257.65 o                         
   5   6   6       1714.72       1639.47      1757.98 o                         
   6   6   6      87990.24      84771.35      6036.50 o                         
   1   7   6      54349.36      57201.45      3455.06 o                         
   2   7   6      23939.53      28730.77      2096.62 o                         
   3   7   6       2363.11      -1972.01      2819.66 o                         
   4   7   6       2793.99       7113.83      1937.82 o                         
   5   7   6        513.35       4230.39      1866.87 o                         
   6   7   6       1969.73        222.88      3183.04 o                         
   7   7   6       5398.65       6194.96      4126.71 o                         
   0   8   6       1055.02       1516.68      2497.70 o                         
   1   8   6        444.20      -1973.60      1973.60 o                         
   2   8   6      14540.03      10771.76      1851.62 o                         
   3   8   6         78.24      -1287.43      1815.16 o                         
   4   8   6        187.41        935.52      1756.23 o                         
   5   8   6         13.47       -340.81      1983.11 o                         
   6   8   6        409.73      -2211.17      2211.17 o                         
   7   8   6      10529.34      13058.10      3190.69 o                         
   8   8   6      31604.69      20204.06      5643.92 o                         
   1   9   6       2038.50       4539.96      2008.73 o                         
   2   9   6       1141.60       2449.68      2188.24 o                         
   3   9   6        331.91       1246.03      1911.52 o                         
   4   9   6       5019.53       6156.97      1951.67 o                         
   5   9   6         50.66        808.20      2189.49 o                         
   6   9   6       2562.89       2097.31      2078.02 o                         
   7   9   6       6034.10       9704.72      2708.81 o                         
   8   9   6       3730.79       5429.41      2206.31 o                         
   9   9   6       8600.59      10348.94      3933.92 o                         
   0  10   6      15356.10      10880.96      3425.20 o                         
   1  10   6        160.65        102.82      1890.27 o                         
   2  10   6       2266.37       3434.97      2083.49 o                         
   3  10   6        309.12       -260.47      1929.14 o                         
   4  10   6        903.60       1601.73      2470.78 o                         
   5  10   6       2401.74       3292.25      2333.22 o                         
   6  10   6        273.98       6609.34      2414.93 o                         
   7  10   6       8028.97       6094.87      3887.03 o                         
   8  10   6       1022.46       3124.60      2589.47 o                         
   1  11   6        118.32      -2068.99      2068.99 o                         
   2  11   6        405.67      -1104.34      1784.65 o                         
   3  11   6       1568.60       2687.80      2150.32 o                         
   4  11   6       5956.91       6893.67      3001.23 o                         
   5  11   6      39075.16      44412.85      4366.60 o                         
   6  11   6         30.45       1473.92      2825.06 o                         
   7  11   6       4007.64       1865.40      3188.82 o                         
   0  12   6      46052.73      40463.02      5748.34 o                         
   1  12   6        574.13        799.79      2215.69 o                         
   2  12   6      26681.07      27425.43      4129.50 o                         
   3  12   6       1479.12       2547.70      2180.81 o                         
   4  12   6        387.32       -971.86      2353.02 o                         
   5  12   6          5.00       -707.63      3553.68 o                         
   1  13   6       1413.86       2737.99      2924.35 o                         
                                                                                
