# Supplementary material for: Single-crystal structure determination of two new ternary bis­muthides: Rh6Mn5Bi18 and RhMnBi3
Source: Acta Crystallogr C Struct Chem. 2018 Jun 28;74(Pt 7):863–9. doi: 10.1107/S2053229618009087 (PMC6038359; doi:10.1107/S2053229618009087)
Supplement: Supplementary file 3 [file c-74-00863-RhMnBi3sup4.hkl]

data_RhMnBi3                                                                    
_shelx_title ' RhMnBi3 in Cmmm'                                                 
_shelx_refln_list_code          4                                               
_shelx_F_calc_maximum      829.98                                               
_exptl_crystal_F_000      1276.00                                               
_reflns_d_resolution_high  0.6204                                               
                                                                                
loop_                                                                           
 _space_group_symop_operation_xyz                                               
 'x, y, z'                                                                      
 '-x, -y, z'                                                                    
 '-x, y, -z'                                                                    
 'x, -y, -z'                                                                    
 'x+1/2, y+1/2, z'                                                              
 '-x+1/2, -y+1/2, z'                                                            
 '-x+1/2, y+1/2, -z'                                                            
 'x+1/2, -y+1/2, -z'                                                            
 '-x, -y, -z'                                                                   
 'x, y, -z'                                                                     
 'x, -y, z'                                                                     
 '-x, y, z'                                                                     
 '-x+1/2, -y+1/2, -z'                                                           
 'x+1/2, y+1/2, -z'                                                             
 'x+1/2, -y+1/2, z'                                                             
 '-x+1/2, y+1/2, z'                                                             
                                                                                
_cell_length_a     8.8850                                                       
_cell_length_b    13.6960                                                       
_cell_length_c     4.1310                                                       
_cell_angle_alpha  90.000                                                       
_cell_angle_beta   90.000                                                       
_cell_angle_gamma  90.000                                                       
                                                                                
_shelx_F_squared_multiplier     1.000                                           
                                                                                
loop_                                                                           
 _refln_index_h                                                                 
 _refln_index_k                                                                 
 _refln_index_l                                                                 
 _refln_F_squared_calc                                                          
 _refln_F_squared_meas                                                          
 _refln_F_squared_sigma                                                         
 _refln_observed_status                                                         
   2   0   0      36293.98      45053.13      1084.29 o                         
   4   0   0     180650.73     288741.97      8374.38 o                         
   6   0   0     211528.50     378503.25     13191.38 o                         
   8   0   0      19399.43      38702.08      1688.72 o                         
  10   0   0     138937.03     286186.84      8415.90 o                         
  12   0   0         14.05        774.70       769.92 o                         
  14   0   0       3133.32       2657.65      1199.64 o                         
   1   1   0       4046.33       5486.92      2195.50 o                         
   3   1   0     120160.38     190434.09     12481.63 o                         
   5   1   0       5523.17      10367.19       273.05 o                         
   7   1   0      30403.53      65051.59      3102.93 o                         
   9   1   0       6909.32      12088.75      1084.29 o                         
  11   1   0         59.06       -448.86       713.92 o                         
  13   1   0       8118.37      32961.73      6667.20 o                         
   0   2   0      16694.97      14512.62       521.38 o                         
   2   2   0      28859.49      32985.45      2420.14 o                         
   4   2   0        251.00        881.76       258.40 o                         
   6   2   0        151.12       2682.61       270.83 o                         
   8   2   0       8366.11      13862.82       592.01 o                         
  10   2   0       1212.52       5885.02      1250.69 o                         
  12   2   0       1704.06       4458.66      1457.59 o                         
  14   2   0         52.05       -721.20      1363.09 o                         
   1   3   0      10454.76      11139.68       321.00 o                         
   3   3   0     424352.25     512273.03      6334.89 o                         
   5   3   0      31159.46      35061.96      2595.85 o                         
   7   3   0     124933.77     158991.66     29783.25 o                         
   9   3   0       9518.39      13753.58      3342.13 o                         
  11   3   0         76.26        234.74       692.61 o                         
  13   3   0      24922.11      40833.74      2260.85 o                         
   0   4   0     230966.91     166113.09     15009.28 o                         
   2   4   0      44006.16      43496.38      1240.15 o                         
   4   4   0      12562.59      12906.26       252.35 o                         
   6   4   0      37619.58      52860.90      5550.62 o                         
   8   4   0      20534.45      33835.08      8218.08 o                         
  10   4   0      25691.53      44034.00      1800.94 o                         
  12   4   0        305.37        859.63      1008.89 o                         
  14   4   0         41.53       -978.73      1310.37 o                         
   1   5   0      71628.96      61465.41      1505.69 o                         
   3   5   0      82637.98      76131.58      1249.36 o                         
   5   5   0     187720.80     207664.39      5832.08 o                         
   7   5   0      15291.74      24435.22      1729.27 o                         
   9   5   0       3318.14       6438.17       864.19 o                         
  11   5   0      16396.42      20762.14      2988.70 o                         
  13   5   0       5405.37       6681.33      2427.43 o                         
   0   6   0     162790.31     140088.25     10441.44 o                         
   2   6   0      42045.82      36193.10       570.07 o                         
   4   6   0      74887.42      64999.07      3403.66 o                         
   6   6   0      45655.16      45389.40      1115.21 o                         
   8   6   0      12600.33      15792.79       606.97 o                         
  10   6   0      23791.56      25849.05      2751.08 o                         
  12   6   0       3102.42       2966.61      1971.64 o                         
   1   7   0       5146.32       4476.64       309.32 o                         
   3   7   0      73692.33      63942.90      3842.65 o                         
   5   7   0       1206.51       1921.19       876.42 o                         
   7   7   0      23785.32      24331.08      1338.05 o                         
   9   7   0       5254.76       5046.66      1006.95 o                         
  11   7   0        115.39        479.67       569.55 o                         
  13   7   0       5976.94       6787.93      1138.46 o                         
   0   8   0     230022.47     203743.39      9855.47 o                         
   2   8   0     148176.03     121304.94      6706.33 o                         
   4   8   0       4059.51       3615.24       127.37 o                         
   6   8   0      20823.85      20335.84      1116.17 o                         
   8   8   0      64446.50      63321.64      7645.37 o                         
  10   8   0      31287.86      38934.06     11643.83 o                         
  12   8   0       6941.99       9104.69      2911.61 o                         
   1   9   0      61650.54      54463.14      2540.39 o                         
   3   9   0        370.84        539.15       206.45 o                         
   5   9   0      78719.39      71493.38      8865.41 o                         
   7   9   0       2659.84       2352.24       700.60 o                         
   9   9   0       5091.66       4904.70      1057.56 o                         
  11   9   0      12476.40      11316.07      1176.56 o                         
  13   9   0         20.47       1227.32      1338.05 o                         
   0  10   0        742.79        708.49       659.80 o                         
   2  10   0      21705.32      17225.03       612.69 o                         
   4  10   0       2867.82       3430.11       993.07 o                         
   6  10   0        541.04       1530.57      2659.89 o                         
   8  10   0       9406.25      10491.13      1864.72 o                         
  10  10   0        138.32        925.25       586.76 o                         
  12  10   0       1621.34        771.26       740.78 o                         
   1  11   0      16017.38      15663.68       885.74 o                         
   3  11   0      28366.97      25767.63      3084.78 o                         
   5  11   0      57997.56      50835.93      4207.34 o                         
   7  11   0       8456.16       8356.89      1579.68 o                         
   9  11   0       1432.56       2117.94      1036.25 o                         
  11  11   0       4905.63       4732.19       990.06 o                         
   0  12   0       2330.52       2009.77       226.09 o                         
   2  12   0      93872.40      81227.03      5409.02 o                         
   4  12   0      12729.59      13525.66      1421.18 o                         
   6  12   0       1509.20       1468.18       748.00 o                         
   8  12   0      42380.88      54074.18     14616.73 o                         
  10  12   0        129.29       -197.39       644.66 o                         
   1  13   0      28252.63      29862.83      1183.09 o                         
   3  13   0      11468.93      11155.70       781.85 o                         
   5  13   0      67674.21      62363.64      3577.60 o                         
   7  13   0       1655.19       3573.09      2087.69 o                         
   9  13   0       2505.13       3835.44      1675.58 o                         
  11  13   0       8956.28      12022.84      3520.47 o                         
   0  14   0        727.91        753.46       673.64 o                         
   2  14   0        827.87        792.75      1868.47 o                         
   4  14   0        142.44        645.89       937.67 o                         
   6  14   0         42.01       1560.46       539.84 o                         
   8  14   0        221.22       1358.48      1050.90 o                         
  10  14   0        331.25        398.53       663.31 o                         
   1  15   0      14892.66      13424.79       679.29 o                         
   3  15   0        729.68        -39.07       543.43 o                         
   5  15   0      19969.11      17813.16      1612.06 o                         
   7  15   0        944.89       1335.08      1594.33 o                         
   9  15   0       2690.75       3334.98      1028.26 o                         
   0  16   0      22004.14      23804.50       959.71 o                         
   2  16   0      41927.00      44676.23      2385.51 o                         
   4  16   0        199.75        512.73       896.40 o                         
   6  16   0        924.15       -341.89       699.27 o                         
   8  16   0      21808.15      23266.06      2855.03 o                         
   1  17   0        420.38        554.42       250.00 o                         
   3  17   0       6138.36       6711.20      1362.58 o                         
   5  17   0       3289.51       5271.38      3103.28 o                         
   7  17   0       1379.08       2980.09      1947.14 o                         
   9  17   0        219.71        655.19      1051.99 o                         
   0  18   0      13241.14      16642.56      1960.94 o                         
   2  18   0       1646.84       1881.78      1046.91 o                         
   4  18   0       4756.17       5122.23      1090.66 o                         
   6  18   0       5643.86       5068.28       598.40 o                         
   8  18   0        414.42       1769.94       899.10 o                         
   1  19   0       5962.35       6819.95       813.35 o                         
   3  19   0        795.14       1622.97      2370.86 o                         
   5  19   0      13694.42      14592.31      2651.90 o                         
   7  19   0        189.07        738.73      1091.99 o                         
   0  20   0       5482.35       8023.71      5832.07 o                         
   2  20   0       3405.05       3943.52      2385.51 o                         
   4  20   0         76.87        593.89       456.63 o                         
   6  20   0        807.53       1753.31      1024.30 o                         
   1  21   0        182.90       2066.27      4069.33 o                         
   3  21   0      11604.16      12518.21       858.79 o                         
   0  22   0        650.47       1015.08       636.73 o                         
   0   0   1      18425.11      23380.27       350.73 o                         
   2   0   1     304749.72     352425.56      9912.31 o                         
   4   0   1      29412.35      40751.84      1425.18 o                         
   6   0   1        942.48       1219.74       424.52 o                         
   8   0   1     101526.41     150855.34      2910.92 o                         
  10   0   1       1342.26       1578.37       472.08 o                         
  12   0   1      11061.09      18546.32      2614.86 o                         
  14   0   1       3942.98       4761.63      1236.55 o                         
   1   1   1      58252.12      67975.33      1215.08 o                         
   3   1   1     121470.55     132220.12      4633.16 o                         
   5   1   1     179028.98     230142.34     10871.32 o                         
   7   1   1      25134.40      28853.77      2669.82 o                         
   9   1   1       1792.58       2613.41       374.17 o                         
  11   1   1      12596.69      16791.19      1245.76 o                         
  13   1   1       8164.15      10140.36       861.14 o                         
   0   2   1        498.85       1151.14        67.93 o                         
   2   2   1      49169.50      51345.10      1333.23 o                         
   4   2   1       5002.83       4612.66       221.17 o                         
   6   2   1       3159.55       2768.81       298.25 o                         
   8   2   1      13999.15      15800.85       831.41 o                         
  10   2   1         87.10        103.79       314.89 o                         
  12   2   1       4320.10       5343.30       799.97 o                         
  14   2   1        482.79       1460.35       797.33 o                         
   1   3   1     167530.14     172662.78      5008.54 o                         
   3   3   1      13988.30      13400.77       213.90 o                         
   5   3   1     162258.89     159914.20      9443.26 o                         
   7   3   1      12429.01      13028.16       876.27 o                         
   9   3   1      17101.17      18809.28      1712.25 o                         
  11   3   1      23152.39      34740.02      1006.94 o                         
  13   3   1        863.59        304.34       610.09 o                         
   0   4   1     238261.44     235585.12      8770.84 o                         
   2   4   1     352357.91     316455.34      9909.04 o                         
   4   4   1        406.03        332.67       101.54 o                         
   6   4   1       8655.48       9322.67       647.04 o                         
   8   4   1     129014.66     158443.72      2711.80 o                         
  10   4   1      24288.43      29676.84      5106.78 o                         
  12   4   1      17539.89      21622.45      2714.59 o                         
   1   5   1       2474.90       3581.19       877.19 o                         
   3   5   1      42579.20      38539.04       803.51 o                         
   5   5   1      19003.34      17142.23       769.63 o                         
   7   5   1       8954.90       8607.41       723.29 o                         
   9   5   1        966.32        780.61       318.62 o                         
  11   5   1       1827.34       2699.58       420.97 o                         
  13   5   1       3051.70       1970.24       656.80 o                         
   0   6   1     119800.61      97505.10      1690.23 o                         
   2   6   1      13038.32      11208.00       558.99 o                         
   4   6   1      40454.72      34295.55      1203.74 o                         
   6   6   1      33407.18      30877.27      1149.24 o                         
   8   6   1       2901.23       3781.64       518.38 o                         
  10   6   1      16549.84      19444.15      1415.52 o                         
  12   6   1       1350.17       1655.69       404.42 o                         
   1   7   1      39570.19      33494.55      1357.64 o                         
   3   7   1      47290.17      40304.18      1799.24 o                         
   5   7   1     116502.66     116861.49      4336.22 o                         
   7   7   1      11558.72      12041.79      1419.07 o                         
   9   7   1       2884.83       3498.15       647.07 o                         
  11   7   1       9204.96      10884.59      1239.80 o                         
  13   7   1       4226.67       3090.70       594.21 o                         
   0   8   1     120368.81     105366.45      2549.34 o                         
   2   8   1      21323.13      17752.54       561.30 o                         
   4   8   1       7923.26       9845.02      1087.06 o                         
   6   8   1      22908.43      20856.16       841.24 o                         
   8   8   1      11629.62      13489.83      1311.10 o                         
  10   8   1      17262.21      18815.38      3055.79 o                         
  12   8   1        116.99        978.18       615.50 o                         
   1   9   1       8824.09       7384.17       362.84 o                         
   3   9   1     207651.39     195363.02      4488.06 o                         
   5   9   1       9034.60       7747.01       642.21 o                         
   7   9   1      72742.67      71080.98      2167.39 o                         
   9   9   1       9588.56       8996.98       807.83 o                         
  11   9   1         12.20         55.68       490.41 o                         
   0  10   1       2897.39       2780.96       171.99 o                         
   2  10   1      21279.80      19153.20       568.95 o                         
   4  10   1       5131.08       4845.36       665.74 o                         
   6  10   1       5280.76       5697.87       638.09 o                         
   8  10   1       7484.01       6989.81      1366.40 o                         
  10  10   1        509.31        250.40       543.25 o                         
  12  10   1       3398.44       3079.67       685.39 o                         
   1  11   1        987.13        812.36       156.49 o                         
   3  11   1      11160.95       9011.42       702.01 o                         
   5  11   1       7216.29       7285.86       720.71 o                         
   7  11   1       3145.75       3417.08       891.58 o                         
   9  11   1         43.04         14.74       637.75 o                         
  11  11   1        578.51        302.81       427.00 o                         
   0  12   1     193157.22     184065.06     11698.40 o                         
   2  12   1      12033.95      11403.68       811.36 o                         
   4  12   1      26322.99      22605.48      1150.55 o                         
   6  12   1      39641.48      35336.38      1029.16 o                         
   8  12   1       8736.83       7675.53       523.53 o                         
  10  12   1      34783.82      31910.50      2775.79 o                         
   1  13   1        366.43         11.90       310.67 o                         
   3  13   1      25809.91      22817.51       731.21 o                         
   5  13   1       1874.09       2871.75       843.62 o                         
   7  13   1       7402.91       6754.38       689.98 o                         
   9  13   1       2025.91       1767.76       920.41 o                         
  11  13   1        133.89        310.09       571.57 o                         
   0  14   1       1930.01       1855.72       498.15 o                         
   2  14   1       4354.66       3800.51       635.96 o                         
   4  14   1        116.43        710.28       608.60 o                         
   6  14   1        100.65        820.36       907.33 o                         
   8  14   1       2627.40       2940.90       868.91 o                         
  10  14   1        289.21        890.83       715.54 o                         
   1  15   1       2796.94       2301.72       633.60 o                         
   3  15   1      47529.95      46720.10      2532.17 o                         
   5  15   1       1653.20       2395.55      1163.20 o                         
   7  15   1      21718.22      19506.76      1177.08 o                         
   9  15   1       2112.15       2770.19       952.79 o                         
   0  16   1      34961.64      41278.05      3613.56 o                         
   2  16   1        944.71       1485.69      1076.00 o                         
   4  16   1       5237.17       5772.82       434.01 o                         
   6  16   1       9463.38      10563.74       912.07 o                         
   8  16   1        945.07       1707.18      1174.53 o                         
   1  17   1       2245.20       2755.77       290.03 o                         
   3  17   1      12776.93      14450.60       995.34 o                         
   5  17   1      12802.00      11815.02      1039.05 o                         
   7  17   1       3835.71       5910.59      1770.90 o                         
   0  18   1       5468.46       4595.66      2377.36 o                         
   2  18   1       2347.86       2946.03      1274.02 o                         
   4  18   1       4011.17       3802.28       768.63 o                         
   6  18   1       1943.87       3228.93      1473.61 o                         
   8  18   1       1161.04       1956.33       941.25 o                         
   1  19   1        603.42       1013.98       358.58 o                         
   3  19   1       5087.66       6681.49      1992.34 o                         
   5  19   1         17.89       1602.71      2189.37 o                         
   0  20   1      11842.22      14693.95      1649.82 o                         
   2  20   1       7418.46       9520.59       602.09 o                         
   4  20   1        291.38       1418.65      1006.01 o                         
   1  21   1       3652.13       3464.06       606.43 o                         
   3  21   1         20.53       -643.14       935.16 o                         
   0   0   2     688871.81     744055.06     14182.98 o                         
   2   0   2      22005.21      23231.33      1210.75 o                         
   4   0   2      97942.33      97320.47      6519.85 o                         
   6   0   2     126109.16     127969.52     11282.88 o                         
   8   0   2      14275.26      15095.35       631.14 o                         
  10   0   2      92472.84      83084.48      2730.90 o                         
  12   0   2         35.85        879.56       669.90 o                         
   1   1   2       1611.15       1650.66       104.64 o                         
   3   1   2      67569.12      71676.52      1462.62 o                         
   5   1   2       3871.13       4158.10       124.25 o                         
   7   1   2      18940.89      19475.90       989.44 o                         
   9   1   2       4433.50       4102.69       320.52 o                         
  11   1   2         53.13        149.22       385.65 o                         
  13   1   2       5513.39       7194.74      1280.94 o                         
   0   2   2       6958.73       5958.82       145.62 o                         
   2   2   2      14915.15      13500.95       301.26 o                         
   4   2   2        176.45        875.32       325.80 o                         
   6   2   2        104.68       2356.63       758.17 o                         
   8   2   2       5449.69       4954.40       329.46 o                         
  10   2   2        940.16       3331.92       767.69 o                         
  12   2   2       1146.72        355.15       453.89 o                         
   1   3   2       4358.01       4081.19        72.35 o                         
   3   3   2     232190.23     211431.50      4352.79 o                         
   5   3   2      20996.39      17481.71       482.52 o                         
   7   3   2      77571.57      77506.92      2393.58 o                         
   9   3   2       5677.49       5789.63       592.89 o                         
  11   3   2        112.42       -156.89       412.00 o                         
  13   3   2      16973.10      19441.90      2358.87 o                         
   0   4   2     129159.85     120284.82      4296.00 o                         
   2   4   2      25923.63      23264.02       678.39 o                         
   4   4   2       7557.39       6054.83       144.24 o                         
   6   4   2      23535.84      19392.29       840.96 o                         
   8   4   2      13840.89      13549.23       730.46 o                         
  10   4   2      17010.17      16306.12      1101.19 o                         
  12   4   2        239.89        536.16       489.50 o                         
   1   5   2      39624.59      38060.64       882.86 o                         
   3   5   2      49153.30      44994.21      1396.01 o                         
   5   5   2     116020.49     104995.38      1417.88 o                         
   7   5   2      10327.01       9118.98       509.39 o                         
   9   5   2       2162.32       1368.61       347.70 o                         
  11   5   2      11251.58       9247.97       477.40 o                         
  13   5   2       3911.86       4478.90      1334.97 o                         
   0   6   2      86407.93      83314.75      1187.32 o                         
   2   6   2      22320.93      22261.21      1040.12 o                         
   4   6   2      42494.20      39154.27      1370.72 o                         
   6   6   2      27168.63      24660.71       687.98 o                         
   8   6   2       7443.09       6407.15       388.14 o                         
  10   6   2      15646.44      13916.28       999.44 o                         
  12   6   2       1924.20       2223.18       454.50 o                         
   1   7   2       2688.51       2162.87        85.34 o                         
   3   7   2      44511.60      42748.86       681.87 o                         
   5   7   2        935.79        721.18       207.53 o                         
   7   7   2      15092.14      13408.18       818.78 o                         
   9   7   2       3393.64       3266.10       368.82 o                         
  11   7   2         66.08         23.72       455.74 o                         
   0   8   2     139373.45     135124.92      5221.21 o                         
   2   8   2      91459.00      78897.45      3516.34 o                         
   4   8   2       2582.17       2358.18       164.18 o                         
   6   8   2      13800.17      13378.33       675.55 o                         
   8   8   2      43545.86      39257.79      1247.00 o                         
  10   8   2      22014.51      19796.74      1493.63 o                         
  12   8   2       4827.67       2906.49       816.64 o                         
   1   9   2      35950.53      31312.37       945.21 o                         
   3   9   2        120.96        340.84       272.54 o                         
   5   9   2      48823.29      48321.52      1415.62 o                         
   7   9   2       1480.31       2121.38       773.67 o                         
   9   9   2       3092.29       2058.98       337.10 o                         
  11   9   2       8207.18       5790.58      1041.35 o                         
   0  10   2        561.61        165.65       297.02 o                         
   2  10   2      13419.61      11019.33       901.72 o                         
   4  10   2       1696.82       1918.65      1180.73 o                         
   6  10   2        292.14        593.51       218.70 o                         
   8  10   2       6233.35       5851.34       495.35 o                         
  10  10   2        127.91        641.81       733.25 o                         
   1  11   2      10231.41      10178.29       292.98 o                         
   3  11   2      18803.89      17369.04       821.69 o                         
   5  11   2      38663.06      35853.49      2066.26 o                         
   7  11   2       5908.86       6024.95      1566.61 o                         
   9  11   2        974.71       1516.24       439.80 o                         
  11  11   2       3429.51       3386.09      1553.01 o                         
   0  12   2       1956.59       2271.20       442.20 o                         
   2  12   2      58954.96      58365.46      1731.71 o                         
   4  12   2       7676.49       6959.13      1215.59 o                         
   6  12   2        811.44       1295.75       279.99 o                         
   8  12   2      28087.95      23998.98      1807.57 o                         
  10  12   2        119.99        507.67       820.74 o                         
   1  13   2      18133.33      18281.20       851.53 o                         
   3  13   2       8175.25       7273.05       743.48 o                         
   5  13   2      45303.40      45654.36      3497.38 o                         
   7  13   2       1292.29       1679.82       469.09 o                         
   9  13   2       1642.96       1869.30       547.03 o                         
   0  14   2        527.43       4397.83      3594.44 o                         
   2  14   2        573.50        680.96       254.25 o                         
   4  14   2        105.18        516.78       665.80 o                         
   6  14   2         27.77        709.07       524.80 o                         
   8  14   2        157.19       1594.26       718.35 o                         
  10  14   2        256.43       1273.33       722.70 o                         
   1  15   2       9363.88       8675.90       551.67 o                         
   3  15   2        384.45       1486.31       475.25 o                         
   5  15   2      12953.18      11581.63       735.42 o                         
   7  15   2        556.43        690.58       636.91 o                         
   9  15   2       1716.52       1791.83       659.91 o                         
   0  16   2      15673.66      17591.60      1908.67 o                         
   2  16   2      28236.77      29877.11      2445.71 o                         
   4  16   2         98.75       1112.01       954.80 o                         
   6  16   2        736.63       2981.94      1910.05 o                         
   8  16   2      15041.25      14089.17      2018.04 o                         
   1  17   2        288.48       1021.67       899.15 o                         
   3  17   2       4189.32       4772.61      1236.11 o                         
   5  17   2       2264.09       3365.11       743.42 o                         
   7  17   2        947.33       1745.60       716.78 o                         
   0  18   2       8822.60       9997.88      1147.20 o                         
   2  18   2        975.44       2098.28      1009.63 o                         
   4  18   2       3095.81       4431.43      1276.55 o                         
   6  18   2       3756.30       4818.30       756.59 o                         
   1  19   2       3986.51       6093.47      1103.49 o                         
   3  19   2        639.36       4042.02      1886.33 o                         
   5  19   2       9437.66       8680.15       538.34 o                         
   0  20   2       3803.34       4815.45      2023.16 o                         
   2  20   2       2371.85       6116.00      2369.51 o                         
   4  20   2         52.68       1458.84       722.15 o                         
   1  21   2         94.97       1624.12       839.74 o                         
   0   0   3       9496.24       8106.31       484.47 o                         
   2   0   3      96867.95     103335.49      2405.71 o                         
   4   0   3       8508.77       8841.30       532.51 o                         
   6   0   3         95.50        781.82       685.21 o                         
   8   0   3      41439.72      42845.13      4169.50 o                         
  10   0   3        910.89        330.61       554.06 o                         
  12   0   3       4660.19       2903.34      1045.38 o                         
   1   1   3      18761.64      21342.14       844.49 o                         
   3   1   3      42733.23      48480.40      3653.95 o                         
   5   1   3      69924.59      80599.92      4508.75 o                         
   7   1   3      11377.27      11691.65      1469.80 o                         
   9   1   3        719.09       1060.69       335.80 o                         
  11   1   3       5808.02       5904.62       696.07 o                         
   0   2   3        183.88        184.57       205.12 o                         
   2   2   3      15330.26      18074.24      2666.46 o                         
   4   2   3       1666.33       1908.19       737.24 o                         
   6   2   3       1104.47        836.48       177.56 o                         
   8   2   3       6062.22      10389.49      2128.78 o                         
  10   2   3         47.60        352.10       473.90 o                         
  12   2   3       2071.67       2445.04       541.97 o                         
   1   3   3      49603.40      46246.42      1542.89 o                         
   3   3   3       2929.28       2733.98       269.00 o                         
   5   3   3      58787.88      52926.84      2758.48 o                         
   7   3   3       4155.75       3410.94       767.55 o                         
   9   3   3       6633.76       5019.01       589.31 o                         
  11   3   3      10059.09       8845.61       766.22 o                         
   0   4   3      84157.60      85330.05      3137.51 o                         
   2   4   3     123180.59     118122.54      2555.72 o                         
   4   4   3         75.57       -105.23       133.26 o                         
   6   4   3       4149.88       3280.34       323.06 o                         
   8   4   3      57271.86      49051.62      1416.17 o                         
  10   4   3      12284.17       9064.87       589.97 o                         
  12   4   3       8432.91       7965.02       595.84 o                         
   1   5   3        915.63       2479.72       624.45 o                         
   3   5   3      16772.17      15844.49       496.59 o                         
   5   5   3       7924.86       6399.26       608.44 o                         
   7   5   3       3728.07       3240.54       404.59 o                         
   9   5   3        400.83        209.11       317.08 o                         
  11   5   3        948.31       1053.82       542.41 o                         
   0   6   3      39021.81      40457.50      1063.10 o                         
   2   6   3       3623.85       3335.99       207.96 o                         
   4   6   3      13785.43      12295.66       563.67 o                         
   6   6   3      12453.06      10035.55       578.97 o                         
   8   6   3        827.70        622.68       317.41 o                         
  10   6   3       7169.19       4307.60       463.16 o                         
  12   6   3        456.93        -73.45      1324.52 o                         
   1   7   3      14719.34      13187.67       982.67 o                         
   3   7   3      19777.69      18128.47      1045.02 o                         
   5   7   3      48643.05      42088.64      1503.15 o                         
   7   7   3       5776.21       4120.19       317.93 o                         
   9   7   3       1186.63       1119.39       352.99 o                         
  11   7   3       4234.46       3743.10      1225.37 o                         
   0   8   3      47479.65      45107.91      5324.54 o                         
   2   8   3       9004.08       8018.78       303.50 o                         
   4   8   3       3145.33       3320.08       529.28 o                         
   6   8   3       9815.09       8234.70      1164.98 o                         
   8   8   3       5458.80       5656.69       835.77 o                         
  10   8   3       7997.78       5078.19       585.01 o                         
   1   9   3       2377.90       2345.23       385.84 o                         
   3   9   3      81962.23      73517.48      3329.66 o                         
   5   9   3       5312.19       4299.75       617.39 o                         
   7   9   3      31365.39      26465.83       914.79 o                         
   9   9   3       3890.67       3461.05       462.48 o                         
  11   9   3          2.34        382.89       625.91 o                         
   0  10   3        930.31       1605.34      1792.79 o                         
   2  10   3       8385.87       8150.58       487.86 o                         
   4  10   3       1876.95       2448.10      1231.30 o                         
   6  10   3       2054.48       2232.14       814.65 o                         
   8  10   3       3338.07       2978.26       545.62 o                         
  10  10   3        172.83       -239.07       744.90 o                         
   1  11   3        428.45        476.15       219.30 o                         
   3  11   3       4779.59       4768.52       515.45 o                         
   5  11   3       3245.29       3248.78       775.16 o                         
   7  11   3       1371.77        910.83       416.93 o                         
   9  11   3         15.32        768.39       441.11 o                         
   0  12   3      81513.03      90329.19      4977.31 o                         
   2  12   3       6645.28       6725.82       424.01 o                         
   4  12   3      10630.92       8750.65       356.85 o                         
   6  12   3      17156.84      14549.76       779.13 o                         
   8  12   3       4955.08       3635.96       587.27 o                         
  10  12   3      16393.64       8581.96      1437.70 o                         
   1  13   3         94.17        517.44       238.21 o                         
   3  13   3      10947.58      10137.11       807.87 o                         
   5  13   3       1015.61       1814.54       318.13 o                         
   7  13   3       3155.84       2820.45       357.19 o                         
   9  13   3        858.75        691.07       525.21 o                         
   0  14   3        986.67       1522.69       349.55 o                         
   2  14   3       2051.61       2798.43       863.54 o                         
   4  14   3         45.17        472.96       316.12 o                         
   6  14   3         59.40        166.33       647.45 o                         
   8  14   3       1310.95       1361.79       462.86 o                         
   1  15   3        924.79       1032.06       637.70 o                         
   3  15   3      21196.78      21490.94      1927.62 o                         
   5  15   3       1122.81       1330.97       381.91 o                         
   7  15   3       9985.73       9875.01       920.29 o                         
   0  16   3      15605.95      18547.21      4263.34 o                         
   2  16   3        556.11        573.86       556.05 o                         
   4  16   3       2233.97       3357.31      1097.21 o                         
   6  16   3       4269.49       3987.71       826.03 o                         
   1  17   3       1080.09       1249.84       726.25 o                         
   3  17   3       6330.61       8635.21      1005.90 o                         
   5  17   3       6324.38       5946.27       847.38 o                         
   0  18   3       2357.21       3207.20       907.05 o                         
   2  18   3        883.71       2580.88      1958.14 o                         
   4  18   3       1697.67       1952.21       698.32 o                         
   1  19   3        224.00       4233.93      3228.63 o                         
   3  19   3       2243.36       3661.37       929.70 o                         
   0   0   4     151310.88     178407.78      3579.43 o                         
   2   0   4       8112.05       8102.47       608.60 o                         
   4   0   4      21794.77      21612.16      1280.00 o                         
   6   0   4      32638.86      29130.28      4028.01 o                         
   8   0   4       5940.81       5019.31      1069.96 o                         
  10   0   4      29226.90      21679.25      3866.59 o                         
   1   1   4        231.46       1041.01       342.72 o                         
   3   1   4      16420.75      18260.07      1102.25 o                         
   5   1   4       1309.50       1597.51       293.95 o                         
   7   1   4       5119.13       4027.87       483.51 o                         
   9   1   4       1285.27       1748.22       567.44 o                         
  11   1   4         32.09        881.27       723.01 o                         
   0   2   4       1705.26      13352.48      6281.44 o                         
   2   2   4       3601.11       4664.84       799.47 o                         
   4   2   4         43.56       3122.18      1012.35 o                         
   6   2   4         52.13       6456.18      1852.92 o                         
   8   2   4       1661.03       2293.61       665.18 o                         
  10   2   4        462.58       6085.21      2337.78 o                         
   1   3   4        397.65        754.48       197.38 o                         
   3   3   4      55087.80      57576.25      2185.21 o                         
   5   3   4       7987.60       6435.33       440.67 o                         
   7   3   4      21408.80      18747.44      1093.62 o                         
   9   3   4       1265.17       1367.24       381.53 o                         
  11   3   4        145.79        443.92       817.12 o                         
   0   4   4      32233.77      34145.70      1434.95 o                         
   2   4   4       7175.13       7244.70       570.63 o                         
   4   4   4       1835.49       1754.36       241.63 o                         
   6   4   4       6442.98       5271.33       353.46 o                         
   8   4   4       4639.84       4389.71       644.75 o                         
  10   4   4       5141.09       3178.34       461.16 o                         
   1   5   4       9805.64       9464.23       598.53 o                         
   3   5   4      14139.01      13289.74       498.81 o                         
   5   5   4      33362.68      30349.33      1686.76 o                         
   7   5   4       3598.33       3262.84       781.35 o                         
   9   5   4        649.91        684.27       385.59 o                         
   0   6   4      19084.70      19275.01      1438.23 o                         
   2   6   4       4107.57       4364.55       261.55 o                         
   4   6   4       9774.38       9243.22       622.14 o                         
   6   6   4       6739.64       6206.65       514.54 o                         
   8   6   4       1647.41       1633.70       418.08 o                         
  10   6   4       4754.17       3632.02       688.62 o                         
   1   7   4        514.64        930.60       332.00 o                         
   3   7   4      11483.44      11079.16       489.96 o                         
   5   7   4        396.56        310.51       385.41 o                         
   7   7   4       4193.12       3539.02       729.77 o                         
   9   7   4        978.81       1392.88       775.85 o                         
   0   8   4      39902.34      43967.81      1656.58 o                         
   2   8   4      26194.98      26517.29      1303.51 o                         
   4   8   4        852.12       1097.39       816.38 o                         
   6   8   4       4579.79       4704.21       765.72 o                         
   8   8   4      14306.05      11173.36       749.28 o                         
  10   8   4       7997.68       4000.32       738.32 o                         
   1   9   4       8429.58       8703.75       502.56 o                         
   3   9   4         55.79       -145.78       216.73 o                         
   5   9   4      12914.52      11849.56       901.77 o                         
   7   9   4        269.65       1300.01       874.21 o                         
   9   9   4        709.52       1158.06       480.88 o                         
   0  10   4        326.87        799.41       605.47 o                         
   2  10   4       3692.39       3629.24       407.56 o                         
   4  10   4        358.76       1161.60       889.34 o                         
   6  10   4         42.37       1151.98       419.16 o                         
   8  10   4       1908.79       2959.30       524.11 o                         
   1  11   4       3059.47       2863.18       438.23 o                         
   3  11   4       6208.47       6101.34       360.87 o                         
   5  11   4      12558.42      10611.24       702.49 o                         
   7  11   4       2132.75       1688.71       545.72 o                         
   0  12   4        990.80       1548.06       425.96 o                         
   2  12   4      16256.14      17613.06      1760.80 o                         
   4  12   4       1869.69       2311.72       629.99 o                         
   6  12   4        129.18        236.07       477.15 o                         
   8  12   4       8576.90       6548.86       632.15 o                         
   1  13   4       5282.42       5460.24       378.17 o                         
   3  13   4       3166.42       4711.65      1046.85 o                         
   5  13   4      14535.67      14139.42      1237.16 o                         
   7  13   4        604.84        823.17       510.43 o                         
   0  14   4        230.98       1276.47      2441.12 o                         
   2  14   4        201.08        574.71       379.49 o                         
   4  14   4         47.90        262.51       475.28 o                         
   6  14   4          9.49       1617.91       849.21 o                         
   1  15   4       2473.93       3259.64       712.80 o                         
   3  15   4         56.29       1210.43       460.93 o                         
   5  15   4       3694.75       4070.16       530.90 o                         
   0  16   4       5934.86       8017.07      1441.75 o                         
   2  16   4       9064.36      11994.92      1667.22 o                         
   4  16   4          9.75       1200.86      1081.29 o                         
   1  17   4         97.07       1439.82      1336.18 o                         
   3  17   4       1381.54        525.75       693.70 o                         
   0   0   5       2745.33       3756.11       770.53 o                         
   2   0   5      15488.47      19363.99       793.98 o                         
   4   0   5       1025.74       1378.64       980.31 o                         
   6   0   5         16.06        622.75       603.37 o                         
   8   0   5       7948.24       5651.48       801.66 o                         
   1   1   5       3329.66       4007.60       404.56 o                         
   3   1   5       9125.85      10965.87      1023.53 o                         
   5   1   5      14413.04      13848.43      1014.09 o                         
   7   1   5       2964.60       2644.90       575.01 o                         
   9   1   5        118.31        311.50       421.73 o                         
   0   2   5         98.04       -224.66       867.51 o                         
   2   2   5       2790.00       4267.75       747.78 o                         
   4   2   5        232.77        914.50       438.16 o                         
   6   2   5        156.81        127.94       444.61 o                         
   8   2   5       1370.28       2556.38       735.24 o                         
   1   3   5       7300.96       7636.18       572.36 o                         
   3   3   5        253.60        696.43       516.23 o                         
   5   3   5      10086.68      10227.81       711.83 o                         
   7   3   5        619.04        745.62       464.69 o                         
   9   3   5       1140.43       1497.84       574.42 o                         
   0   4   5      17784.57      21064.56      1231.93 o                         
   2   4   5      23565.23      25077.00      1381.13 o                         
   4   4   5          1.86        304.09       671.80 o                         
   6   4   5       1148.31       1805.25       424.43 o                         
   8   4   5      13035.67       9175.68       683.68 o                         
   1   5   5        208.67        591.74       496.60 o                         
   3   5   5       3117.73       3229.91       619.72 o                         
   5   5   5       1717.59       2284.09       973.25 o                         
   7   5   5        693.96       1626.86       379.66 o                         
   0   6   5       6495.46       6385.75       664.41 o                         
   2   6   5        292.52         45.94       260.38 o                         
   4   6   5       2114.69       3256.98       405.36 o                         
   6   6   5       2110.22       2067.65       606.65 o                         
   8   6   5         60.16        411.62       688.50 o                         
   1   7   5       2716.08       3321.91       447.54 o                         
   3   7   5       4854.06       5870.78       396.12 o                         
   5   7   5      10406.39       9213.23       709.69 o                         
   7   7   5       1676.70       2655.15       526.29 o                         
   0   8   5       9358.76      11903.25       800.61 o                         
   2   8   5       1941.32       2762.25       343.54 o                         
   4   8   5        598.42        600.14       439.51 o                         
   6   8   5       2084.57       3386.00       735.40 o                         
   1   9   5        191.28        432.01       435.13 o                         
   3   9   5      16352.82      15534.69       963.62 o                         
   5   9   5       1846.67       3540.28      1602.80 o                         
   7   9   5       6686.06       4835.31      1093.48 o                         
   0  10   5         98.11        312.71       585.33 o                         
   2  10   5       1666.13       2964.20       459.24 o                         
   4  10   5        286.30       1054.04       669.55 o                         
   6  10   5        345.93       1401.70       959.00 o                         
   1  11   5        106.10       1149.77      1044.10 o                         
   3  11   5        959.54       2669.33       715.32 o                         
   5  11   5        748.65       1259.78       489.64 o                         
   0  12   5      17244.05      18863.19      3334.64 o                         
   2  12   5       2159.31       2484.13       624.19 o                         
   4  12   5       1979.89       2437.40       566.72 o                         
   1  13   5          2.75        603.78       383.38 o                         
   3  13   5       2165.83       3263.05       705.69 o                         
   0  14   5        288.90       1438.38       794.17 o                         
   2  14   5        512.79       1099.03       676.81 o                         
   0   0   6      20761.70      24923.85      7613.07 o                         
   2   0   6       1931.14       2836.51       724.58 o                         
   4   0   6       2707.59       2632.46       604.52 o                         
   6   0   6       4603.88       5915.12      1716.40 o                         
   1   1   6         19.24       1071.52       345.40 o                         
   3   1   6       2155.65       3600.12       401.34 o                         
   5   1   6        232.97       1471.00      1087.25 o                         
   0   2   6        405.37       2365.04      1322.62 o                         
   2   2   6        521.69       1446.67       653.73 o                         
   4   2   6         10.04       1711.69       755.34 o                         
   6   2   6         26.62       1347.42       704.18 o                         
   1   3   6          4.28        601.83       511.65 o                         
   3   3   6       7513.88       8449.66       847.25 o                         
   5   3   6       1920.31       1836.41       579.10 o                         
   0   4   6       4305.30       3878.56       574.56 o                         
   2   4   6       1196.52       1640.90       429.21 o                         
   4   4   6        197.72        546.02       708.45 o                         
   1   5   6       1435.49       1824.83       355.67 o                         
   3   5   6       2499.32       4480.71      1055.27 o                         
   5   5   6       5471.48       5371.11      1066.89 o                         
   0   6   6       2469.90       2392.61       846.70 o                         
   2   6   6        317.23       1862.88       624.53 o                         
   4   6   6       1183.95       2261.52       668.96 o                         
   1   7   6         48.47       1547.73      1271.36 o                         
   3   7   6       1535.52       2891.87       661.13 o                         
   0   8   6       6845.34       7455.01       887.90 o                         
   2   8   6       4208.62       4914.62      1353.21 o                         
   1   9   6        953.09      12196.69      4387.90 o                         
                                                                                
